# Supplementary material for: New geochemical and Sr-Nd-Hf isotopic constraints on the genesis of kimberlites and ultramafic lamprophyres from the Adelaide Fold Belt and Gawler Craton, South Australia
Source: Mineral Petrol. 2025 Jul 9;119(4):1043–68. doi: 10.1007/s00710-025-00938-w (PMC12672780; doi:10.1007/s00710-025-00938-w)
Supplement: Supplementary file 1 — Supplementary file1 (XLSX 1012 KB) [file 710_2025_938_MOESM1_ESM.xlsx]

## Sheet: Table S1
Table S1 - Major and Trace Element Geochemistry
					Major elements - XRF															CO2 measured by LECO	Trace elements - XRF																		Trace elements - ICP-MS
label 1	label 2	locality	Craton	Core Depth	SiO2	TiO2	Al2O3	Cr2O3	Fe2O3	FeO	MnO	MgO	CaO	Na2O	K2O	BaO	NiO	P2O5	LOI	CO2	Ba	Sr	Nb	Zr	Y	Ga	Zn	Cu	Ni	Co	Cr	V	Sc	La	Ce	Nd	U		Li	P2O5 (wt.%)	Sc	Ti	V	Cr	MnO (wt.%)	Co	Ni	Cu	Zn
CL-6a	Cleve-01	Cleve	Gawler	79.3-79.5 m	44.7736	3.03991	7.00513	0.0703855	9.27016		0.165572	12.8399	9.60698	1.72763	3.87061		0.039815	0.558215	5.2936	3.07	1390.1	732.2	152.3	192.2	18.8	15.2	332.3	113.9	330.7	59	509	270.7	16.2	124.8		69.7	4		50.5683	0.518271	46.0733	17128.3	254.457	500.662	0.158708	55.5732	304.726	108.516	290.305
CL-6b	Cleve-01	Cleve	Gawler	98.5-98.7 m	35.7092	5.12212	5.01314	0.126837	13.836		0.201478	20.4088	6.50407	0.712499	1.42958		0.0707736	0.732647	8.26159	1.57	2359.2	847.5	287.4	281.1	21.2	19.7	106.5	144.2	607.3	100.5	947.6	242.6	25.2	190.2		110.3	6.5		54.0236	1.26884	34.7846	55551.7	414.367	1663.38	0.352249	164.502	994.02	237.891	172.513
CL-6c	Cleve-01	Cleve	Gawler	117.8 -117.9 m	37.6475	4.99117	5.0553	0.120888	13.5143		0.183102	20.5828	6.0777	0.897853	1.32819		0.0698884	0.730551	6.92207	0.66	1415.3	758.2	263.8	233.9	19.2	16.4	100.9	120.1	590.9	93.5	889.9	279.5	23.3	190.8		108	6.2		50.8262	0.708376	19.5186	29845.4	273.392	913.822	0.182031	90.8587	548.45	117.632	92.5519
MH1 DH55Z	Mount Hope 01	Mount Hope	Gawler	85.2-85.6 m	48.5391	1.12193	8.65941	0.0901663	7.94615		0.0983481	19.302	3.1796	1.79223	2.77189		0.0799499	0.415354	4.44603	0.2	1128.9	333	94.9	138.2	13.3	9.6	69	47.1	658	62.2	646.1	176.8	21.7	139.9		63.7	9.2		57.7226	0.421512	13.8917	6709.27	179.444	666.764	0.101552	64.0759	654.39	52.7462	65.2598
MH2 DH56J	Mount Hope 02	Mount Hope	Gawler	121.3-122.5 m	47.2398	0.652076	5.56073	0.111817	6.97526		0.113162	22.0296	3.56833	2.35972	2.54523		0.145004	0.423896	7.1633	1.45	996.9	418.5	114.6	128.6	16.7	8.4	61.6	13.4	1228.5	72.9	824.8	81.9	13.8	110.3		60.4	5
SH14 DH021	Mount Hope 05	Mount Hope	Gawler	58-60 m	38.3275	1.95369	4.63311	0.124421	10.3419		0.179875	27.2644	3.17719	0.462153	0.697237		0.126129	0.416739	10.7881	0.53	330.6	412.8	130.3	156.6	13.1	7.9	68.7	53.3	1113.1	93.2	956	128.2	17.9	127.6		82.7	2.6		13.5986	0.435923	16.2384	12318.6	129.776	1003.28	0.192425	93.1386	1080.57	52.7147	62.5698
MH14 (SH18 DH15)	Mount Hope 04	Mount Hope	Gawler																																				18.2051	0.305167	3.43706	10836.5	144.144	855.646	0.177076	83.0537	944.003	54.9811	64.7791
CD10a		Eurelia	Adelaide Fold Belt	152.4-152.7 m	26.8366	5.03347	5.23082	0.142128	11.0247		0.144287	22.5246	8.39519	0.0398034	2.25718		0.0599046	0.26121	16.8758	12.38	2643	256.2	256.5	204.7	21.6	13.2	100.4	43.1	567.7	93.4	1172.7	186.7	29.5	144.1		101.5	5.7		20.7228	0.242621	32.1123	28223.5	156.421	1023.08	0.13689	77.6808	459.695	25.35	74.1251
CD10b		Eurelia	Adelaide Fold Belt	155.6-156 m	36.3578	3.40259	8.95756	0.0359427	10.3442		0.132806	21.4734	4.72424	0.186845	3.15896		0.0202681	1.16778	8.25991	2.69	4742.2	431.8	177.7	199.3	13.7	17.7	123.7	70.7	173.9	51	268.5	267.6	35.2	36		23	3		29.8491	1.11328	31.3009	19721.2	242.615	258.65	0.128545	44.3445	156.799	57.9901	107.566
CD10c		Eurelia	Adelaide Fold Belt	162.6-162.8 m	14.4513	4.68373	4.1622	0.153321	9.94287		0.130742	18.9986	17.2795	0.0373549	0.888616		0.0367663	0.788763	28.0529	26.27	1382.6	433.1	289.8	377.9	15.7	14.1	106.9	144	402.2	67.7	1460.3	414.5	35.4	57.4		38.4	6.4		5.27363	0.765308	6.25653	27587	302.025	1090.67	0.127513	50.9751	281.276	98.2252	71.3069
BURRA B76	Pine Creek-02	Pine Creek	Adelaide Fold Belt	41-41.7 m	33.5323	0.670722	1.40003	0.18865	4.28721		0.135947	7.18866	25.4919	0.0961393	0.402583		0.0811546	0.71804	24.5878	23.23	872.9	924.7	102.1	139.8	10.2	2.7	48.9	35.1	849.1	55	1718.5	147.4	18.4	88.4		60.7	7.4
BDDH 1a	Pine Creek-04	Pine Creek	Adelaide Fold Belt	32-32.4 m	12.5539	2.62921	3.68342	0.108963	11.9551		0.174587	6.29406	31.6508	0.0943515	0.494045		0.0392145	2.31793	24.9128	23.23	2532.5	1877.7	455.8	720	33	20.9	113.4	71.9	414.8	98.1	1003.5	311.9	58.5	290		175.9	8.6		4.32214	2.61154	45.6017	17155.3	267.383	889.915	0.194219	84.4965	348.873	55.1645	88.6471
BDDH 1b	Pine Creek-04	Pine Creek	Adelaide Fold Belt	70-71.2 m	22.8509	2.74901	4.24149	0.109067	13.1411		0.238434	19.6878	15.9025	0.111379	0.628675		0.0384251	1.30108	17.1779	10.81	2257.7	1615.7	337.5	554.3	37.3	17.8	115	68.6	366	76	904.5	278.8	44.2	334.4		193.1	3		20.3606	1.40549	21.9191	17801.2	259.278	888.93	0.26033	72.1879	333.067	64.2808	97.7713
DD92 TR1a	Angaston-01	Angaston	Adelaide Fold Belt	39.4-39.6 m	23.9436	2.71562	4.05429	0.0739577	10.8736		0.220416	14.8147	14.487	0.208501	2.30968		0.0576343	1.86204	13.2376	9.23	2403.1	2097.6	267	397.4	49.2	11	145.8	51.8	532.2	67.8	594.6	277.4	29.7	332.2		210.6	7.3		18.8237	2.17758	15.0063	18483.7	280.041	606.687	0.25023	70.2574	536.853	56.3795	141.995
DD92 TR1b	Angaston-01	Angaston	Adelaide Fold Belt	55.3-55.5 m	34.517	4.29214	6.96451	0.076279	13.6528		0.191802	12.4029	13.6473	1.69409	1.68125		0.0482185	1.30866	8.11282	4.69	1994.6	1629.8	170.3	500.7	41.7	18.4	121.8	92.8	412.9	76.2	568.7	314.6	27.2	154.3		100.9	4.2		12.6955	1.31436	28.2657	26141.9	302.075	578.488	0.19324	71.1736	394.201	92.898	114.283
DD92 TR1c	Angaston-01	Angaston	Adelaide Fold Belt	55.9-56.2 m	23.3942	2.82312	3.63077	0.074349	9.11142		0.237019	12.1862	22.9575	0.143672	2.97085		0.0629249	1.85962	18.4305	16.6	1692.5	2038.6	317.3	283.8	57.8	19.2	135.7	69.5	609.2	73.9	626.7	249.1	31.8	383.9		252.5	0		16.4126	1.9664	22.7592	17103.8	227.481	557.431	0.246742	67.8425	523.54	57.0236	113.342
TSDD2a	Terowie 6	Terowie	Adelaide Fold Belt	73-73.2 m	58.1361	2.65397	2.55886	0.246137	10.5603		0.15163	9.21622	2.40903	0.134583	1.66254		0.0853324	0.398365	10.1054	9.27	1231.1	157.1	165.7	232.7	13	9	96.4	88.2	747.4	81.6	1877	178.1	24.1	106.9		62.4	2.6		13.0308	0.413973	21.052	16623.7	177.345	1889.12	0.157743	82.5677	739.861	91.7096	89.85
TSDD2b	Terowie 6	Terowie	Adelaide Fold Belt	74.2-74.4 m	31.9138	3.32885	3.05769	0.208591	11.462		0.148064	24.5226	8.20635	0.145481	1.82067		0.138813	0.186801	13.7638	6.78	1477.9	335.5	187.7	150	14.4	8.6	75.6	5.1	1267.2	103.5	1657.9	128.2	18.5	138.4		83.3	8.1		44.5475	0.193423	19.1549	22261.1	132.987	1779.07	0.160881	102.301	1213.51	5.90904	68.5129
TSDD3a	Terowie 6	Terowie	Adelaide Fold Belt	46.4-46.6 m	42.4335	1.72511	3.53898	0.328791	7.629		0.122265	13.5312	10.2636	0.693393	1.81136		0.149403	0.443839	16.0486	14.11	1606.1	674.1	140.5	217.4	14.5	9.2	88.3	59	1402	102.2	2686.3	233.2	23.6	112.1		85.3	2.4		9.66301	0.446104	30.4866	10517.9	210.159	2235.26	0.125542	93.0994	1205.2	52.805	72.3729
TSDD3b	Terowie 6	Terowie	Adelaide Fold Belt	49.4-49.6 m	12.1602	1.15308	2.35614	0.24614	7.11973		0.177599	17.8401	22.413	0.339411	1.0156		0.0799444	0.513063	34.0337	34	1241.9	1140.3	122.5	190	13.5	6.9	89.6	77.4	955.1	99.4	2560.3	254	25.8	89.7		58.3	3.8		31.2853	0.632507	21.8261	8235.6	205.089	1534.12	0.225818	85.1057	775.362	63.3306	69.6687
[truncated: 43 more columns]

## Sheet: Table S2
Table S2 - Sr-Nd-Hf Isotope Data Summary							Sr Isotopes											Nd-Hf Isotopes
							TIMS					LA-ICP-MS						Solution Mode MC-ICP-MS
label 1	label 2	locality	Craton	Core Depth	Age (Ma)	Age Reference	87Sr/86Sr	2sd	Rb/Sr	87Rb/86Sr	Whole-Rock Sri	PVKSri	2sd	"Primary" Carbonate Sri	2sd	"Secondary" Carbonate Sri	2sd	143/144 Nd	2sd	Sm/Nd	147Sm/144Nd	143Nd/144Nd i	eNdi	2se/d	176Hf/177Hf	2se	Lu/Hf	176Lu/177Hf	176Hf/177Hf i	eHfi	2se	ΔeHfi
CL-6a	Cleve-01	Cleve	Gawler	79.3-79.5 m	180	Wyatt et al 1994						0.704075	0.000706625					0.512313	1.8809e-05	0.141676	0.0856999	0.512212	-3.68321	0.367139	0.282501	1.08423e-06	0.0319409	0.0045356	0.282486	-6.58774	0.0383797	-3.75807
CL-6b	Cleve-01	Cleve	Gawler	98.5-98.7 m	180	Wyatt et al 1994												0.512489	9.69127e-06	0.135144	0.0817487	0.512392	-0.171561	0.189102	0.282689	1.22565e-05	0.0193148	0.0027427	0.282679	0.260444	0.43357	-1.79109
CL-6c	Cleve-01	Cleve	Gawler	117.8 -117.9 m	180	Wyatt et al 1994						0.70401	0.000405516					0.512476	8.79169e-06	0.135073	0.0817057	0.51238	-0.418915	0.171553	0.282665	1.24451e-05	0.0213985	0.00303858	0.282654	-0.623794	0.440277	-2.3315
MH1 DH55Z	Mount Hope 01	Mount Hope	Gawler	85.2-85.6 m	191	Fanning 1992												0.512225	4.52784e-05	0.133375	0.0806788	0.512124	-5.1351	0.883956	0.282448	3.94e-06	0.0510509	0.00724922	0.282422	-8.60771	0.139495	-3.75992
MH2 DH56J	Mount Hope 02	Mount Hope	Gawler	121.3-122.5 m		Fanning 1992
SH14 DH021	Mount Hope 05	Mount Hope	Gawler	58-60 m	191	Fanning 1992						0.704389	0.000859392					0.51241	9.69127e-06	0.132368	0.0800696	0.51231	-1.51067	0.189131	0.282603	2.42538e-05	0.0259296	0.003682	0.28259	-2.66968	0.858228	-2.85985
MH14 (SH18 DH15)	Mount Hope 04	Mount Hope	Gawler		191	Fanning 1992												0.512408	9.69127e-06	0.132587	0.0802017	0.512307	-1.55373	0.189132	0.28249	4.54e-06	0.0280147	0.00397809	0.282476	-6.70687	0.160714	-6.83718
CD10a		Eurelia	Adelaide Fold Belt	152.4-152.7 m	170	Black et al 1993												0.512527	8.55599e-06	0.147404	0.0891644	0.512428	0.275575	0.166937	0.282746	4.55377e-06	0.0268229	0.00380885	0.282734	1.97018	0.161055	-0.702868
CD10b		Eurelia	Adelaide Fold Belt	155.6-156 m	170	Black et al 1993	0.710558	1.1941e-05	0.426753	1.23506	0.707626							0.512561	9.69127e-06	0.188801	0.114206	0.512434	0.38295	0.189076	0.282745	6.02455e-06	0.0150231	0.00213328	0.282739	2.13506	0.213073	-0.68724
CD10c		Eurelia	Adelaide Fold Belt	162.6-162.8 m	170	Black et al 1993								0.7154	0.00076			0.512563	1.40243e-05	0.180312	0.109071	0.512442	0.540449	0.273611	0.282742	3.90323e-06	0.0135613	0.0019257	0.282736	2.0519	0.138049	-0.989324
BURRA B76	Pine Creek-02	Pine Creek	Adelaide Fold Belt	41-41.7 m		Stracke et al 1979
BDDH 1a	Pine Creek-04	Pine Creek	Adelaide Fold Belt	32-32.4 m	188	Stracke et al 1979	0.704453	5.32029e-07	0.0163326	0.0472398	0.704329	0.70448	0.001198	0.70389	0.0003	0.70924	0.00068	0.512627	9.69127e-06	0.138416	0.0837278	0.512524	2.59992	0.189051	0.282838	5.65685e-06	0.0118086	0.00167682	0.282832	5.83108	0.200004	-0.0728034
BDDH 1b	Pine Creek-04	Pine Creek	Adelaide Fold Belt	70-71.2 m	188	Stracke et al 1979	0.704477	6.42042e-06	0.0247259	0.0715165	0.704289	0.70448	0.001198	0.70389	0.0003	0.70924	0.00068	0.512613	1.44721e-05	0.132686	0.0802619	0.512514	2.40389	0.282321	0.282833	1.18087e-05	0.0178614	0.00253633	0.282824	5.56066	0.417514	-0.0707431
DD92 TR1a	Angaston-01	Angaston	Adelaide Fold Belt	39.4-39.6 m	181.4	Tappert et al 2019												0.512619	1.51792e-05	0.146043	0.0883415	0.512514	2.23583	0.296111	0.282737	9.42809e-08	0.0362424	0.00514643	0.28272	1.71664	0.00333458	-3.68116
DD92 TR1b	Angaston-01	Angaston	Adelaide Fold Belt	55.3-55.5 m	181.4	Tappert et al 2019	0.704943	1.06764e-05	0.0409136	0.118343	0.704644	0.703933	0.000648					0.512619	9.69127e-06	0.159758	0.0966376	0.512505	2.05258	0.189054	0.282702	8.48528e-07	0.0247764	0.00351825	0.28269	0.66587	0.0300149	-4.47722
DD92 TR1c	Angaston-01	Angaston	Adelaide Fold Belt	55.9-56.2 m	181.4	Tappert et al 2019												0.512638	1.29165e-05	0.144758	0.0875643	0.512534	2.63375	0.251961	0.282728	1.41421e-07	0.03693	0.00524405	0.282711	1.39752	0.00500202	-4.55339
TSDD2a	Terowie 6	Terowie	Adelaide Fold Belt	73-73.2 m	195.9	Tappert et al 2019	0.71627	0.000114801	0.589551	1.70717	0.711599							0.512685	1.56978e-05	0.133706	0.0808785	0.512581	3.91772	0.306187	0.282855	6e-06	0.0138965	0.00197331	0.282848	6.57638	0.212123	-1.15926
TSDD2b	Terowie 6	Terowie	Adelaide Fold Belt	74.2-74.4 m	195.9	Tappert et al 2019	0.708417	6.25874e-06	0.284082	0.821986	0.706168							0.512683	9.69127e-06	0.146025	0.0883302	0.51257	3.69159	0.18903	0.282836	4.5e-06	0.0160629	0.00228093	0.282828	5.86284	0.159103	-1.55847
TSDD3a	Terowie 6	Terowie	Adelaide Fold Belt	46.4-46.6 m	195.9	Tappert et al 2019												0.512648	8.41457e-06	0.140053	0.0847181	0.512539	3.08961	0.164139	0.282834	7.9196e-06	0.016937	0.00240506	0.282825	5.75954	0.280009	-0.825025
TSDD3b	Terowie 6	Terowie	Adelaide Fold Belt	49.4-49.6 m	195.9	Tappert et al 2019								0.70646	0.00293	0.71597	0.0008	0.512649	1.84791e-05	0.146247	0.0884651	0.512536	3.02758	0.360462	0.282834	6.22e-06	0.0199523	0.00283323	0.282824	5.71552	0.219917	-0.782816
BHVO-2
BCR-2

## Sheet: Table S3
Table S3 - Perovskite LA-ICP-MS Data												83P13 ref material
Note that a screen was applied to the data on the basis of 87Rb/86Sr (acceptable range <0.2 for carbonate and <0.1 for perovskite) and 84Sr/86Sr ratios (acceptable 0.5 to 0.6). The plots to the right of the data show the IsoplotR weighted mean calculations. These values are stored in Supplementary Table S2 Results for reference materials are shown below in green
	Start time	Duration (s)	TotalSrBeam_mean	TotalSrBeam_2SE(int)	Sr8786_Corr_b_mean	Sr8786_Corr_b_2SE(int)	Sr8786_Corr_b_2SE(prop)	Rb87Sr86_Corr_b_mean	Rb87Sr86_Corr_b_2SE(int)	Sr8486_Corr_b_mean	Sr8486_Corr_b_2SE(int)	StdCorr_Sr8786_b_mean	StdCorr_Sr8786_b_2SE(int)	Data Omitted	StdCorr_Sr8786_b_2SE(prop)
Angaston Pvk
Angaston Pvk	2022-04-07 21:29:05	17.333	0.709817	0.0189441	0.703752	0.00047506	0.000563342	0.00672708	0.000887377	0.057487	0.00785379	0.703406	0.00047483		0.000563069
Angaston Pvk	2022-04-07 21:31:02	12.905	1.24335	0.0720149	0.704519	0.000375751	0.000482764	0.00356532	0.000722673	0.0550987	0.00531935	0.704182	0.000375573		0.000482536
Angaston Pvk	2022-04-07 21:32:59	16.056	0.83845	0.0417187	0.704212	0.000443987	0.00053751	0.00288324	0.000335141	0.0570912	0.00708854	0.703885	0.00044378		0.00053726
Angaston Pvk	2022-04-07 21:34:56	18.591	0.642206	0.0348827	0.704629	0.000503664	0.000587859	0.000309295	0.00013257	0.0486058	0.00733653	0.704313	0.000503457	x	0.000587617
Angaston Pvk	2022-04-07 21:38:50	14.525	0.720809	0.0331444	0.70435	0.000590184	0.000663435	0.000628467	0.00022336	0.0549761	0.0124308	0.704058	0.0005899		0.000663115
Angaston Pvk	2022-04-07 21:40:49	14.103	0.7395	0.0249837	0.704532	0.000491365	0.000577335	0.00506589	0.000315492	0.0593052	0.00822741	0.704252	0.000491146		0.000577078
Angaston Pvk	2022-04-07 21:44:43	15.513	0.754358	0.0397407	0.703988	0.000432733	0.000528197	0.00409202	0.000184503	0.0659229	0.0101031	0.703735	0.000432562	x	0.000527988
Angaston Pvk	2022-04-07 21:46:40	22.8	0.652725	0.0412871	0.703614	0.000467065	0.000556584	0.0104668	0.000895902	0.0573026	0.00699457	0.703376	0.000466943		0.00055644
Angaston Pvk	2022-04-07 21:50:35	12.786	1.16562	0.0805271	0.703842	0.000340012	0.000455307	0.00444498	0.000642187	0.0504283	0.00581239	0.703632	0.000339886		0.000455138
Group Stats			0.829648	0.147298	0.70416	0.000249588	0.000249588	0.00424257	0.00206148	0.0562464	0.00334597	0.703871	0.000236876		0.000236876
					0.704228
Mt Hope-5 Pvk
Mt Hope-5 Pvk	2022-04-07 18:17:36	17.516	0.530271	0.032463	0.704954	0.000839325	0.000892441	0.0158327	0.00103863	0.05048	0.013049	0.704884	0.000839243	x	0.000892355
Mt Hope-5 Pvk	2022-04-07 18:19:34	23.478	0.650002	0.0179924	0.70402	0.000543085	0.000621839	0.0153865	0.00169002	0.0472901	0.00877	0.703949	0.000543037	x	0.000621784
Mt Hope-5 Pvk	2022-04-07 18:21:31	24.193	0.867587	0.0242584	0.704712	0.000383341	0.000488747	0.00920428	0.000292332	0.0666851	0.00555284	0.70464	0.0003833	x	0.000488694
Mt Hope-5 Pvk	2022-04-07 18:23:29	15.999	0.574202	0.018919	0.704025	0.00052553	0.000606569	0.00317828	0.000428241	0.0504297	0.00969728	0.703951	0.000525476		0.000606506
Mt Hope-5 Pvk	2022-04-07 18:27:24	21.215	0.89689	0.0182081	0.704556	0.000371522	0.00047949	0.000107406	0.000105281	0.0603435	0.00462362	0.70448	0.000371482	x	0.000479439
Mt Hope-5 Pvk	2022-04-07 18:29:21	23.079	0.922422	0.0282572	0.70437	0.000298827	0.000425595	0.00116542	8.82022e-05	0.0570041	0.00471081	0.704294	0.000298794		0.000425549
Mt Hope-5 Pvk	2022-04-07 18:31:19	24.906	0.80144	0.020367	0.704095	0.000455244	0.000546817	6.68495e-05	8.46485e-05	0.058529	0.00601141	0.704019	0.000455194		0.000546758
Mt Hope-5 Pvk	2022-04-07 18:35:15	23.718	0.542685	0.0233779	0.705047	0.000669781	0.000735267	0.00114013	0.000293013	0.0601504	0.00816628	0.704972	0.000669709	x	0.000735188
Mt Hope-5 Pvk	2022-04-07 18:37:13	21.905	0.564842	0.0240359	0.705242	0.000583606	0.000657767	0.00413428	0.000335253	0.0477601	0.00980334	0.705166	0.000583544	x	0.000657697
Mt Hope-5 Pvk	2022-04-07 18:39:10	12.163	0.614016	0.0181177	0.704744	0.000803213	0.000858535	0.00389373	0.00167168	0.0593895	0.0123829	0.70467	0.000803129		0.000858445
Mt Hope-5 Pvk	2022-04-07 18:41:07	15.354	0.868404	0.0231529	0.704005	0.000541371	0.000620339	0.00422844	0.00183402	0.054593	0.00539817	0.703931	0.000541311		0.000620271
Mt Hope-5 Pvk	2022-04-07 18:43:05	25.483	0.559704	0.0261505	0.704683	0.00052095	0.000602747	0.000164486	0.000133282	0.0514094	0.0103632	0.704611	0.0005209		0.000602689
Mt Hope-5 Pvk	2022-04-07 18:45:03	27.337	0.792637	0.0289232	0.704261	0.000394674	0.000497567	0.000159165	9.63867e-05	0.0513019	0.00508348	0.704191	0.00039463		0.000497512
Mt Hope-5 Pvk	2022-04-07 18:47:01	24.714	0.529271	0.0180885	0.704112	0.00064075	0.00070875	0.000123968	0.000118841	0.0423191	0.00872116	0.704044	0.000640686	x	0.000708679
Mt Hope-5 Pvk	2022-04-07 18:48:59	21.419	0.523501	0.0329282	0.705152	0.000605313	0.000677083	0.000135212	0.000158896	0.0618726	0.00818715	0.705086	0.000605266	x	0.00067703
Mt Hope-5 Pvk	2022-04-07 18:50:57	19.67	0.55448	0.0188855	0.704663	0.000698449	0.000761407	0.00186168	0.00075372	0.0551572	0.00992313	0.7046	0.0006984		0.000761353
Mt Hope-5 Pvk	2022-04-07 19:00:57	24.47	0.547574	0.0212578	0.704994	0.000579986	0.000654508	0.0046057	0.000666851	0.0556861	0.00839752	0.704949	0.000579966		0.000654485
Mt Hope-5 Pvk	2022-04-07 19:02:53	13.605	0.523652	0.0148561	0.704563	0.000970425	0.00101667	0.0118228	0.00479067	0.0517755	0.0131355	0.704522	0.000970392	x	0.00101663
Mt Hope-5 Pvk	2022-04-07 19:04:51	23.613	0.543093	0.0158859	0.703973	0.000567326	0.000643109	0.000633931	0.000201358	0.0588502	0.00779242	0.703938	0.000567289		0.000643067
Mt Hope-5 Pvk	2022-04-07 19:10:43	11.064	0.581364	0.0171665	0.704041	0.000538029	0.000617433	0.00305331	0.00139705	0.0507435	0.0113746	0.70402	0.000537997		0.000617396
Mt Hope-5 Pvk	2022-04-07 19:12:40	20.566	0.832856	0.0345723	0.704434	0.000404204	0.000505204	0.00214123	0.000499049	0.0602652	0.00629789	0.704418	0.000404194		0.000505192
Mt Hope-5 Pvk	2022-04-07 19:14:38	18.021	0.599751	0.016919	0.703897	0.000514424	0.000596944	0.00394886	0.000231212	0.0627888	0.00772064	0.703885	0.000514427	x	0.000596948
Mt Hope-5 Pvk	2022-04-07 19:16:35	12.018	0.610319	0.0186079	0.703926	0.000897061	0.000946803	0.00458924	0.0027446	0.0585267	0.0118306	0.703919	0.00089706		0.000946803
Group Stats			0.65352	0.0590663	0.704455	0.000180611	0.000180611	0.00398164	0.00195992	0.0553631	0.00244616	0.704397	0.000177014		0.000177014
Pine Creek-04 Pvk
Pine Creek-04 Pvk	2022-04-07 19:18:43	20.503	1.19934	0.026252	0.704388	0.000291044	0.000420172	0.00037657	9.19882e-05	0.0562703	0.00500737	0.704385	0.000291049		0.00042018
Pine Creek-04 Pvk	2022-04-07 19:20:40	25.309	1.22126	0.0290645	0.703986	0.000235788	0.000383835	0.000291785	6.99439e-05	0.0573064	0.00418813	0.703988	0.000235787		0.000383834
Pine Creek-04 Pvk	2022-04-07 19:22:38	21.087	0.69927	0.0276495	0.705153	0.000438468	0.00053319	0.000658897	0.000176234	0.0586124	0.00641561	0.705158	0.000438477		0.000533201
Pine Creek-04 Pvk	2022-04-07 19:24:36	21.843	0.714331	0.0256357	0.70489	0.000473478	0.000562273	0.000466669	0.000126112	0.052388	0.00758651	0.704899	0.000473486		0.000562283
Pine Creek-04 Pvk	2022-04-07 19:26:33	26.64	0.735782	0.0309399	0.704353	0.000343262	0.000457884	0.0003606	0.000144405	0.0560485	0.00575027	0.704365	0.000343285		0.000457915
Pine Creek-04 Pvk	2022-04-07 19:28:30	21.931	0.719058	0.0189513	0.704536	0.00055785	0.00063488	0.000724324	0.000126762	0.0573367	0.0054567	0.704551	0.000557866		0.000634899
Pine Creek-04 Pvk	2022-04-07 19:30:26	25.441	0.766821	0.0224191	0.703825	0.000475575	0.000563793	0.000103758	8.66639e-05	0.0642172	0.00579242	0.703842	0.000475588	x	0.000563809
Pine Creek-04 Pvk	2022-04-07 19:34:22	20.945	0.776646	0.0203556	0.703668	0.000380863	0.000486526	0.000161391	9.49778e-05	0.0521176	0.00638915	0.703687	0.000380874		0.00048654
Pine Creek-04 Pvk	2022-04-07 19:48:27	21.655	1.18634	0.0271373	0.704667	0.000305731	0.00043056	0.00201278	0.000171714	0.0610592	0.004177	0.704671	0.000305731	x	0.000430561
Pine Creek-04 Pvk	2022-04-07 19:50:25	20.743	1.2903	0.0481399	0.705931	0.000279797	0.000412949	0.000980492	0.000102718	0.0593275	0.00356981	0.705929	0.000279812		0.000412972
Pine Creek-04 Pvk	2022-04-07 19:52:23	20.391	0.559017	0.0154957	0.70495	0.00065492	0.000721737	0.000691524	0.000168078	0.0524006	0.00920719	0.704941	0.000654908		0.000721724
Pine Creek-04 Pvk	2022-04-07 19:56:19	18.428	0.750477	0.0199295	0.703886	0.000485083	0.000571851	0.00011913	0.000103372	0.0586106	0.00691072	0.703863	0.000485066		0.000571831
Pine Creek-04 Pvk	2022-04-07 19:58:16	13.873	0.818832	0.0209913	0.703945	0.00064375	0.000711433	0.000845098	0.000470473	0.056079	0.00606021	0.703914	0.00064372		0.000711399
Pine Creek-04 Pvk	2022-04-07 20:02:11	26.008	1.23595	0.0342478	0.704352	0.000236276	0.000384259	0.000197997	8.69364e-05	0.0552959	0.00448592	0.704302	0.000236286		0.000384275
Pine Creek-04 Pvk	2022-04-07 20:04:08	10.414	0.782245	0.0310531	0.705271	0.000735839	0.000795945	0.0026319	0.000505823	0.0541122	0.00987005	0.705212	0.000735743		0.000795841
Pine Creek-04 Pvk	2022-04-07 20:06:05	21.06	0.616537	0.0218553	0.704032	0.00049446	0.000579859	0.000412966	0.000149198	0.0595968	0.00771735	0.703963	0.000494401		0.00057979
Pine Creek-04 Pvk	2022-04-07 20:08:02	23.785	0.803256	0.0172861	0.704731	0.000453863	0.00054582	0.000312495	7.32869e-05	0.0502289	0.00547736	0.704651	0.000453765		0.000545702
Pine Creek-04 Pvk	2022-04-07 20:10:00	27.631	1.20067	0.0331277	0.704332	0.000252331	0.000394328	9.94978e-05	5.34288e-05	0.0564929	0.00300603	0.704241	0.000252321		0.000394313
Pine Creek-04 Pvk	2022-04-07 20:11:58	20.726	1.16326	0.0397772	0.704223	0.000337665	0.000453666	0.000377161	0.000109542	0.0589384	0.00472211	0.704121	0.00033765		0.000453646
Pine Creek-04 Pvk	2022-04-07 20:13:55	22.58	1.22756	0.030769	0.704086	0.000265606	0.000402872	0.000297863	8.98886e-05	0.0544343	0.00422497	0.703972	0.000265597		0.000402859
Pine Creek-04 Pvk	2022-04-07 20:15:53	14.938	0.662929	0.030445	0.705546	0.000586509	0.000660404	0.00258793	0.00020758	0.0607751	0.011114	0.705421	0.00058633	x	0.000660203
Group Stats			0.910947	0.110277	0.704512	0.000262629	0.000262629	0.000700516	0.000333195	0.0567452	0.00149683	0.70448	0.000261529		0.000261529
Cleve CL6a
Cleve CL6a Pvk 1	2022-04-07 12:32:25	19.078	0.631387	0.0315622	0.703925	0.000602918	0.00067852	0.00281025	0.000749722	0.0570511	0.0104394	0.70401	0.000602969		0.000678577
Cleve CL6a Pvk 2	2022-04-07 12:34:21	13.57	0.776194	0.0527204	0.703707	0.000710609	0.000775747	0.00148427	0.000748757	0.0557293	0.00762269	0.703786	0.000710671		0.000775815
Cleve CL6a Pvk 3	2022-04-07 12:36:19	20.108	0.69868	0.0238102	0.703725	0.000433547	0.000533654	0.0031141	0.000619429	0.053873	0.00845889	0.703797	0.000433568		0.00053368
Cleve CL6a Pvk 4	2022-04-07 12:38:17	21.308	0.730816	0.0250315	0.704094	0.000331739	0.000454946	0.00274102	0.000792984	0.0564113	0.00709142	0.704159	0.000331748		0.000454958
Cleve CL6a Pvk 5	2022-04-07 12:40:16	23.042	0.610879	0.0447416	0.704661	0.000541669	0.000624889	0.00707702	0.000859691	0.0714501	0.00935904	0.704721	0.000541715	x	0.000624942
Cleve CL6a Pvk 6 (38um)	2022-04-07 12:42:12	21.304	0.986528	0.0430734	0.704106	0.000395129	0.000503046	0.00336637	0.000748104	0.0606413	0.00537713	0.704159	0.000395142	x	0.000503063
Cleve CL6a Pvk 7 (38um)	2022-04-07 12:44:09	15.861	1.056	0.0534155	0.703995	0.000392851	0.000501228	0.00152026	0.000597147	0.0560447	0.00478864	0.704042	0.00039287		0.000501252
Cleve CL6a Pvk 8	2022-04-07 12:46:06	13.884	0.720303	0.0287043	0.704579	0.000558045	0.000639118	0.00344641	0.000383805	0.0550622	0.00700368	0.704619	0.000558061		0.000639138
Cleve CL6a Pvk 9	2022-04-07 12:48:03	17.311	0.683028	0.0207691	0.703891	0.000345034	0.000464669	0.00307618	0.000632579	0.0580966	0.0079563	0.703925	0.000345024		0.000464656
Cleve CL6a Pvk 10 (38um)	2022-04-07 12:50:00	14.835	0.73955	0.0320717	0.703876	0.00050001	0.000588961	0.00573726	0.000873255	0.0507177	0.00797432	0.703904	0.000500004		0.000588954
Cleve CL6a Pvk 11 (38um)	2022-04-07 13:00:01	18.253	1.17498	0.0309797	0.703971	0.000275887	0.000415938	0.0010679	0.000456272	0.0549854	0.00512343	0.703962	0.000275885		0.000415934
Cleve CL6a Pvk 13	2022-04-07 13:03:55	20.339	0.677488	0.0244315	0.703691	0.000536765	0.000620428	0.000441602	0.000180734	0.057935	0.00838402	0.703669	0.000536726		0.000620383
Cleve CL6a Pvk 14 (38um)	2022-04-07 13:05:52	22.049	1.0372	0.0669822	0.704158	0.000462588	0.000557612	0.00101453	0.000321203	0.0603098	0.00456026	0.704131	0.000462562	x	0.00055758
Cleve CL6a Pvk 15	2022-04-07 13:07:50	12.334	0.810015	0.0394617	0.705061	0.000567729	0.000647694	0.00204957	0.000641058	0.0552984	0.00949766	0.705028	0.000567698		0.000647659
Cleve CL6a Pvk 16 (38um)	2022-04-07 13:09:47	22.302	0.981482	0.0580776	0.703699	0.000360668	0.000476337	0.00264616	0.000648657	0.0603518	0.00569706	0.70366	0.00036064	x	0.000476301
Cleve CL6a Pvk 17	2022-04-07 13:11:44	19.337	0.779904	0.0270518	0.704034	0.000465133	0.000559693	0.00205458	0.000528828	0.0561246	0.0063054	0.703991	0.000465102		0.000559656
Cleve CL6a Pvk 18	2022-04-07 13:13:42	19.046	0.668355	0.0334203	0.704094	0.000632531	0.000704997	0.00325817	0.000660762	0.0463176	0.00807456	0.704047	0.000632489	x	0.00070495
Cleve CL6a Pvk 19	2022-04-07 13:15:39	23.96	0.627151	0.0386993	0.704104	0.000544923	0.00062759	0.00284701	0.000779404	0.0494281	0.00821545	0.704055	0.000544878	x	0.000627538
Cleve CL6a Pvk 20	2022-04-07 13:17:36	24.742	0.61341	0.0391383	0.70382	0.000495293	0.000584949	0.00247632	0.000583884	0.0489567	0.0094979	0.70377	0.00049526	x	0.000584909
Cleve CL6a Pvk 21	2022-04-07 13:29:40	13.33	0.79078	0.0490689	0.704537	0.000508039	0.000595945	0.00238433	0.00136013	0.0518749	0.00934834	0.704496	0.000508026		0.00059593
Cleve CL6a Pvk 22	2022-04-07 13:31:37	13.224	0.613653	0.049062	0.704385	0.000836435	0.000892541	0.00310503	0.00113959	0.0540381	0.0103407	0.704348	0.000836391		0.000892494
Cleve CL6a Pvk 23 (38um)	2022-04-07 13:33:35	17.123	1.02511	0.0446143	0.704272	0.000300038	0.000432431	0.00577929	0.00150896	0.0550847	0.00537348	0.70424	0.000300052		0.000432452
Cleve CL6a Pvk 24 (38um)	2022-04-07 13:35:33	16.72	0.959717	0.0688176	0.703496	0.000441176	0.000539812	0.00234041	0.00057069	0.0576983	0.0066814	0.703468	0.000441182		0.000539819
Cleve CL6a Pvk 25 (38um)	2022-04-07 13:37:30	11.716	1.07283	0.0532818	0.703904	0.000360685	0.00047641	0.0024352	0.000800774	0.0590551	0.00780121	0.703882	0.000360653		0.000476368
Cleve CL6a Pvk 26 (38um)	2022-04-07 13:39:27	13.812	1.04586	0.0762991	0.704032	0.000442578	0.000541094	0.00205492	0.000573778	0.0547836	0.00566794	0.704015	0.000442581		0.000541098
Group Stats			0.820452	0.071489	0.704073	0.000141921	0.000141921	0.00281313	0.000602512	0.0558928	0.00193865	0.704075	0.000141325		0.000141325
Cleve CL6c
Cleve CLc Pvk	2022-04-07 13:41:32	31.788	1.62837	0.0421025	0.704126	0.000200049	0.000370072	0.00167105	0.00020852	0.0517302	0.0024805	0.704116	0.000200051		0.000370076
Cleve CLc Pvk 2 (38 um)	2022-04-07 13:43:34	28.471	0.879096	0.0317143	0.704145	0.000297953	0.000430947	0.00393368	0.00055286	0.0541769	0.00515333	0.70414	0.000297963		0.000430962
Cleve CLc Pvk 4 (38 um)	2022-04-07 13:47:24	30.877	0.957609	0.0209039	0.704017	0.000289173	0.000424882	0.00106441	0.000214779	0.0587054	0.00410281	0.704021	0.000289162		0.000424865
Cleve CLc Pvk 5	2022-04-07 13:49:21	19.891	1.80838	0.0460051	0.703907	0.000235215	0.000390128	0.00202391	0.00045453	0.0552849	0.00248368	0.703916	0.000235249		0.000390183
Cleve CLc Pvk 6	2022-04-07 14:01:25	18.1	1.88103	0.0512375	0.704034	0.000190695	0.000365066	0.00391033	0.000252001	0.0559623	0.00328784	0.70406	0.000190702		0.000365079
Cleve CLc Pvk 7	2022-04-07 14:03:22	20.384	1.73403	0.0331865	0.704066	0.000204961	0.000372728	0.0036294	0.000327336	0.0568327	0.00321382	0.704092	0.000204968		0.00037274
Cleve CLc Pvk 8	2022-04-07 14:05:20	14.435	1.88521	0.0415454	0.704376	0.000267126	0.000410315	0.00441298	0.000351869	0.0589133	0.0029924	0.704401	0.000267135		0.000410329
Cleve CLc Pvk 9 (38um)	2022-04-07 14:07:26	23.401	0.838631	0.0471284	0.703675	0.000367399	0.000481447	0.0029949	0.000408028	0.0495758	0.00551681	0.703699	0.00036741	x	0.000481461
Cleve CLc Pvk 12 (38um)	2022-04-07 14:13:25	17.521	0.903768	0.0314344	0.704259	0.000514767	0.000601627	0.00547515	0.000612248	0.0522111	0.005699	0.704275	0.000514778		0.00060164
Cleve CLc Pvk 13	2022-04-07 14:15:12	29.203	1.39098	0.0262997	0.704217	0.00022021	0.000381381	0.00908121	0.000799043	0.0582095	0.00284099	0.704229	0.000220208		0.000381378
Cleve CLc Pvk 14 (38um)	2022-04-07 14:17:06	31.981	1.1421	0.0521518	0.704103	0.000236754	0.000391126	0.0125723	0.000420637	0.0619323	0.00347986	0.704111	0.000236761	x	0.000391137
Cleve CLc Pvk 16 (38um)	2022-04-07 14:29:16	21.451	0.931908	0.0803946	0.704093	0.000384174	0.000494484	0.0205848	0.000952155	0.0591562	0.00514186	0.704061	0.000384152	x	0.000494456
Cleve CLc Pvk 17 (38um)	2022-04-07 14:31:06	12.894	1.11937	0.0350454	0.703801	0.000340684	0.000461422	0.00103662	0.000318864	0.053932	0.0045325	0.703761	0.000340635		0.000461355
Cleve CLc Pvk 19	2022-04-07 14:35:01	9.006	1.79931	0.0482759	0.703945	0.0003468	0.000465998	0.00694928	0.000960945	0.0537884	0.00550499	0.703887	0.000346734		0.000465909
Cleve CLc Pvk 20 (38um)	2022-04-07 14:36:59	14.171	1.24097	0.0319105	0.703862	0.000250563	0.000399553	0.000983889	0.000372637	0.0554574	0.0066606	0.703795	0.000250555		0.000399541
Cleve CLc Pvk 21 (38um)	2022-04-07 14:38:56	6.775	1.20403	0.0925509	0.703996	0.000476348	0.000569039	0.00448799	0.00137317	0.0607004	0.00713913	0.703919	0.000476319	x	0.000569004
Cleve CLc Pvk 22	2022-04-07 14:40:53	8.172	1.87381	0.128276	0.703924	0.000415524	0.000519171	0.00442462	0.00172904	0.0557913	0.00427718	0.703836	0.000415447		0.000519075
Cleve CLc Pvk 25 (38um)	2022-04-07 14:46:45	25.352	1.10673	0.0350669	0.703973	0.000255836	0.000402919	0.018841	0.00100774	0.0558968	0.00415723	0.703854	0.000255769	x	0.000402813
Group Stats			1.35141	0.187218	0.704029	7.95715e-05	7.95715e-05	0.00600431	0.00273145	0.0560143	0.00151608	0.70401	8.94787e-05		8.94787e-05
P_83P13
P13 38um	2022-04-07 12:28:24	37.249	1.74083	0.0258863	0.702326	0.000148588	0.000344263	0.000563236	8.91153e-05	0.0555398	0.00194234	0.702423	0.000148602		0.000344296
P13 38um	2022-04-07 12:30:21	43.603	1.68357	0.0645629	0.702506	0.000150819	0.000345304	0.00111105	0.000132031	0.0551032	0.0018857	0.702597	0.000150861		0.0003454
P13 38um	2022-04-07 12:52:04	27.742	1.63177	0.064084	0.702309	0.000210579	0.000375204	0.000539383	0.000168364	0.0543973	0.00281369	0.702329	0.000210602		0.000375245
P13 38um	2022-04-07 12:54:02	29.651	1.3626	0.0679365	0.702517	0.000212569	0.0003764	0.000254936	6.08823e-05	0.0498682	0.00309967	0.70253	0.000212542		0.000376351
P13 38um	2022-04-07 13:19:41	47.996	1.53545	0.0466615	0.702773	0.000157246	0.000348264	0.00030113	4.55367e-05	0.0568776	0.00242778	0.702722	0.000157235		0.000348239
P13 38um	2022-04-07 13:21:39	47.998	1.45107	0.0385795	0.702455	0.000149932	0.000344897	9.06127e-06	3.49333e-05	0.0614198	0.00216658	0.702404	0.000149921		0.000344872
P13 50um	2022-04-07 13:53:26	37.432	2.38426	0.111184	0.702539	0.000127008	0.000335602	0.000846472	0.000168306	0.056036	0.00193357	0.702557	0.000127031		0.000335662
P13 50um	2022-04-07 13:55:24	34.103	2.47263	0.0590937	0.702383	0.000121904	0.000333639	0.00010871	3.81113e-05	0.0581571	0.00148395	0.702404	0.000121908		0.000333648
P13 50um	2022-04-07 14:21:08	47.976	2.82149	0.0894088	0.702542	8.53176e-05	0.000322145	0.000386793	4.90782e-05	0.0579253	0.00127552	0.702539	8.53209e-05		0.000322157
P13 50um	2022-04-07 14:23:07	47.95	2.33716	0.079427	0.702416	0.00012109	0.000333356	0.000423326	5.44834e-05	0.0537154	0.00145868	0.702407	0.000121097		0.000333376
P13 50um	2022-04-07 14:48:53	17.55	2.91651	0.074705	0.702763	0.000164877	0.000351772	0.00078469	0.000108857	0.0554338	0.00161731	0.702633	0.000164844		0.000351701
P13 50um	2022-04-07 14:50:47	42.335	2.75611	0.186261	0.702606	0.000102445	0.000327125	0.000388045	5.88503e-05	0.0540716	0.00123001	0.702466	0.000102401		0.000326983
Group Stats			2.09112	0.33475	0.702511	8.6408e-05	8.6408e-05	0.000476403	0.000182433	0.0557121	0.00163255	0.702501	6.63771e-05		6.63771e-05
P_83P13
P13 50um	2022-04-07 18:05:47	47.966	2.11133	0.0791181	0.702499	0.000150842	0.000337787	0.000121114	3.08354e-05	0.0563311	0.00195266	0.702441	0.000150812		0.000337718
P13 38um	2022-04-07 18:07:44	23.3	1.30136	0.0377171	0.702729	0.000266389	0.00040295	8.74102e-05	5.06146e-05	0.0534432	0.00293558	0.702669	0.000266364		0.000402914
P13 50um	2022-04-07 18:52:59	36.031	2.22021	0.0329739	0.702559	0.000154003	0.000339233	0.000619672	9.3325e-05	0.0565655	0.00169385	0.702499	0.000154005		0.000339236
P13 38um	2022-04-07 18:54:58	25.059	1.40313	0.0889235	0.702612	0.000210705	0.000368473	8.87093e-05	5.04071e-05	0.0512037	0.00280356	0.702555	0.000210681		0.000368432
P13 50um	2022-04-07 19:40:25	24.035	2.44697	0.0440607	0.702509	0.000153825	0.000339133	1.68951e-05	2.4683e-05	0.0565171	0.00165533	0.702527	0.000153826		0.000339136
P13 38um	2022-04-07 19:42:24	34.177	1.41781	0.0419607	0.702365	0.000198602	0.0003616	6.72728e-05	3.83643e-05	0.054882	0.00234828	0.70238	0.000198613		0.00036162
P13 50um	2022-04-07 20:23:52	47.994	2.06726	0.0480555	0.702775	0.000127127	0.000327993	7.78262e-05	2.6318e-05	0.0562559	0.00157011	0.702601	0.000127075		0.000327858
P13 38um	2022-04-07 20:25:50	47.996	1.29157	0.0429572	0.702463	0.000183836	0.000353741	4.12968e-05	4.32011e-05	0.055749	0.00270008	0.702277	0.000183776		0.000353626
P13 50um	2022-04-07 21:11:11	47.96	2.03384	0.0603624	0.702933	0.00013288	0.000330328	8.86589e-05	2.89085e-05	0.0575511	0.00155272	0.702542	0.000132806		0.000330144
P13 38um	2022-04-07 21:13:10	23.016	1.39378	0.0315186	0.702889	0.000229472	0.000379612	0.000211299	6.77809e-05	0.059434	0.00292706	0.702499	0.000229345		0.000379402
P13 50um	2022-04-07 21:56:38	34.124	2.66107	0.0677425	0.70265	0.000132237	0.000329958	0.000479965	5.19321e-05	0.0545726	0.00125259	0.702487	0.000132286		0.00033008
P13 38um	2022-04-07 21:58:36	41.201	1.21446	0.045775	0.702633	0.000220538	0.00037419	0.000117432	4.66179e-05	0.0524967	0.0027851	0.702485	0.000220505		0.000374135
Group Stats			1.7969	0.295322	0.702635	9.92277e-05	9.92277e-05	0.000168129	0.0001079	0.0554168	0.00130319	0.702497	5.82409e-05		5.82409e-05
P_IR6
IR6 38um	2022-04-07 12:24:28	47.998	1.31812	0.047603	0.7026	0.000173099	0.000355636	-2.32341e-05	3.29856e-05	0.0583254	0.00259582	0.70271	0.000173157		0.000355756
IR6 38um	2022-04-07 12:26:25	48.006	1.36927	0.0388089	0.702902	0.000193183	0.000365946	2.5716e-05	3.59714e-05	0.0614698	0.00245939	0.703006	0.000193209		0.000365996
IR6 38um	2022-04-07 12:55:59	47.938	1.30989	0.0454875	0.70294	0.000177894	0.000358125	-1.99857e-05	3.6817e-05	0.0580337	0.00225296	0.702945	0.000177889		0.000358116
IR6 38um	2022-04-07 12:57:57	47.986	1.3861	0.0499799	0.702688	0.000160812	0.000349855	3.15056e-05	4.1561e-05	0.0606415	0.00257819	0.702686	0.000160809		0.00034985
IR6 38um	2022-04-07 13:23:38	48.082	1.30446	0.0473916	0.702581	0.000196723	0.000367708	2.89838e-05	3.90756e-05	0.055537	0.00268022	0.702532	0.000196709		0.00036768
IR6 38um	2022-04-07 13:25:36	47.998	1.36224	0.0467755	0.702928	0.000178604	0.000358474	2.01938e-05	4.12194e-05	0.0562975	0.00307773	0.70288	0.000178591		0.000358448
IR6 50um	2022-04-07 13:57:22	47.99	2.19575	0.0682234	0.702897	0.000103109	0.000327455	-2.96616e-05	2.0925e-05	0.055639	0.0016583	0.70292	0.000103113		0.000327468
IR6 50um	2022-04-07 13:59:19	48.024	2.21204	0.062311	0.702771	0.000120553	0.000333308	2.0664e-05	2.21334e-05	0.0579082	0.00166329	0.702797	0.000120557		0.000333321
IR6 50um	2022-04-07 14:25:05	47.954	2.26084	0.067925	0.702964	0.000117062	0.000332141	3.92447e-05	1.99018e-05	0.0563501	0.00136557	0.702948	0.000117037		0.000332071
IR6 50um	2022-04-07 14:27:03	47.994	2.24283	0.058839	0.703013	0.000123074	0.000334328	1.92696e-05	2.38547e-05	0.0547982	0.00169333	0.702989	0.00012305		0.000334261
IR6 50um	2022-04-07 14:52:45	48.006	2.00412	0.0853932	0.703044	0.000133362	0.000338263	2.45342e-05	2.38898e-05	0.0545433	0.00155385	0.702894	0.000133333		0.000338188
IR6 50um	2022-04-07 14:54:42	48.018	2.33232	0.0509477	0.702994	0.000104946	0.000328079	-1.19947e-05	1.58709e-05	0.0577958	0.00135587	0.702834	0.00010488		0.000327871
Group Stats			1.77483	0.265076	0.70286	9.26177e-05	9.26177e-05	1.04363e-05	1.40325e-05	0.0572783	0.00125994	0.702845	8.16973e-05		8.16973e-05
P_IR6
IR6 50um	2022-04-07 18:09:42	47.982	2.23217	0.0548315	0.703134	0.000108705	0.000321447	-9.75883e-06	2.11543e-05	0.0564001	0.00160667	0.703071	0.000108696		0.00032142
IR6 38um	2022-04-07 18:11:39	47.972	1.24932	0.0429567	0.703185	0.000201248	0.000363353	5.72524e-05	3.93639e-05	0.0514351	0.00254965	0.70312	0.000201221		0.000363304
IR6 50um	2022-04-07 18:56:56	47.964	2.34013	0.0640174	0.702893	0.000104289	0.000319883	-1.9453e-05	2.23044e-05	0.058705	0.00164728	0.70284	0.000104276		0.000319843
IR6 38um	2022-04-07 18:58:54	47.99	1.23843	0.0426041	0.703027	0.000184478	0.000354283	5.3231e-05	4.09458e-05	0.0560098	0.00250886	0.702979	0.000184465		0.000354258
IR6 50um	2022-04-07 19:44:23	47.965	2.23492	0.0595386	0.702845	0.000104874	0.000320055	3.24425e-06	2.12325e-05	0.0580308	0.00125799	0.702857	0.000104879		0.00032007
IR6 38um	2022-04-07 19:46:22	47.956	1.30493	0.0444778	0.703008	0.00018725	0.000355727	-1.25484e-05	4.1138e-05	0.0531494	0.00252817	0.703016	0.000187251		0.000355727
IR6 50um	2022-04-07 20:27:48	47.998	1.98453	0.0519454	0.70298	0.000120376	0.000325518	-5.33548e-06	2.18141e-05	0.0577669	0.00172213	0.702782	0.000120357		0.000325465
IR6 38um	2022-04-07 20:29:46	47.99	1.26937	0.0439064	0.702792	0.000195079	0.000359831	2.27656e-05	3.89062e-05	0.0595527	0.00240748	0.702581	0.000194985		0.000359659
IR6 50um	2022-04-07 21:15:08	47.99	1.90047	0.043602	0.703089	0.000123174	0.000326607	1.86543e-05	2.64273e-05	0.054788	0.00174576	0.7027	0.0001231		0.000326411
IR6 38um	2022-04-07 21:17:05	47.984	1.27575	0.0442012	0.70299	0.000172932	0.000348396	-4.16623e-05	4.14271e-05	0.0600286	0.00243773	0.702605	0.000172833		0.000348196
IR6 50um	2022-04-07 22:00:36	48.046	1.8855	0.051495	0.70296	0.000120341	0.000325497	4.58411e-05	2.46819e-05	0.0593566	0.00193615	0.702827	0.000120352		0.000325528
IR6 38um	2022-04-07 22:02:35	47.97	1.26247	0.0461498	0.703194	0.000194148	0.000359473	3.05314e-06	4.10511e-05	0.0576035	0.00263315	0.703076	0.000194092		0.000359369
Group Stats			1.6815	0.261677	0.703008	7.35415e-05	7.35415e-05	9.60698e-06	1.77411e-05	0.0569022	0.00153818	0.702871	0.000106195		0.000106195
C_MMC
MMC	2022-04-07 18:13:38	48.002	1.94007	0.0376851	0.709154	0.00012642	0.000330253	2.95382e-05	2.3151e-05	0.055796	0.00179086	0.709087	0.000126408		0.000330222
MMC	2022-04-07 18:15:36	47.982	1.89389	0.0408706	0.709396	0.000133438	0.000333099	4.78334e-06	2.40787e-05	0.0553294	0.00162489	0.709327	0.000133423		0.000333059
MMC	2022-04-07 19:36:29	47.968	1.97858	0.0368795	0.709328	0.000136402	0.00033427	2.28125e-05	2.41401e-05	0.0565664	0.00151544	0.709347	0.000136405		0.000334278
MMC	2022-04-07 19:38:27	47.976	1.8961	0.0353235	0.709105	0.000122007	0.00032857	6.82044e-06	2.76214e-05	0.0576732	0.0020888	0.709124	0.000122009		0.000328574
MMC	2022-04-07 20:31:46	47.956	1.87805	0.0288149	0.709257	0.00014188	0.000336515	2.93984e-05	2.73546e-05	0.0536501	0.00159987	0.709031	0.000141854		0.000336455
MMC	2022-04-07 20:33:42	47.954	1.93293	0.0300567	0.70945	0.000114735	0.000326078	-1.15082e-05	2.45735e-05	0.0558357	0.00175749	0.709212	0.000114684		0.000325934
MMC	2022-04-07 21:52:42	47.996	1.85562	0.0338054	0.709163	0.000135438	0.000333813	-7.96675e-06	2.48081e-05	0.055607	0.00174084	0.708969	0.000135465		0.00033388
MMC	2022-04-07 21:54:40	47.982	1.83397	0.0331924	0.709386	0.000137009	0.000334541	6.8343e-05	3.03746e-05	0.0548787	0.00195502	0.709207	0.000136979		0.000334469
Group Stats			1.90115	0.0335069	0.70928	9.12702e-05	9.12702e-05	1.77776e-05	1.8254e-05	0.0556671	0.000831762	0.709163	9.547e-05		9.547e-05
C_MMC
MMC	2022-04-07 12:20:32	48.02	1.97646	0.0402522	0.7091	0.000137033	0.000342178	-1.89198e-05	2.53002e-05	0.0563049	0.00177038	0.709225	0.000137053		0.000342228
MMC	2022-04-07 12:22:29	47.998	2.15234	0.02865	0.709097	0.000103978	0.000330331	4.10594e-05	2.22382e-05	0.0555189	0.00159045	0.709216	0.000103961		0.000330278
MMC	2022-04-07 13:27:35	47.994	1.99463	0.0358735	0.709065	0.000141612	0.000344024	1.44231e-05	2.6597e-05	0.0555675	0.00165704	0.70902	0.000141616		0.000344034
MMC	2022-04-07 13:51:28	47.994	2.08517	0.0390716	0.709293	0.000123759	0.000337161	-2.40292e-05	2.26641e-05	0.0568314	0.00175607	0.709307	0.000123768		0.000337186
MMC	2022-04-07 14:56:41	48.014	2.05639	0.0425595	0.709311	0.000106979	0.000331378	-2.65259e-05	2.32434e-05	0.0584542	0.00144347	0.709139	0.000106988		0.000331407
MMC	2022-04-07 14:58:38	47.912	2.03482	0.0408271	0.709488	0.000115505	0.000334301	3.16159e-05	2.67192e-05	0.0543167	0.00174258	0.709305	0.000115439		0.00033411
Group Stats			2.04997	0.0522249	0.709226	0.000135983	0.000135983	2.93725e-06	2.44423e-05	0.0561656	0.00114859	0.709202	8.90471e-05		8.90471e-05

## Sheet: Table S4
Table S4 - Carbonate LA-ICP-MS Data
Note that a screen was applied to the data on the basis of 87Rb/86Sr (acceptable range <0.2 for carbonate and <0.1 for perovskite) and 84Sr/86Sr ratios (acceptable 0.5 to 0.6). The plots to the right of the data show the IsoplotR weighted mean calculations. These values are stored in Supplementary Table S2 Results for reference materials are shown below in green
												MMC ref material
	Start time	Duration (s)	TotalSrBeam_mean	TotalSrBeam_2SE(int)	Sr8786_Corr_b_mean	Sr8786_Corr_b_2SE(int)	Sr8786_Corr_b_2SE(prop)	Rb87Sr86_Corr_b_mean	Rb87Sr86_Corr_b_2SE(int)	Sr8486_Corr_b_mean	Sr8486_Corr_b_2SE(int)	StdCorr_Sr8786_b_mean	StdCorr_Sr8786_b_2SE(int)	Data Omitted	StdCorr_Sr8786_b_2SE(prop)
Eurelia CD10c
Eurelia CD10c carb 2	2022-04-06 16:53:17	18.621	0.662755	0.01174	0.715793	0.000537486	0.000624125	0.00545787	0.000299462	0.0648315	0.00743167	0.714744	0.000536677	x	0.000623185
Eurelia CD10c carb 3	2022-04-06 16:55:24	14.442	0.592937	0.00354246	0.716043	0.000762231	0.000825656	0.0163464	0.000719917	0.0585916	0.00719284	0.714998	0.000761141		0.000824474
Eurelia CD10c carb 4	2022-04-06 16:57:11	17.584	0.615771	0.0225776	0.716239	0.000526017	0.000614378	0.00531122	0.000403737	0.0591702	0.00893689	0.715198	0.000525257		0.000613489
Eurelia CD10c carb 6	2022-04-06 17:01:11	19.001	0.708934	0.0222921	0.7175	0.000585375	0.000666172	0.0186087	0.000965899	0.0573202	0.00815534	0.716462	0.000584527		0.000665207
Eurelia CD10c carb 7	2022-04-06 17:03:03	14.191	0.73613	0.0241492	0.7166	0.000624338	0.000700475	0.0177181	0.000798865	0.0574953	0.00858675	0.715561	0.000623415		0.00069944
Eurelia CD10c carb 9	2022-04-06 17:15:03	17.482	0.554612	0.00635251	0.71639	0.000680412	0.000750845	0.0134741	0.000871775	0.0558876	0.00925422	0.715261	0.000679297		0.000749615
Eurelia CD10c carb 10	2022-04-06 17:16:52	19.827	0.667104	0.0149405	0.716817	0.000530996	0.000618778	0.0155675	0.00067657	0.0656892	0.00871935	0.715673	0.000530117		0.000617753
Eurelia CD10c carb 11	2022-04-06 17:18:50	15.371	0.696413	0.0200812	0.716887	0.000619721	0.000696421	0.0216126	0.0017871	0.0574776	0.00701669	0.71573	0.000618769	x	0.000695351
Eurelia CD10c carb 12	2022-04-06 17:20:57	20.522	0.641561	0.031784	0.716459	0.000594489	0.000673977	0.0104272	0.000799992	0.06865	0.00795352	0.715291	0.000593562	x	0.000672926
Eurelia CD10c carb 14	2022-04-06 17:24:50	12.541	0.749122	0.00391552	0.716468	0.000699685	0.000768368	0.0114258	0.00148158	0.0519763	0.0090853	0.71528	0.000698524		0.000767093
Eurelia CD10c carb 15	2022-04-06 17:26:38	24.745	0.624865	0.00685361	0.716397	0.000519788	0.000609089	0.00462398	0.000501688	0.0589171	0.00740104	0.715199	0.000518907		0.000608057
Eurelia CD10c carb 16	2022-04-06 17:28:50	19.381	0.456022	0.0471945	0.715453	0.000998295	0.00104744	0.0197705	0.000958848	0.0560895	0.0125505	0.714245	0.000996644	x	0.00104571
Eurelia CD10c carb 17	2022-04-06 17:30:40	17.102	0.535904	0.030897	0.715126	0.000738416	0.000803561	0.0140473	0.000952669	0.0477541	0.0109162	0.713907	0.000737215	x	0.000802255
Eurelia CD10c carb 18	2022-04-06 17:32:30	17.758	0.681998	0.0147676	0.717189	0.000594513	0.00067415	0.00836405	0.000821117	0.0601293	0.00959957	0.715954	0.000593443	x	0.000672938
Eurelia CD10c carb 19	2022-04-06 17:38:30	22.519	0.578467	0.01395	0.716142	0.000615998	0.000692959	0.0148943	0.0012845	0.0574563	0.00763277	0.714858	0.000614828		0.000691642
Eurelia CD10c carb 20	2022-04-06 17:40:33	17.862	0.802649	0.0182374	0.7167	0.000446404	0.00054788	0.00171855	0.000273936	0.0595755	0.00706794	0.7154	0.000445577		0.000546865
Eurelia CD10c carb 21	2022-04-06 17:42:36	19.762	0.537887	0.0353276	0.716393	0.000701695	0.000770185	0.0126424	0.000567288	0.0579837	0.00911661	0.715082	0.00070042		0.000768786
Eurelia CD10c carb 22	2022-04-06 17:44:31	20.142	0.684207	0.00798253	0.716973	0.000491837	0.000585556	0.00943276	0.00100048	0.0568314	0.00643949	0.715652	0.000490883		0.000584421
Eurelia CD10c carb 23	2022-04-06 17:46:36	20.902	0.607893	0.0152403	0.715951	0.000625982	0.000701811	0.0105801	0.000815864	0.0667281	0.00664822	0.714624	0.000624842	x	0.000700532
Eurelia CD10c carb 24	2022-04-06 17:48:29	21.661	0.917429	0.0144075	0.717093	0.000398637	0.000509822	0.00314662	0.000514778	0.0534188	0.00570955	0.715758	0.000397939		0.000508929
Group Stats			0.652633	0.0464005	0.716431	0.000261223	0.000261223	0.0117585	0.00256582	0.0585987	0.0022262	0.715244	0.000264089		0.000264089
Pine Creek-04
Pine Creek-04 carb 1	2022-04-06 17:50:21	18.217	13.3084	0.340637	0.705421	8.57602e-05	0.000324191	4.5472e-05	1.33224e-05	0.0553879	0.000467805	0.704103	8.55452e-05		0.000323378
Pine Creek-04 carb 3	2022-04-06 17:54:17	19.53	3.3669	0.193147	0.705359	0.0001383	0.00034184	0.00766781	0.000736503	0.0577612	0.00151861	0.704032	0.000138024		0.000341157
Pine Creek-04 carb 4	2022-04-06 17:56:15	16.961	6.31922	0.389732	0.705129	0.000104799	0.000329616	0.00328086	0.000220273	0.0555234	0.00122637	0.703799	0.000104574		0.000328908
Pine Creek-04 carb 6	2022-04-06 18:04:10	17.246	0.30005	0.0149256	0.710345	0.00102635	0.00107355	0.0024401	0.000817262	0.0595551	0.0192005	0.709004	0.0010244		0.00107151
Pine Creek-04 carb 7	2022-04-06 18:06:08	13.019	12.3376	0.64162	0.705183	0.000105559	0.000329882	4.34814e-05	3.50169e-05	0.0562064	0.000450967	0.70386	0.00010545		0.00032954
Pine Creek-04 carb 8	2022-04-06 18:08:05	15.142	0.318434	0.0191443	0.710806	0.00139471	0.00142985	0.00182924	0.00049537	0.0686042	0.0188867	0.709481	0.00139209	x	0.00142716
Pine Creek-04 carb 9	2022-04-06 18:10:03	21.117	4.67492	0.426959	0.705173	0.000140861	0.000342809	0.00157655	0.000713492	0.0549578	0.00144889	0.703867	0.000140664		0.00034233
Pine Creek-04 carb 19	2022-04-06 18:33:37	12.892	7.66326	0.394682	0.705256	0.000114736	0.000332962	0.00219306	0.000556048	0.055161	0.000827632	0.703689	0.000114077		0.00033105
Group Stats			6.0361	3.48358	0.706584	0.00174562	0.00174562	0.00238457	0.00170439	0.0578946	0.00325495	0.70523	0.00175619		0.00175619
Terowie TSDD3b
Terowie TSDD3b carb 1	2022-04-06 15:40:03	22.259	3.15542	0.0382688	0.716061	0.000106127	0.000334632	0.000684364	0.00011305	0.0593277	0.00132673	0.715735	0.000105977		0.000334157
Terowie TSDD3b carb 2	2022-04-06 15:41:52	27.197	3.14619	0.0662631	0.716071	0.000134846	0.000344822	0.000476552	7.8561e-05	0.0564898	0.0014408	0.715723	0.000134914		0.000344995
Terowie TSDD3b carb 3	2022-04-06 15:44:05	31.853	3.00143	0.0454762	0.716319	0.000111673	0.00033654	0.000439376	5.0502e-05	0.0569556	0.0016575	0.715947	0.000111566		0.000336218
Terowie TSDD3b carb 4	2022-04-06 15:46:00	34.537	3.21707	0.0629227	0.716509	0.000106936	0.000335078	0.000134336	2.41718e-05	0.0572662	0.00120075	0.716119	0.00010672		0.000334401
Terowie TSDD3b carb 5	2022-04-06 15:47:44	38.663	3.19009	0.0561888	0.716513	9.78547e-05	0.000332293	0.000789999	4.28407e-05	0.0577944	0.00107803	0.716108	9.76789e-05		0.000331696
Terowie TSDD3b carb 6	2022-04-06 15:49:41	20.112	3.62872	0.0736993	0.707328	0.000191483	0.000367342	0.00045781	7.18896e-05	0.0570418	0.00132117	0.706911	0.000191164		0.00036673
Terowie TSDD3b carb 7	2022-04-06 15:51:38	48.02	4.84394	0.0952073	0.704423	6.00775e-05	0.000317928	0.000105022	1.64545e-05	0.0567891	0.000684167	0.703986	5.9965e-05		0.000317332
Terowie TSDD3b carb 8	2022-04-06 15:53:49	29.934	3.19965	0.0449271	0.712967	0.000154375	0.00035168	0.000351079	4.67827e-05	0.0561733	0.00119572	0.712501	0.00015397		0.000350757
Terowie TSDD3b carb 9	2022-04-06 15:59:43	33.134	2.93876	0.0387692	0.716111	0.000133694	0.000344389	0.00038283	2.65339e-05	0.0561718	0.00128512	0.715552	0.000133345		0.000343491
Terowie TSDD3b carb vein 1	2022-04-06 16:01:56	31.852	3.23249	0.0353077	0.71685	8.98361e-05	0.000330164	0.000159257	4.59684e-05	0.0555634	0.00132329	0.716255	8.98216e-05		0.000330111
Terowie TSDD3b carb vein 2	2022-04-06 16:03:38	10.539	0.933222	0.212147	0.717357	0.000790571	0.000852106	0.00222054	0.000383422	0.0476281	0.00902538	0.716738	0.000789748	x	0.000851218
Terowie TSDD3b carb vein 3	2022-04-06 16:05:45	31.086	3.22923	0.0552853	0.716787	0.000116934	0.000338517	0.000371373	3.08056e-05	0.0591914	0.00112054	0.716133	0.000116619		0.000337606
Terowie TSDD3b carb vein 4	2022-04-06 16:07:36	22.642	3.22557	0.0214101	0.716799	0.000136004	0.000345573	0.000249842	0.000119388	0.0569069	0.00143551	0.716119	0.000135902		0.000345313
Terowie TSDD3b carb vein 5	2022-04-06 16:09:42	35.69	3.32491	0.0491054	0.716964	0.000100236	0.000333193	0.000135831	4.37257e-05	0.0557848	0.00122986	0.716253	9.99895e-05		0.000332373
Terowie TSDD3b carb vein 6	2022-04-06 16:11:44	28.015	3.57181	0.0448116	0.717145	0.000106568	0.000335228	0.000246222	4.85042e-05	0.0558895	0.00128751	0.716407	0.000106438		0.000334817
Terowie TSDD3b carb vein 7	2022-04-06 16:13:25	31.275	2.28154	0.131704	0.716965	0.00011944	0.000339465	0.000696304	0.000141228	0.0574133	0.00185938	0.716206	0.000119276		0.000338999
Terowie TSDD3b carb 10	2022-04-06 16:15:28	16.502	3.41467	0.0446852	0.715905	0.000151265	0.000351501	0.00110345	0.000114398	0.0571128	0.00176356	0.715125	0.000151114		0.000351149
Terowie TSDD3b carb 11	2022-04-06 16:17:25	29.934	2.97764	0.0430419	0.716765	0.00011937	0.000339357	0.000512751	2.75679e-05	0.0558313	0.00144886	0.715965	0.000119111		0.000338621
Terowie TSDD3b carb 12	2022-04-06 16:23:33	18.805	3.07629	0.0380611	0.716415	0.000158165	0.000354728	0.00114542	8.90745e-05	0.0570931	0.0015385	0.715568	0.000157853		0.000354028
Terowie TSDD3b carb 13	2022-04-06 16:25:25	32.497	6.3079	0.229297	0.706825	0.000158956	0.000351285	0.000306079	3.88795e-05	0.0557871	0.000689942	0.705969	0.000158432		0.000350126
Terowie TSDD3b carb 16	2022-04-06 16:31:26	39.583	2.92327	0.0379974	0.717086	8.46665e-05	0.000328896	0.000259394	4.36758e-05	0.0585201	0.00138006	0.716149	8.44427e-05		0.000328027
Terowie TSDD3b carb 17	2022-04-06 16:33:28	22.643	3.15592	0.0795447	0.709752	0.000129567	0.000340201	0.0010832	0.000108788	0.0558163	0.00146438	0.708803	0.000129256		0.000339383
Terowie TSDD3b carb 18	2022-04-06 16:35:14	18.315	3.99592	0.0812452	0.708147	0.000124689	0.000337711	0.000293668	3.82043e-05	0.0554624	0.00122641	0.70718	0.000124504		0.000337213
Terowie TSDD3b carb 19	2022-04-06 16:37:21	28.399	2.6748	0.0543023	0.716311	0.000150918	0.000351514	0.00166462	0.000123547	0.0562128	0.00142955	0.71531	0.000150488		0.000350512
Terowie TSDD3b carb 20	2022-04-06 16:39:20	28.783	4.36255	0.049732	0.707432	9.18423e-05	0.000326708	0.000372655	3.71895e-05	0.0570076	0.000911521	0.706425	9.1839e-05		0.000326696
Terowie TSDD3b carb 21	2022-04-06 16:41:09	29.934	4.38136	0.0246503	0.706948	9.54168e-05	0.000327526	0.00017278	1.53487e-05	0.0575165	0.000966386	0.705928	9.5238e-05		0.000326912
Terowie TSDD3b carb 22	2022-04-06 16:47:43	20.724	1.91433	0.0301216	0.717512	0.000186834	0.000368824	0.00106096	0.000154128	0.0556195	0.00318302	0.716453	0.000186557		0.000368278
Terowie TSDD3b carb 23	2022-04-06 16:49:15	26.864	2.02338	0.0554287	0.716677	0.000201969	0.000376405	0.00162352	0.000169622	0.0570106	0.00234876	0.71562	0.000201679		0.000375864
Group Stats			3.26172	0.367842	0.714177	0.00159031	0.00159031	0.000624973	0.000202094	0.0564778	0.00076108	0.713471	0.00160445		0.00160445
C_MMC
MMC	2022-04-06 15:31:51	47.972	3.1869	0.117481	0.709234	0.000103545	0.000330947	4.57617e-05	1.72912e-05	0.0556224	0.00114279	0.709057	0.000103157		0.000329708
MMC	2022-04-06 15:33:49	47.988	3.21665	0.0478193	0.709451	7.60684e-05	0.000323498	1.79879e-05	1.09035e-05	0.0563909	0.000863613	0.709229	7.61083e-05		0.000323668
MMC	2022-04-06 15:55:41	47.994	3.3335	0.0318118	0.709602	7.95651e-05	0.000324404	2.50735e-06	1.54427e-05	0.0558171	0.00089022	0.709111	7.93427e-05		0.000323497
MMC	2022-04-06 15:57:38	47.97	3.20644	0.0375913	0.709727	8.13808e-05	0.000324907	-1.4204e-06	1.40733e-05	0.0558388	0.00101398	0.709205	8.12137e-05		0.00032424
MMC	2022-04-06 16:19:25	47.974	3.28096	0.0545109	0.710063	9.97283e-05	0.000330123	-9.99548e-06	1.38034e-05	0.0568829	0.00101969	0.709252	9.95585e-05		0.000329561
MMC	2022-04-06 16:21:23	48.014	3.23052	0.0495289	0.709926	8.02275e-05	0.000324706	4.16981e-05	1.48743e-05	0.0563025	0.00103651	0.709101	8.00829e-05		0.00032412
MMC	2022-04-06 16:43:13	47.98	3.06497	0.0507317	0.710217	0.000100676	0.000330476	1.56708e-05	1.58305e-05	0.0570188	0.00110982	0.709179	0.000100505		0.000329913
MMC	2022-04-06 16:45:10	47.99	3.2277	0.0257954	0.710212	9.27418e-05	0.000328143	1.71119e-05	1.50489e-05	0.0561321	0.0009846	0.709167	9.25978e-05		0.000327634
MMC	2022-04-06 17:07:00	47.984	3.19131	0.036966	0.710173	8.99624e-05	0.000327352	-1.33201e-05	1.31535e-05	0.0574662	0.000902652	0.709124	8.9707e-05		0.000326423
MMC	2022-04-06 17:12:55	47.846	3.1341	0.0217736	0.710298	8.47669e-05	0.000326016	2.81726e-05	1.56929e-05	0.0544496	0.000946087	0.709194	8.4557e-05		0.000325209
MMC	2022-04-06 17:34:31	48	3.04439	0.030813	0.710308	0.000109832	0.000333417	3.2438e-05	1.75025e-05	0.0552132	0.00122115	0.709067	0.000109442		0.000332233
MMC	2022-04-06 17:36:28	47.968	3.12761	0.0421829	0.710475	8.24701e-05	0.000325502	3.16182e-05	1.6076e-05	0.0545499	0.00107229	0.709215	8.22268e-05		0.000324542
MMC	2022-04-06 17:58:16	47.928	2.98991	0.0449754	0.710417	0.000101758	0.000330891	3.8747e-05	1.62021e-05	0.0541616	0.00108249	0.709073	0.000101528		0.000330143
MMC	2022-04-06 18:00:13	47.988	3.08781	0.0337149	0.710582	8.24379e-05	0.00032554	1.09856e-06	1.56412e-05	0.0555459	0.000961083	0.709235	8.22766e-05		0.000324903
MMC	2022-04-06 18:19:52	47.97	3.20407	0.0489256	0.710353	9.76827e-05	0.000329634	3.19029e-05	1.34359e-05	0.0566347	0.00100028	0.709012	9.72688e-05		0.000328237
MMC	2022-04-06 18:21:49	47.982	3.05254	0.0520712	0.710638	8.48798e-05	0.000326191	2.52655e-05	1.51351e-05	0.0554608	0.0011188	0.709268	8.45565e-05		0.000324949
MMC	2022-04-06 18:43:33	47.994	2.98419	0.0298063	0.71094	9.88262e-05	0.000330223	1.30694e-05	1.50096e-05	0.053911	0.00116792	0.709055	9.79792e-05		0.000327392
MMC	2022-04-06 18:45:30	47.994	2.88633	0.0320872	0.71121	9.09481e-05	0.000328066	-8.07065e-07	1.75803e-05	0.0555488	0.00115701	0.709247	9.06996e-05		0.00032717
Group Stats			3.13611	0.0546692	0.710212	0.000235419	0.000235419	1.76393e-05	8.5219e-06	0.0557193	0.000471194	0.709155	3.81003e-05		3.81003e-05
MW2
MW2	2022-04-06 15:35:49	47.984	3.68589	0.10415	0.702237	6.69527e-05	0.000318351	7.78648e-05	1.16017e-05	0.0555436	0.000865626	0.701978	6.69569e-05		0.000318371
MW2	2022-04-06 15:37:46	45.736	3.77373	0.127027	0.702183	8.2268e-05	0.000321897	0.000109576	1.33547e-05	0.0556162	0.00096203	0.701892	8.20873e-05		0.00032119
MW2	2022-04-06 17:08:59	47.966	3.75782	0.121038	0.703139	8.81762e-05	0.000323865	0.000204791	1.55599e-05	0.0570395	0.000953637	0.702084	8.79391e-05		0.000322994
MW2	2022-04-06 17:10:56	47.962	3.56914	0.0915208	0.703152	9.06989e-05	0.000324567	0.000110383	1.72957e-05	0.0553238	0.000889272	0.702078	9.0519e-05		0.000323923
MW2	2022-04-06 18:39:36	47.976	3.58546	0.100729	0.703148	8.72784e-05	0.000323626	5.13195e-05	1.35904e-05	0.0543934	0.000925801	0.70142	8.68312e-05		0.000321967
MW2	2022-04-06 18:41:33	48.024	3.45578	0.0807423	0.70339	7.77327e-05	0.000321287	4.92737e-05	1.2174e-05	0.0535529	0.00091127	0.701598	7.69965e-05		0.000318244
Group Stats			3.63797	0.100519	0.702875	0.000427522	0.000427522	0.000100535	4.70629e-05	0.0552449	0.000968975	0.701842	0.000223122		0.000223122

## Sheet: Table S5
Table S5 - Standard/Reference Material Analyses for Solution-Based ICP-MS and TIMS (Sr isotopes only) analyses
Trace Element Analyses
Run	Sample name	Li	P (converted to P2O5 wt.%)	Sc	Ti (converted to TiO2 wt.%)	V	Cr	Mn (converted to MnO wt.%)	Co	Ni	Zn	Ga	Rb	Sr	Y	Zr	Nb	Sn	Cs	Ba	La	Ce	Pr	Nd	Sm	Eu	Gd	Tb	Dy	Ho	Er	Tm	Yb	Lu	Hf	Ta	Tl	Pb	Th	U		87Rb/86Sr*	147Sm/144Nd*	176Lu/177Hf*
2021-09-01	BCR-2	9.57722	0.338196	31.9511		420.883	15.5253	0.196828	38.3713	11.4628	132.796	21.9139	46.3912	332.326	36.5616	179.578	11.6259	2.24919	1.26237	685.854	24.7084	53.9914	6.9611	29.0926	6.56714	1.92103	6.70236	1.05024	6.42068	1.30198	3.64383	0.563647	3.34877	0.489802	4.82152	0.782642	0.367687	9.73695	5.81295	1.6181		0.40343	0.136523	0.0144253
2021-09-01	BCR-2	10.2629	0.347386	33.1809		425.913	15.7915	0.199302	39.4049	11.9763	133.928	22.3407	46.0526	335.068	37.0217	181.68	11.4953	2.33663	1.26012	688.114	25.268	54.9762	6.91512	29.6269	6.70155	1.96261	6.81742	1.08166	6.47091	1.35549	3.61799	0.571393	3.35643	0.504099	4.93478	0.795843	0.342459	10.0364	6.1212	1.65512		0.397208	0.136805	0.0145056
2021-09-01	BCR-2	9.69145	0.338048	32.0026		418.855	15.6334	0.195873	39.1589	11.6883	142.79	23.2448	46.6823	336.007	37.8672	183.109	11.8025	2.30021	1.27591	681.778	25.4521	54.3201	7.00744	29.6037	6.58288	1.91549	6.86486	1.05477	6.5418	1.37297	3.63756	0.569414	3.36577	0.4928	4.8582	0.789505	0.345411	10.6034	6.33644	1.66937		0.401515	0.134487	0.014404
2021-09-01	BCR-2	8.7319	0.329119	28.995		406.966	15.03	0.186523	37.3557	11.6109	131.265	21.5705	42.8729	329.273	36.9882	182.834	11.6379	2.38431	1.11177	672.042	25.433	54.7295	6.99387	29.6125	6.70731	1.94747	6.90682	1.0867	6.4143	1.32761	3.57258	0.572491	3.39127	0.49304	4.87298	0.768738	0.355842	10.2561	5.71244	1.68978		0.376292	0.136989	0.0143673
2021-09-01	BCR-2	8.82231	0.324997	28.2157		399.724	14.3111	0.182879	36.4246	11.0919	128.828	21.7732	41.9412	324.729	36.2936	177.73	11.6257	2.41564	1.08629	657.75	25.0708	53.7037	6.87876	29.0625	6.62168	1.94448	6.87202	1.07251	6.15834	1.27805	3.46449	0.542902	3.24058	0.476664	4.70352	0.765641	0.355594	9.89842	5.78489	1.60677		0.373266	0.137799	0.0143906
2021-09-01	BCR-2	8.6533	0.327954	28.6341		402.591	14.5911	0.184281	36.743	11.2665	127.235	20.6025	41.4527	322.041	36.8238	178.317	11.4496	2.42205	1.07888	652.144	24.8069	53.6476	6.836	28.9794	6.61253	1.90199	6.76263	1.07448	6.22031	1.29294	3.50404	0.547329	3.32824	0.486011	4.76627	0.76058	0.353178	9.78814	5.63554	1.62911		0.371997	0.138003	0.0144796
2021-09-01	BCR-2	8.80422	0.31866	28.0705		397.495	14.185	0.17991	36.3316	11.122	128.054	20.4314	42.1	321.849	36.3532	178.302	11.3057	2.33942	1.08709	651.791	24.7117	53.3738	6.8415	28.5172	6.56731	1.91803	6.75485	1.07262	6.33258	1.30287	3.52103	0.56404	3.30914	0.48951	4.77235	0.777871	0.357443	9.87439	5.74573	1.63312		0.378031	0.139281	0.0145653
2021-09-01	BCR-2	8.9699	0.337178	29.251		416.715	14.8229	0.190226	38.3178	11.7089	129.7	21.4017	41.5135	322.46	36.6913	178.752	11.4606	2.36571	1.08608	658.892	24.9282	53.7108	6.86287	28.8639	6.69012	1.92503	6.87151	1.06735	6.29673	1.28783	3.49391	0.553028	3.30985	0.485179	4.81664	0.770797	0.373119	10.172	5.7967	1.6369		0.372059	0.140181	0.0143036
2021-10-01	BCR-2	9.65492	0.334564									21.6066	42.2755	340.103	38.1888	182.395	11.2135	2.17845	1.13593	677.545	26.2448	55.7104	7.15967	30.0064	6.8635	1.99781	7.12646	1.1174	6.60539	1.36596	3.6612	0.56775	3.48893	0.514561	4.81285	0.757339		9.77889	5.96361	1.69689		0.359233	0.138339	0.0151818
2021-10-01	BCR-2	10.4191	0.341788									21.4189	42.8936	344.53	38.9669	186.175	11.3387	2.23866	1.17104	685.433	26.3123	56.7174	7.2461	30.3492	6.98229	2.03035	7.19351	1.13606	6.78831	1.39122	3.70152	0.588896	3.50027	0.514994	4.91237	0.748332		10.0398	6.11164	1.69644		0.359801	0.139143	0.0148867
2021-10-01	BCR-2	10.3244	0.352218									21.5327	46.6433	335.97	36.6965	183.332	11.6174	2.21347	1.23755	690.51	24.9071	53.859	6.94829	29.3904	6.69684	1.99053	6.82425	1.06033	6.58395	1.34936	3.63762	0.571999	3.43355	0.50173	4.84079	0.785553		10.1326	5.97397	1.68064		0.401224	0.137808	0.0147178
2021-10-01	BCR-2	8.47465	0.293009									20.9296	44.1735	339.605	38.4242	182.75	11.5151	2.23595	1.17949	693.009	26.2576	56.5521	7.24318	30.6357	7.05525	2.06072	7.11396	1.12209	6.52786	1.337	3.56615	0.564705	3.37757	0.500968	4.82002	0.73612		9.92446	5.9004	1.67961		0.375912	0.139283	0.0147587
2021-10-01	BCR-2	9.33995	0.330717									21.9422	47.1366	341.599	37.5073	182.254	11.6633	2.25263	1.30312	707.37	25.7961	54.3802	7.04748	29.8758	6.83092	2.01076	6.92903	1.10996	6.21067	1.30037	3.51225	0.558724	3.31719	0.479618	4.70129	0.716915		9.8255	5.78795	1.639		0.398785	0.138284	0.0144866
2021-10-01	BCR-2	9.87845	0.33771									21.6894	46.2706	337.269	37.1425	177.647	11.5015	2.15004	1.24028	677.531	24.9575	53.4684	6.7867	28.7539	6.59463	1.92524	6.67682	1.045	6.28209	1.28481	3.47449	0.551708	3.25481	0.484857	4.68775	0.709862		9.82822	5.66709	1.61821		0.396484	0.138709	0.0146872
2021-12-01	BCR-2	9.82003	0.336818	32.1209	2.2217	415.277	15.6738	0.198373	38.1295	11.3606	132.02	21.3222	46.1064	329.587	37.2208	174.744	11.1734	2.21769	1.24598	675.766	24.753	53.8792	6.93494	29.0257	6.73429	1.96244	6.77043	1.07649	6.36303	1.32791	3.50653	0.558295	3.36212	0.495951	4.81058	0.768719	0.350391	9.54788	5.90375	1.64759		0.404286	0.14032	0.0146396
2021-12-01	BCR-2	10.1546	0.354373	33.7452	2.29205	438.07	17.4638	0.208305	40.3503	12.1422	135.979	22.681	46.585	339.21	38.1836	185.422	11.8193	2.34874	1.26446	702.177	25.7886	54.8966	7.07725	29.8935	6.87081	2.00578	6.95788	1.0768	6.61421	1.37823	3.69403	0.582427	3.4777	0.513607	4.96398	0.794399	0.370653	10.3466	6.1142	1.68426		0.396894	0.139009	0.0146923
	Mean	9.47371	0.333921	30.6167	2.25688	414.249	15.3028	0.19225	38.0588	11.543	132.26	21.6501	44.4432	333.227	37.3082	180.939	11.5153	2.29055	1.18915	678.607	25.3373	54.4948	6.98377	29.4556	6.72994	1.96374	6.88405	1.08153	6.42695	1.32841	3.57558	0.564297	3.36639	0.495212	4.81849	0.764303	0.357178	9.98686	5.89803	1.65506		0.385446	0.138183	0.0145938
	2sd	1.31091	0.0288472	4.37167	0.0994981	25.4428	1.91475	0.0178829	2.69337	0.698236	9.19175	1.4237	4.41518	14.8684	1.59987	6.30731	0.378653	0.169512	0.161484	33.578	1.1593	2.09426	0.280919	1.19601	0.30102	0.0943361	0.303036	0.0533628	0.350316	0.0740247	0.161305	0.0244815	0.154612	0.0242834	0.161295	0.0514122	0.020738	0.530732	0.388767	0.0607392		0.03199	0.00296427	0.000452837
	Expected*	9.13	0.3593	33	2.26	416	15.85	0.1966	37.33	12.57	127	22.07	46.9	340	37	184	12.44	2.28	1.16	677	24.9	52.9	6.827	28.7	6.58	1.96	6.75	1.07	6.41	1.28	3.66	0.54	3.38	0.503	4.9	0.74	0.267	11	5.7	1.69		0.39865	0.138661	0.0145767
2021-05-01	BHVO-2	4.2585	0.293735	35.2797		341.214	333.653	0.181853	48.5327	143.583	82.785	20.9397	8.7933	391.904	26.0397	168.695	16.5468	1.88976	0.100024	129.772	14.9914	37.2356	5.30454	24.0151	6.10497	2.01374	6.26866	0.949941	5.20407	0.966037	2.45765	0.325299	1.96159	0.27455	4.36595	0.841235	0.0202961	1.82164	1.1787	0.411035		0.064844	0.153749	0.00892956
2021-05-01	BHVO-2	4.28173	0.282562	36.5955		329.184	321.68	0.17499	46.4788	134.663	94.7948	21.9327	10.0353	403.073	26.7912	171.45	19.1704	1.9319	0.124887	130.45	15.088	37.5413	5.28127	23.9668	6.08333	2.03347	6.16875	0.952309	5.36117	1.01694	2.55164	0.339125	2.02276	0.282331	4.48017	1.11822	0.0231888	1.6864	1.24011	0.41408		0.071952	0.153512	0.00894855
2021-09-01	BHVO-2	4.86538	0.28516	34.0629		355.789	313.014	0.187615	51.4213	131.664	106.021	22.062	9.46091	401.301	27.5213	171.778	17.6591	1.95478	0.121479	136.83	15.744	39.9329	5.6673	25.9215	6.40735	2.04898	6.41207	0.976045	5.4183	1.01557	2.57774	0.371308	2.0218	0.281838	4.44724	1.22821	0.0292845	1.4774	1.24552	0.424604		0.0681334	0.149496	0.00899908
2021-09-01	BHVO-2	4.79285	0.28946	35.301		357.026	328.208	0.19049	52.3922	135.307	106.476	22.243	9.08622	394.566	27.3394	167.407	16.998	1.86205	0.10371	132.026	15.4619	38.2996	5.45026	25.4249	6.28389	2.02331	6.37557	0.963182	5.2945	1.02636	2.52023	0.367269	1.95561	0.271841	4.43827	1.18584	0.0245575	1.47278	1.22159	0.407924		0.0665519	0.149479	0.0086974
2021-09-01	BHVO-2	3.96896	0.258262	31.1834		318.317	295.027	0.172474	46.4827	121.379	95.9889	19.774	8.98793	391.4	26.9833	165.888	17.0252	1.89675	0.107507	131.711	15.307	38.297	5.44794	25.1894	6.19825	2.0329	6.28153	0.958277	5.3237	1.00685	2.49679	0.350862	1.98073	0.271445	4.39768	1.19261	0.0278882	1.3325	1.11511	0.405124		0.0663647	0.14882	0.00876487
2021-10-01	BHVO-2	4.60059	0.266456									21.3386	9.13384	390.894	27.1892	168.104	17.1894	1.89768	0.0830897	131.057	15.3826	38.2551	5.3926	24.7954	6.11031	1.95142	6.19946	0.933415	5.48422	1.0483	2.52601	0.362267	2.04239	0.279587	4.41828	1.19672		1.80171	1.16264	0.416903		0.0675293	0.14904	0.00898569
2021-10-01	BHVO-2	5.156	0.263791									21.3081	9.34457	395.324	26.4749	167.588	17.842	1.90756	0.0927886	132.852	15.3094	38.0234	5.47036	25.0482	6.12273	1.94274	6.15807	0.932087	5.2779	1.00445	2.48829	0.347517	1.9584	0.269383	4.37437	1.17062		1.82369	1.14511	0.41414		0.0683131	0.147836	0.00874466
2021-10-01	BHVO-2	4.76681	0.269295									21.2602	9.32874	395.313	26.5447	167.388	18.0638	1.79694	0.0931511	134.093	15.4075	38.3483	5.43423	25.3153	6.24362	1.95933	6.27301	0.943792	5.32639	1.01687	2.50816	0.36071	1.99052	0.272708	4.40496	1.16728		1.78418	1.14796	0.419765		0.0681993	0.149164	0.00879111
2021-10-01	BHVO-2	4.51065	0.260818									20.9128	9.00376	387.332	25.956	165.471	17.855	1.88712	0.0849071	132.234	15.3457	37.9256	5.35777	24.4046	6.22536	1.97602	6.27712	0.934568	5.24311	0.975187	2.39497	0.350419	1.96279	0.266036	4.32217	1.15908		1.77074	1.12883	0.409893		0.0671797	0.154278	0.0087403
2021-10-01	BHVO-2	4.83594	0.26943									21.5948	9.29975	396.837	26.734	169.658	17.8985	1.9192	0.0978599	134.056	15.5843	38.2827	5.46807	25.1304	6.25769	2.01108	6.27538	0.96088	5.22876	0.998359	2.45187	0.355202	1.96265	0.267406	4.40962	1.17692		1.82679	1.14169	0.41141		0.0677263	0.1506	0.00861109
2021-10-01	BHVO-2	5.37275	0.287157									21.1749	9.34363	398.924	26.7731	169.318	18.2878	1.86531	0.0889665	136.305	15.5081	38.4837	5.53662	25.3455	6.34807	2.04654	6.26354	0.960421	5.29284	1.00925	2.4618	0.353111	1.95997	0.269266	4.35004	1.16617		1.82712	1.13005	0.407387		0.0676898	0.151479	0.00878976
2021-10-01	BHVO-2	4.83951	0.253433									21.0524	9.26657	395.463	27.2297	168.744	17.53	1.92138	0.0894044	133.633	15.4171	38.6896	5.4868	25.3245	6.29877	2.01197	6.3735	0.961096	5.23756	0.994384	2.40193	0.353597	1.93344	0.270156	4.2931	1.14792		1.76667	1.11756	0.407966		0.067719	0.150427	0.00893577
2021-10-01	BHVO-2	4.70662	0.259286									21.0836	9.03974	396.147	26.6474	169.568	18.2116	1.81019	0.0951895	135.636	15.4355	38.4027	5.41812	24.8366	6.13765	1.98601	6.18942	0.952032	5.19605	0.987066	2.42459	0.351037	1.94781	0.269366	4.36313	1.15879		1.78835	1.13304	0.407794		0.0659473	0.149459	0.00876662
2021-10-01	BHVO-2	4.78686	0.252891									19.8916	8.97584	384.732	26.2097	163.917	17.8098	1.83489	0.0923095	131.955	14.7823	36.6674	5.1339	23.904	5.97924	1.89866	6.00044	0.915282	5.23088	0.979069	2.45435	0.346258	1.91956	0.26529	4.33042	1.16437		1.79637	1.12611	0.413834		0.067424	0.151282	0.00869921
2021-10-01	BHVO-2	5.17647	0.286154									22.7825	9.45629	404.557	27.1997	172.437	18.5411	1.88313	0.0953912	137.34	15.3187	38.1859	5.47535	25.0443	6.18948	1.96364	6.20796	0.94694	5.29625	0.98715	2.42978	0.350994	1.92355	0.267703	4.35195	1.1541		1.79193	1.12132	0.409957		0.0675521	0.149471	0.0087349
2021-10-01	BHVO-2	4.70735	0.267751									21.5288	9.11411	399.181	26.4933	168.011	18.109	1.86237	0.0869022	133.112	15.1905	38.1603	5.35625	24.8004	6.09559	1.93636	6.10221	0.928067	5.28747	0.976997	2.41932	0.352794	1.93029	0.26946	4.33514	1.16688		1.80464	1.10265	0.411686		0.0659845	0.148651	0.00882633
2021-10-01	BHVO-2	4.92985	0.273989									21.9366	9.17238	404.788	26.8726	167.81	18.2121	1.86854	0.0937651	133.868	15.1719	38.3383	5.40537	24.7747	6.14547	1.95035	6.15813	0.927926	5.41374	1.00494	2.51701	0.364149	1.98053	0.275301	4.43507	1.21311		1.83451	1.14119	0.424021		0.0654865	0.150023	0.00881448
2021-12-01	BHVO-2	5.07798	0.274836	32.6534	2.98988	351.442	319.689	0.184921	50.393	130.122	110.055	22.7088	9.58587	418.445	29.4909	179.178	18.3795	2.02472	0.113385	140.481	16.4339	40.7317	5.84542	26.9682	6.67014	2.12517	6.7871	1.01874	5.78451	1.09442	2.68226	0.391733	2.15339	0.299513	4.71879	1.25802	0.0284818	1.49007	1.31187	0.444526		0.066205	0.149587	0.00901306
2021-12-01	BHVO-2	5.12679	0.279715	33.2474	2.97033	348.772	321.934	0.186455	50.9593	131.952	110.277	22.8583	9.78624	426.159	30.1259	185.839	18.6764	2.0584	0.119495	141.709	16.5469	41.0899	5.93992	27.1699	6.82061	2.20592	6.88274	1.03388	5.9028	1.10936	2.72739	0.398636	2.18613	0.306342	4.77522	1.28083	0.0314666	1.55672	1.46488	0.452218		0.0663654	0.151826	0.00910964
	Mean	4.77693	0.272325	34.0462	2.98011	343.106	319.029	0.182685	49.5229	132.667	100.914	21.4939	9.27447	398.755	27.0851	169.908	17.895	1.89856	0.0991691	134.164	15.4435	38.4679	5.46695	25.1252	6.24855	2.00619	6.29761	0.955204	5.35812	1.01145	2.49957	0.357489	1.98915	0.275238	4.42166	1.16563	0.0264519	1.70812	1.17768	0.41654		0.0672173	0.150411	0.00883916
	2sd	0.697453	0.0252847	3.685	0.0276602	29.0759	24.8498	0.0133819	4.77122	13.3053	20.3079	1.70164	0.60395	19.9251	2.1101	10.0701	1.28203	0.128284	0.0252197	6.42769	0.854571	2.14232	0.371717	1.72869	0.40886	0.142422	0.427419	0.0588451	0.376401	0.0752852	0.176791	0.03356	0.14411	0.0219479	0.249367	0.175282	0.00780959	0.313961	0.17724	0.0250015		0.00302178	0.00364107	0.00026558
	Expected*	4.5	0.2685	31.83	2.731	318.2	287.2	0.169	44.89	119.8	103.9	21.37	9.261	394.1	25.91	171.2	18.1	1.776	0.0996	130.9	15.2	37.53	5.339	24.27	6.023	2.043	6.207	0.9392	5.28	0.9887	2.511	0.3349	1.994	0.2754	4.47	1.154	0.0224	1.653	1.224	0.412		0.0679124	0.150091	0.00874872
2021-05-01	SARM-39	10.6143	1.52737	14.6138		123.019	1430	0.176547	74.7239	1107.07	15.6967	7.9375	49.7188	1477.98	15.6001	234.728	114.168	1.53805	3.65286	1703.07	94.0274	194.815	23.0361	85.1003	12.6756	3.3651	8.96387	1.07242	3.85375	0.596295	1.26654	0.14892	0.896598	0.119787	5.12404	3.44147	0.318646	20.5889	9.52328	2.40922		0.0972186	0.0900846	0.0033196
2021-05-01	SARM-39	12.0243	1.6602	15.2442		130	1508.61	0.183878	76.1217	1167.65	29.6529	8.20619	52.0454	1580.98	16.1014	241.929	117.173	1.71549	3.88372	1821.01	93.3376	190.691	22.6144	83.5134	12.5363	3.32586	8.85917	1.06937	3.76388	0.588665	1.28735	0.152593	0.909248	0.117976	5.06116	6.39583	0.280785	19.7839	8.86694	2.30797		0.0951378	0.0907871	0.00331003
2021-09-01	SARM-39	11.5101	1.41046	13.0564		115.627	1200.25	0.166447	71.1835	958.34	67.0397	7.54625	51.954	1511.89	15.6064	220.828	96.4775	1.5221	4.05191	1758.77	87.4994	182.988	21.9545	81.1954	12.0148	3.08841	7.55494	0.878766	3.64207	0.571166	1.27119	0.16282	0.839118	0.112204	4.75168	6.37638	0.423444	19.697	8.93104	2.16924		0.099311	0.0894946	0.00335312
2021-09-01	SARM-39	12.4224	1.50169	14.1335		124.109	1314.99	0.177982	76.2595	1031.65	68.6809	7.90893	51.7041	1509.56	15.8732	223.607	99.6171	1.54289	4.08379	1736.49	87.6551	180.851	21.4276	80.3019	11.8592	3.037	7.37017	0.863114	3.83622	0.606613	1.30023	0.167303	0.88183	0.118183	5.04812	7.20538	0.396611	21.9966	9.32052	2.28849		0.0989859	0.0893183	0.00332439
2021-09-01	SARM-39	11.3428	1.44224	13.3448		119.65	1268.53	0.169611	74.0399	978.997	66.5944	7.83814	52.7555	1559.98	16.0135	227.248	100.631	1.53939	4.02416	1742	88.2076	184.355	21.8815	82.4888	12.2029	3.06336	7.47671	0.869487	3.72181	0.591118	1.26374	0.161372	0.880668	0.114966	4.89868	7.09046	0.405213	20.4927	9.29162	2.27821		0.097734	0.0894708	0.00333255
2021-10-01	SARM-39	12.0024	1.49794	14.0374		123.674	1296.64	0.179106	76.2499	1035.36	68.9371	8.1766	54.453	1584.57	17.1198	243.997	110.537	1.53931	4.16304	1804.08	97.4187	202.056	24.486	91.1914	13.5589	3.39964	8.17115	0.924033	4.02819	0.639765	1.36623	0.175986	0.899148	0.118608	5.24876	7.39149	0.432708	19.921	9.97035	2.45242		0.0993134	0.0899251	0.00320883
2021-10-01	SARM-39	13.1565	1.66243	15.685		138.06	1447.48	0.199992	82.4688	1112.63	72.0691	8.40137	53.5969	1598.35	17.4962	242.833	107.663	1.56498	4.15209	1849.8	98.8671	203.962	24.4915	91.5352	13.4042	3.42254	8.24798	0.951588	4.21799	0.65694	1.40339	0.182346	0.935538	0.123777	5.49944	7.72464	0.457113	21.0467	10.2955	2.59148		0.0969094	0.0885653	0.00319603
2021-10-01	SARM-39	13.0339	1.48169	14.0399		125.331	1329.49	0.177311	75.9349	1028.83	67.1509	8.25138	55.9543	1635.79	17.6901	253.537	112.404	1.59658	3.82923	1891.32	99.6957	210.388	24.4808	92.0816	13.6017	3.51964	8.22849	0.953336	4.09431	0.649787	1.3427	0.167816	0.860492	0.118919	5.18342	7.45602	0.45246	20.3075	9.92393	2.50129		0.0988561	0.0893373	0.0032578
2021-10-01	SARM-39	12.2259	1.47603	13.8117		118.263	1292.29	0.172194	73.2911	1012.73	63.5964	7.42217	50.8937	1474.68	16.123	231.639	103.341	1.49309	3.64882	1810.03	94.0355	197.214	23.7739	87.6553	13.1087	3.28338	7.89714	0.897911	4.13166	0.639107	1.33309	0.172338	0.918081	0.117999	5.27461	7.52842	0.447067	19.448	9.79572	2.47937		0.099739	0.090447	0.0031767
2021-10-01	SARM-39	11.6198	1.39113	12.8315		110.925	1196.58	0.160558	69.4289	856.493	60.1816	6.86292	51.2459	1483.15	16.4071	227.351	104.64	1.49254	3.7449	1731.22	91.4779	192.025	23.2506	84.5698	12.6987	3.22528	7.76805	0.896106	3.99246	0.628419	1.35072	0.167943	0.89728	0.118288	5.30603	7.48925	0.432804	18.1162	9.05829	2.44718		0.0998556	0.0908145	0.00316562
2021-10-01	SARM-39	12.2778	1.52688	14.3211		121.738	1371.91	0.185721	78.7369	1049.29	66.1823	7.83957	56.2982	1594.44	17.2756	250.408	110.437	1.57963	3.9645	1809.96	96.0329	203.573	24.7098	92.2429	13.7506	3.491	8.52364	0.963915	4.18237	0.654326	1.39171	0.173889	0.905002	0.122626	5.46673	7.70748	0.431807	19.0899	9.71637	2.49306		0.102043	0.0901569	0.00318526
2021-12-01	SARM-39	11.9515	1.49217	13.886	1.58081	121.488	1350.79	0.176631	75.9548	1009.98	66.8113	8.03548	51.3531	1530.94	16.3789	228.64	102.837	1.59047	4.00627	1749.35	89.5302	185.653	22.2689	82.6744	12.3178	3.19013	7.7352	0.897872	3.89486	0.619712	1.30884	0.170812	0.881884	0.118416	5.03961	7.57179	0.41423	23.3044	9.76556	2.32048		0.0969406	0.0901105	0.00333658
	Mean	12.0152	1.50585	14.0838	1.58081	122.657	1333.96	0.177165	75.3661	1029.09	59.3828	7.86887	52.6644	1545.19	16.4738	235.562	106.66	1.55954	3.93377	1783.93	93.1487	194.048	23.198	86.2125	12.8108	3.28428	8.06638	0.936492	3.94663	0.620159	1.32381	0.167011	0.892074	0.118479	5.15852	6.94822	0.407741	20.3161	9.53826	2.39487		0.0984991	0.0898705	0.0032614
	2sd	1.40773	0.167648	1.65553		13.7407	189.621	0.0201533	6.71097	160.286	35.2746	0.850622	4.06573	108.596	1.47074	21.4783	12.7854	0.119002	0.361952	111.46	8.65712	19.136	2.3542	9.01969	1.31662	0.330001	1.05048	0.141892	0.378608	0.0578351	0.0966254	0.0189927	0.0514013	0.00601585	0.437036	2.38691	0.108358	2.71784	0.897828	0.242662		0.00362327	0.0013274	0.000145189
	Expected*	9.51		13.9		116	1288		67.7	928	68.1		52.1	1485	16.5	241	102		3.9	1647	87.8	181	21.9	82.1	12	3.25	9.12	1	4.07	0.632	1.44	0.179	1.01	0.139	4.91	7.28		22.4	9.32	2.43		0.101393	0.0883995	0.00401996
* The expected values of BCR nd BHVO-2 are from GeoREM, while for SARM-39 are from Tappe et al., 2020
Sr-Nd-Hf Analyses
Run	Std. Name	87Sr/86Sr	87Sr/86Sr	Session average 87Sr/86Sr	Session 2sd	Standard long-term average 87Sr/86Sr	Long-term 2sd reproducibility	Expected value
2021-03-01	NBS987	0.710249	6.41315e-06
	NBS987	0.710251	6.16328e-06
	NBS987	0.710251	5.98248e-06
	NBS987	0.710265	1.9279e-05
	NBS987	0.710261	5.81507e-06
	NBS987	0.710252	5.86161e-06
	NBS987	0.710252	5.77195e-06
	NBS987	0.71024	6.06024e-06
	NBS987	0.710248	6.11717e-06
	NBS987	0.710248	5.93769e-06
	NBS987	0.710239	5.81491e-06
	NBS987	0.710237	6.05388e-06	0.710249	1.65349e-05
2021-06-12	NBS987	0.710273	6.19644e-06
	NBS987	0.710279	5.95871e-06
	NBS987	0.710277	5.68748e-06
	NBS987	0.710268	6.06872e-06
	NBS987	0.710269	6.23468e-06
	NBS987	0.710255	6.11851e-06
	NBS987	0.71026	5.97861e-06
	NBS987	0.71025	5.97079e-06
	NBS987	0.710261	6.18584e-06
	NBS987	0.710254	6.51968e-06
	NBS987	0.710256	6.02885e-06
	NBS987	0.710268	6.32744e-06
	NBS987	0.710254	5.75044e-06
	NBS987	0.710266	6.26526e-06
	NBS987	0.710256	6.33013e-06
	NBS987	0.710252	5.74071e-06
	NBS987	0.710256	6.03703e-06
	NBS987	0.710258	5.87688e-06
	NBS987	0.710251	6.24699e-06
	NBS987	0.710258	6.22068e-06
	NBS987	0.710254	6.17233e-06
	NBS987	0.710259	6.30719e-06
	NBS987	0.710261	6.34721e-06
	NBS987	0.710259	6.22287e-06
	NBS987	0.710251	5.62403e-06
	NBS987	0.71026	5.80883e-06
	NBS987	0.710263	6.10595e-06	0.71026	1.53833e-05
2021-09-20	NBS987	0.710261	5.15362e-06
	NBS987	0.710253	5.46347e-06
	NBS987	0.710256	6.17965e-06
	NBS987	0.710258	6.38496e-06
	NBS987	0.710242	6.65435e-06
	NBS987	0.710231	1.66361e-05
	NBS987	0.710256	5.9973e-06
	NBS987	0.710261	5.84767e-06
	NBS987	0.71026	6.01309e-06
	NBS987	0.710264	5.92944e-06
	NBS987	0.710253	7.24295e-06
	NBS987	0.710254	6.28949e-06
	NBS987	0.710249	7.21086e-06
	NBS987	0.710268	5.91513e-06
	NBS987	0.710245	7.9385e-06	0.710254	1.88828e-05
2022-04-01	NBS987	0.710262	6.18339e-06
	NBS987	0.710253	5.91921e-06
	NBS987	0.710263	6.11126e-06
	NBS987	0.710264	5.3999e-06
	NBS987	0.71026	6.592e-06
	NBS987	0.710256	6.6067e-06
	NBS987	0.710263	5.69067e-06
	NBS987	0.710259	5.79668e-06
	NBS987	0.710249	6.24245e-06
	NBS987	0.710264	6.09901e-06
	NBS987	0.710258	6.37186e-06
	NBS987	0.71026	6.43581e-06	0.710259	9.66309e-06	0.710257	1.75139e-05	0.710245
2021-03-01	BHVO-2	0.70346	5.9317e-06
	BHVO-2	0.703471	6.75042e-06
	BHVO-2	0.703458	6.23891e-06
	BHVO-2	0.703461	5.95909e-06
	BHVO-2	0.703471	6.10364e-06
	BHVO-2	0.703464	5.96314e-06	0.703464	1.15102e-05
2021-06-01	BHVO-2	0.703469	5.90081e-06
	BHVO-2	0.703469	3.10595e-07
	BHVO-2	0.703458	7.05076e-06
	BHVO-2	0.703467	1.05801e-05
	BHVO-2	0.703465	5.85866e-06
	BHVO-2	0.703453	5.73203e-06	0.703464	1.29207e-05
2021-09-01	BHVO-2	0.703473	5.75657e-06
	BHVO-2	0.70348	5.73597e-06	0.703477	9.13448e-06
2022-04-01	BHVO-2	0.703479	6.58827e-06
	BHVO-2	0.703488	6.20873e-06
	BHVO-2	0.703478	6.82531e-06
	BHVO-2	0.703494	5.8634e-06	0.703485	1.56292e-05	0.70347	2.15904e-05	0.703478 ±0.000068
2021-03-01	BCR-2	0.704991	6.12438e-06
2021-06-01	BCR-2	0.705007	5.86873e-06
	BCR-2	0.705005	5.82349e-06
	BCR-2	0.705009	5.82838e-06
	BCR-2	0.705006	5.9944e-06	0.705007	3.39732e-06
2021-09-01	BCR-2	0.704995	5.78326e-06
	BCR-2	0.705014	8.38664e-06	0.705005	2.71526e-05
2022-04-01	BCR-2	0.70502	6.32067e-06
	BCR-2	0.705025	5.95839e-06
	BCR-2	0.705031	5.79165e-06
	BCR-2	0.705034	6.11083e-06	0.705027	1.22401e-05	0.705012	2.77569e-05	0.70492 ±0.00055
2021-03-01	SARM-39	0.708775	5.66145e-06
	SARM-39	0.708764	5.70403e-06
2021-06-01	SARM-39	0.708855	6.43115e-06
	SARM-39	0.708853	6.35299e-06
	SARM-39	0.70887	2.61161e-05
2022-04-01	SARM-39	0.708842	5.83298e-06
	SARM-39	0.708842	6.30589e-06			0.708829	8.34467e-05	0.70883 ±0.00011
Run	Sample Name	Corrected 143/144	2se		Average	2sd	Count	Expected	1sd
2021-03-01	JNdi-1	0.512126	5.96e-06
	JNdi-1	0.512114	5.18e-06
	JNdi-1	0.512114	6.54e-06
	JNdi-1	0.512118	6.16e-06
	JNdi-1	0.512114	5.8e-06
	JNdi-1	0.512122	6.04e-06
	JNdi-1	0.51212	5.66e-06
	JNdi-1	0.51212	4.46e-06
	JNdi-1	0.512118	5.36e-06
	JNdi-1	0.512112	5.4e-06
	JNdi-1	0.512121	4.22e-06
	JNdi-1	0.512109	4.12e-06
	JNdi-1	0.512118	5.44e-06		0.512117	9.23509e-06	13
2021-06-01	JNdi-1	0.512117	4.48e-06
	JNdi-1	0.512111	5.16e-06
	JNdi-1	0.512108	4.88e-06
	JNdi-1	0.512109	4.88e-06
	JNdi-1	0.512117	4.68e-06
	JNdi-1	0.512105	4.78e-06
	JNdi-1	0.512113	4.62e-06
	JNdi-1	0.512122	4.74e-06
	JNdi-1	0.512118	4.84e-06
	JNdi-1	0.512118	5.02e-06
	JNdi-1	0.512108	4.8e-06
	JNdi-1	0.512115	5.42e-06
	JNdi-1	0.512109	5.44e-06
	JNdi-1	0.512112	5.42e-06
	JNdi-1	0.512113	6.12e-06
	JNdi-1	0.51211	5.5e-06
	JNdi-1	0.512119	5.62e-06
	JNdi-1	0.512118	5e-06
	JNdi-1	0.512114	5.66e-06
	JNdi-1	0.512117	4.74e-06		0.512114	8.99894e-06	20
2021-10-01	JNdi-1	0.512127	6.56e-06
	JNdi-1	0.512113	5e-06
	JNdi-1	0.512114	5e-06
	JNdi-1	0.512108	4.64e-06
	JNdi-1	0.512117	6.18e-06
	JNdi-1	0.512105	5.62e-06
	JNdi-1	0.51212	5.8e-06
	JNdi-1	0.512114	5.32e-06
	JNdi-1	0.512115	5.64e-06
	JNdi-1	0.512112	6.24e-06
	JNdi-1	0.512109	7.04e-06
	JNdi-1	0.512125	5.68e-06
	JNdi-1	0.512115	4.72e-06
	JNdi-1	0.512127	5.54e-06
	JNdi-1	0.512111	6.04e-06
	JNdi-1	0.512097	5.74e-06
	JNdi-1	0.512126	5.36e-06
	JNdi-1	0.512113	5.78e-06
	JNdi-1	0.512111	6.28e-06
	JNdi-1	0.512126	5.48e-06
	JNdi-1	0.5121	6.6e-06
	JNdi-1	0.512106	6.94e-06
	JNdi-1	0.512118	6.6e-06
	JNdi-1	0.512122	4.48e-06
	JNdi-1	0.512119	5.8e-06
	JNdi-1	0.512101	5.5e-06
	JNdi-1	0.512085	4.9e-06
	JNdi-1	0.512103	4.3e-06
	JNdi-1	0.512106	5.44e-06
	JNdi-1	0.51213	4.84e-06
	JNdi-1	0.512112	5.7e-06
	JNdi-1	0.512105	5.76e-06
	JNdi-1	0.5121	5.76e-06
	JNdi-1	0.512109	4.8e-06
	JNdi-1	0.512108	5.28e-06		0.512112	1.96317e-05	35
					0.512114	1.57745e-05	68	0.512117	4e-06
2021-03-01	BCR-2	0.512632	5.1e-06
2021-06-01	BCR-2	0.512641	5.66e-06
	BCR-2	0.512641	7.28e-06
2021-10-01	BCR-2	0.512636	4.4e-06
	BCR-2	0.512635	5.82e-06
	BCR-2	0.512626	4.48e-06
	BCR-2	0.512629	5.28e-06
	BCR-2	0.512639	4.96e-06
	BCR-2	0.512633	5.16e-06
	BCR-2	0.512611	5.52e-06
	BCR-2	0.512646	5.14e-06
	BCR-2	0.512631	5.46e-06		0.512633	1.82941e-05	12	0.512635	2.9e-05
2021-03-01	BHVO-2	0.512981	6.16e-06
	BHVO-2	0.512989	7.56e-06
2021-06-01	BHVO-2	0.512988	4.56e-06
	BHVO-2	0.512993	5.9e-06
	BHVO-2	0.512987	6.56e-06
	BHVO-2	0.512985	6.44e-06
2021-10-01	BHVO-2	0.512979	5.84e-06
	BHVO-2	0.512966	5.46e-06
	BHVO-2	0.513	5.02e-06
	BHVO-2	0.512987	5.24e-06		0.512985	1.83295e-05	10	0.512979	1.4e-05
2021-03-01	BIR-1a	0.513118	6.26e-06
2021-06-01	BIR-1a	0.513098	6.4e-06		0.513108	2.76243e-05	2	0.513091	1.4e-05
2021-03-01	SARM-39	0.512615	5.54e-06
2021-06-01	SARM-39	0.512598	5.34e-06
	SARM-39	0.512607	5.14e-06
	SARM-39	0.512609	6.16e-06
2021-10-01	SARM-39	0.512588	7.54e-06
	SARM-39	0.512598	5.88e-06		0.512603	1.94461e-05	6	0.512607	7e-06
Run	Sample Name	176Hf/177Hf	2se		Average	2sd	Count	Expected	1sd
2021-03-01	BCR-2	0.282877	6.1e-06
	BCR-2	0.282874	5.62e-06
	BCR-2	0.282875	4.42e-06
	BCR-2	0.282869	4.48e-06
	BCR-2	0.282872	5.54e-06
2021-05-01	BCR-2	0.282878	7.5e-06
	BCR-2	0.282879	1.142e-05
2021-10-01	BCR-2	0.282857	7.26e-06
	BCR-2	0.282869	3.58e-06
	BCR-2	0.282866	5.34e-06
	BCR-2	0.282868	3.72e-06
	BCR-2	0.28287	4.06e-06
	BCR-2	0.282873	3.8e-06		0.282871	1.1598e-05	13	0.282865	1.3e-05
2021-03-01	BHVO-2	0.283105	5.68e-06
	BHVO-2	0.283111	5.26e-06
	BHVO-2	0.283103	4.46e-06
	BHVO-2	0.283103	4.94e-06
	BHVO-2	0.283104	4.66e-06
	BHVO-2	0.283097	5.54e-06
2021-05-01	BHVO-2	0.283117	4.94e-06
	BHVO-2	0.2831	5.08e-06
	BHVO-2	0.283096	6.28e-06
2021-10-01	BHVO-2	0.283106	3.18e-06
	BHVO-2	0.28311	3.94e-06		0.283105	1.2085e-05	11	0.283104	1.3e-05
2021-03-01	BIR-1a	0.283265	7.88e-06
	BIR-1a	0.283281	7.54e-06		0.283273	2.26981e-05	2	0.283273	1.4e-05
2021-03-01	SARM-39	0.282593	5.1e-06
	SARM-39	0.282583	5.28e-06
	SARM-39	0.282584	4.9e-06
	SARM-39	0.282588	4.64e-06
2021-05-01	SARM-39	0.282615	5.06e-06
	SARM-39	0.282616	5.32e-06
	SARM-39	0.282609	5.18e-06
2021-10-01	SARM-39	0.282589	5.96e-06
	SARM-39	0.282582	6.48e-06		0.282595	2.80438e-05	9	0.282595	5.2e-05

## Sheet: Table S6
Supplementary Table S6 - Inputs for binary mixing models
Modelling Parameter	Value	Notes
Decay constant for 147Sm (λ)	6.54 e-12 y-1	Peucat et al. (1989)
Decay constant for 177Lu (λ)	1.867 e-11 y-1	Scherer et al. (2001); Söderlund et al. (2004)
Decay constant for 87Rb (λ)	1.397 e-11 y-1	Villa et al. (2015)
CHUR
143Nd/144Nd	0.512632	Bouvier et al. (2008)
147Sm/144Nd	0.196	Bouvier et al. (2008)
176Hf/177Hf	0.282785	Bouvier et al. (2008)
176Lu/177Hf	0.0336	Bouvier et al. (2008)
Kimberlite Source Starting Composition
ɛNdi	1.34	PREMA Kimberlite Composition of Giuliani et al. 2021; calculated for 180 Ma
143Nd/144Nd(i)	0.51264	PREMA Kimberlite Composition of Giuliani et al. 2021; calculated for 180 Ma
Nd (ppm)	1.34	Palme and O'Neill (2014); Jackson and Jellinek (2013)
ɛHfi	7.8	PREMA Kimberlite Composition of Giuliani et al. 2021; calculated for 180 Ma
176Hf/177Hf(i)	0.28289	PREMA Kimberlite Composition of Giuliani et al. 2021; calculated for 180 Ma
Hf (ppm)	0.25	Palme and O'Neill (2014); Jackson and Jellinek (2013)
87Sr/86Sr(i)	0.703349	PREMA Kimberlite Composition of Giuliani et al. 2021; calculated for 180 Ma
Sr (ppm)	15.5	Palme and O'Neill (2014); Jackson and Jellinek (2013)
MORB
143Nd/144Nd	0.51315	Nowell et al. (2004)
176Hf/177Hf	0.2832	Nowell et al. (2004)
EMORB
Nd (ppm)	14.86	Gale et al. (2013)
Sm (ppm)	3.72	Gale et al. (2013)
Lu (ppm)	0.38	Gale et al. (2013)
Hf (ppm)	2.54	Gale et al. (2013)
Rb (ppm)	10.56	Gale et al. (2013)
Sr (ppm)	207	Gale et al. (2013)
Time of differentiation between bulk Earth and the depleted mantle/sediments				4 Ga
GLOSS-II
Nd	27.6 ppm	Plank et al. (2014)
Sm	6 ppm	Plank et al. (2014)
Lu	0.459 ppm	Plank et al. (2014)
Hf	3.42 ppm	Plank et al. (2014)
Rb (ppm)	83.7	Plank et al. (2014)
Sr (ppm)	302	Plank et al. (2014)
Hf-Rich Subducted Sediment
Nd	27.1 ppm	Bayon et al. (2009)
Sm	5.2 ppm	Bayon et al. (2009)
Lu	0.37 ppm	Bayon et al. (2009)
Hf	9.4 ppm	Bayon et al. (2009)
Basalt alteration mobility coefficients
Nd	0.22	Kogiso et al. (1997)
Sm	0.14	Kogiso et al. (1997)
Lu	0.01	Kogiso et al. (1997)
Hf	0.22	Kogiso et al. (1997)
Rb	0.81	Kogiso et al. (1997)
Sr	0.41	Kogiso et al. (1997)
Sediment dehydration mobility coefficients
Nd	0.371	Johnson and Plank (2000)
Sm	0.334	Johnson and Plank (2000)
Lu	0.16	Johnson and Plank (2000)
Hf	0.107	Johnson and Plank (2000)
Rb	0.400742	Johnson and Plank (2000)
Sr	0.384231	Johnson and Plank (2000)
Sediment melting mobility coefficients
Nd	0.207	Johnson and Plank (2000)
Sm	0.205	Johnson and Plank (2000)
Lu	0.196	Johnson and Plank (2000)
Hf	0.451	Johnson and Plank (2000)
Rb	0.339586	Johnson and Plank (2000)
Sr	0.456016	Johnson and Plank (2000)
Bayon, G., Burton, K.W., Soulet, G., Vigier, N., Dennielou, B., Etoubleau, J., Ponzevera, E., German, C.R., Nesbitt, R.W., 2009. Hf and Nd isotopes in marine sediments: Constraints on global silicate weathering. Earth and Planetary Science Letters 277, 318-326
Bouvier, A., Vervoort, J.D., Patchett, P.J., 2008. The Lu–Hf and Sm–Nd isotopic composition of CHUR: constraints from unequilibrated chondrites and implications for the bulk composition of terrestrial planets. Earth and Planetary Science Letters 273, 48-57.
Dalton, H.B., Giuliani, A., O'Brien, H., Phillips, D., Hergt, J., 2019. Petrogenesis of a hybrid cluster of evolved kimberlites and ultramafic lamprophyres in the Kuusamo area, Finland. Journal of Petrology 60, 2025-2050.
Fitzpayne, A., Giuliani, A., Maas, R., Hergt, J., Janney, P., Phillips, D., 2019. Progressive metasomatism of the mantle by kimberlite melts: Sr–Nd–Hf–Pb isotope compositions of MARID and PIC minerals. Earth and Planetary Science Letters 509, 15-26.
Gale, A., Dalton, C.A., Langmuir, C.H., Su, Y., Schilling, J.G., 2013. The mean composition of ocean ridge basalts. Geochemistry, Geophysics, Geosystems 14, 489-518.
Giuliani, A., Jackson, M.G., Fitzpayne, A., Dalton, H., 2021. Remnants of early Earth differentiation in the deepest mantle-derived lavas. Proceedings of the National Academy of Sciences 118, e2015211118.
Grégoire, M., Bell, D., Le Roex, A., 2002. Trace element geochemistry of phlogopite-rich mafic mantle xenoliths: their classification and their relationship to phlogopite-bearing peridotites and kimberlites revisited. Contributions to Mineralogy and Petrology, 142(5): 603-625.
Jackson, M.G., Jellinek, A.M., 2013. Major and trace element composition of the high 3He/4He mantle: Implications for the composition of a nonchonditic Earth. Geochem. Geophys. Geosyst. 14, 2954-2976.
Johnson, M.C., Plank, T., 2000. Dehydration and melting experiments constrain the fate of subducted sediments. Geochemistry, Geophysics, Geosystems 1.
Kargin, A.V. et al., 2014. Mesoproterozoic orangeites (Kimberlites II) of West Karelia: Mineralogy, geochemistry, and Sr-Nd isotope composition. Petrology, 22(2): 151-183.
Kogiso, T., Tatsumi, Y., Nakano, S., 1997. Trace element transport during dehydration processes in the subducted oceanic crust: 1. Experiments and implications for the origin of ocean island basalts. Earth and Planetary Science Letters 148, 193-205.
Nowell, G.M., Pearson, D.G., Bell, D.R., Carlson, R.W., Smith, C.B., Kempton, P.D., Noble, S.R., 2004. Hf isotope systematics of kimberlites and their megacrysts: New constraints on their source regions. Journal of Petrology 45, 1583-1612.
Palme, H., O'Neill, H.S.C., 2014. Cosmochemical Estimates of Mantle Composition, in: Holland, H.D., Turekian, K.K. (Eds.), Treatise on Geochemistry (Second Edition). Elsevier, Oxford, pp. 1-39.
Peucat, J., Vidal, P., Bernard-Griffiths, J., Condie, K., 1989. Sr, Nd, and Pb isotopic systematics in the Archean low-to high-grade transition zone of southern India: syn-accretion vs. post-accretion granulites. The Journal of Geology 97, 537-549.
Plank, T., 2014. The chemical composition of subducting sediments. Elsevier. 607-629.
Scherer, E., Münker, C., Mezger, K., 2001. Calibration of the lutetium-hafnium clock. Science 293, 683-687.
Söderlund, U., Patchett, P.J., Vervoort, J.D., Isachsen, C.E., 2004. The 176Lu decay constant determined by Lu–Hf and U–Pb isotope systematics of Precambrian mafic intrusions. Earth and Planetary Science Letters 219, 311-324.
Stracke, A., Bizimis, M., Salters, V.J., 2003. Recycling oceanic crust: Quantitative constraints. Geochemistry, Geophysics, Geosystems 4.

## Sheet: Lit. Data - S. Australia WR+PVK
Published whole-rock and perovskite geochemical data for South Australian kimberlites and ultramafic lamprophyres
Tappert, Ralf, et al. "The petrology of kimberlites from South Australia: Linking olivine macrocrystic and micaceous kimberlites." Journal of Volcanology and Geothermal Research 373 (2019): 68-96.																									Major elements - XRF																							Trace elements - XRF
Foden, J. et al., 2002. Geochemical evolution of lithospheric mantle beneath S.E. South Australia. Chemical Geology, 182(2): 663-695.
Scott-Smith, B.H., Danchin, R., Harris, J., Stracke, K., 1984. Kimberlites near Orroroo, South Australia. In: Kornprobst, J. (Ed.), Kimberlites I: Kimberlites and Related Rocks. Elsevier, Amsterdam, pp. 121-142.
label 1	label 2	locality	Craton	Author	Age	2SD	2sd	Rb/Sr	87Rb/86Sr	WRSri	PVKSri	2sd	Carb1Sri	2sd	Carb2Sri	2sd		143/144 Nd	2sd	Sm/Nd	147Sm/144Nd	143Nd/144Nd i	eNdi	2se/d	SiO2	TiO2	Al2O3	Cr2O3	Fe2O3	FeO	MnO	MgO	CaO	Na2O	K2O	BaO	NiO	P2O5	LOI	CO2	Total	K(ppm)	P(ppm)	Ti(ppm)	Si(ppm)	Al(ppm)	Mg(ppm)	Ba_XRF	Rb-XRF
NAC-H1A-1		Nackara	Adelaide Fold Belt	Tappert et al. (2019)	185.5	6.9					0.70389	3.8e-05						0.512489			0.0772	0.512395	0.0236547	0.42
PTB-61D		Nackara	Adelaide Fold Belt	Tappert et al. (2019)	188.2	1.9					0.704022	1.8e-05						0.512636			0.0804	0.512537	2.85664	0.15
TW-05		Nackara	Adelaide Fold Belt	Tappert et al. (2019)	191.8	2.8					0.704126	3.4e-05						0.512561			0.0799	0.512461	1.45835	0.24
TER-B2		Terowie	Adelaide Fold Belt	Tappert et al. (2019)	185.4
FRA-357A		Terowie	Adelaide Fold Belt	Tappert et al. (2019)	196.5
Calcuttero K2		Franklyn	Adelaide Fold Belt	Tappert et al. (2019)	183.7	2												0.512597			0.0361	0.512553	3.06245	1.12
FRA-140A		Franklyn	Adelaide Fold Belt	Tappert et al. (2019)	192.4	1					0.704239	1.4e-05						0.512624			0.0942	0.512505	2.34541	0.94
FRA-218A		Franklyn	Adelaide Fold Belt	Tappert et al. (2019)	194.4	1.2					0.704264	2.6e-05						0.512499			0.0742	0.512405	0.428431	0.2
FRA-290A		Franklyn	Adelaide Fold Belt	Tappert et al. (2019)	189.5	3.2					0.704506	1.8e-05
FRA-H49A		Franklyn	Adelaide Fold Belt	Tappert et al. (2019)	177.9	4.6					0.703928	1e-05						0.51259			0.0924	0.512482	1.53405	0.28
FRA-H117A		Franklyn	Adelaide Fold Belt	Tappert et al. (2019)	176.8	2.2					0.703791	6.6e-05
MO-67		Monk Hill	Adelaide Fold Belt	Tappert et al. (2019)	190.6	4.6					0.705239	0.000588
UCO-H77A		Monk Hill	Adelaide Fold Belt	Tappert et al. (2019)	189.5	19.6
UCO-H93A		Monk Hill	Adelaide Fold Belt	Tappert et al. (2019)	179.1	52
UCO-147A		Monk Hill	Adelaide Fold Belt	Tappert et al. (2019)	195	2.6
UCO-H146A		Monk Hill	Adelaide Fold Belt	Tappert et al. (2019)	177.9	5.9					0.703995	6.4e-05						0.512573			0.0816	0.512478	1.44765	0.52
Angaston 1		Anagston	Adelaide Fold Belt	Tappert et al. (2019)	181.4	3.2					0.703899	0.00014	0.00028					0.512541			0.0854	0.51244	0.786278	0.74
Trwi B		Terowie	Adelaide Fold Belt	Foden et al. (2002)	195.9	2.3			0.764	0.705989															42.75	3.13	7.15		10.58		0.18	17.14	8.51	1.02	3.83			1.12	3.28						199841	37840.7	103365	4471	179
Trwi C		Terowie	Adelaide Fold Belt	Foden et al. (2002)	195.9	2.3			0.909	0.706752															44.51	3.11	7.14		11.23		0.18	14.81	8.66	1.46	4.27			0.91	2.5						208068	37787.8	89313.7	4078	162.6
Trwi D		Terowie	Adelaide Fold Belt	Foden et al. (2002)	195.9	2.3			1.105	0.707524															44.03	2.9	7.31		10.39		0.2	16.71	7.83	1.19	4.59			0.94	2.88						205825	38687.5	100772	3552	170.4
Trwi A		Terowie	Adelaide Fold Belt	Foden et al. (2002)	195.9	2.3			0.742	0.710231															32.51	2.84	3.49		10.94		0.2	24.4	6.6	0.83	2.18			0.51	14.45						151973	18470.5	147148	1350	29.9
2	K7	Orroroo (Eurelia)	Adelaide Fold Belt	Scott-Smith et al. (1984)																					29.64	1.21	2.53		8.35		0.14	25.45	10.47		1.13			0.65	16.16						138556	13389.8	153480		89
3	K7	Orroroo (Eurelia)	Adelaide Fold Belt	Scott-Smith et al. (1984)																					29.98	1.38	2.87		9.02		0.17	26.04	10.36	0.08	1.36			0.62	14.65	7.18					140146	15189.2	157038		109
4	K7	Orroroo (Eurelia)	Adelaide Fold Belt	Scott-Smith et al. (1984)																					30.8	1.41	3.07		9.43		0.15	25.86	10.09	0.08	1.58			0.74	14.43	6.84					143979	16247.7	155952		105
10	K7	Orroroo (Eurelia)	Adelaide Fold Belt	Scott-Smith et al. (1984)																					31	1.33	3.05		8.9		0.15	23.99	11.43	0.05	1.55			0.63	16.33	7.86					144914	16141.8	144675		99
[truncated: 19 more columns]

## Sheet: Lit. Data - S. Australia Mica
Published mica EPMA data South Australian kimberlites and ultramafic lamprophyres
Tappert, Ralf, et al. "The petrology of kimberlites from South Australia: Linking olivine macrocrystic and micaceous kimberlites." Journal of Volcanology and Geothermal Research 373 (2019): 68-96.
Foden, J. et al., 2002. Geochemical evolution of lithospheric mantle beneath S.E. South Australia. Chemical Geology, 182(2): 663-695.
Scott-Smith, B.H., Danchin, R., Harris, J., Stracke, K., 1984. Kimberlites near Orroroo, South Australia. In: Kornprobst, J. (Ed.), Kimberlites I: Kimberlites and Related Rocks. Elsevier, Amsterdam, pp. 121-142.
Source	Analysis-No.	Kimberlite	locality	Mineral	rim	P2O5	SiO2	TiO2	Al2O3	Cr2O3	MgO	CaO	MnO	FeO	NiO	BaO	Na2O	K2O	F	Cl	OxideTotal	Mg#	EPMA
Tappert et al. 2019	167	Calcutteroo K2	Franklyn	phlogopite		0.0003	37.3831	2.5335	11.9194	0.0401	23.4183	0.0314	0.0804	6.4196	0.0987	2.0378	0.2377	7.8648	1.6788	0.0001	93.744	86.6713	ADL
Tappert et al. 2019	168	Calcutteroo K2	Franklyn	phlogopite		0.0143	37.5405	1.9876	12.1005	0.0888	23.6194	0.0456	0.0858	5.6734	0.027	1.8592	0.18	8.3176	1.7705	0.0001	93.3103	88.125	ADL
Tappert et al. 2019	169	Calcutteroo K2	Franklyn	phlogopite		0.0003	37.9451	2.1984	11.9565	0.0656	23.7861	0.0277	0.0805	5.6653	0.0719	1.7003	0.2156	8.3542	1.7157	0.0001	93.7833	88.2133	ADL
Tappert et al. 2019	170	Calcutteroo K2	Franklyn	phlogopite		0.0003	37.1166	2.1968	12.4504	0.0358	23.0267	0.047	0.0488	6.1292	0.0787	3.2256	0.2153	7.6231	1.629	0.0001	93.8234	87.0076	ADL
Tappert et al. 2019	171	Calcutteroo K2	Franklyn	phlogopite		0.0183	36.169	2.3937	12.6196	0.101	22.9869	0.1663	0.1132	6.1401	0.0625	3.5859	0.1765	7.2246	1.4538	0.0046	93.216	86.9679	ADL
Tappert et al. 2019	172	Calcutteroo K2	Franklyn	phlogopite		0.0122	36.5203	2.1872	13.1502	0.1137	22.6439	0.0464	0.0627	6.0517	0.0894	3.4956	0.2124	7.7906	1.5729	0.0001	93.9493	86.9619	ADL
Tappert et al. 2019	173	Calcutteroo K2	Franklyn	phlogopite		0.0244	36.8995	2.1537	11.9478	0.0484	23.1202	0.0717	0.0767	6.2195	0.0644	3.2725	0.1833	7.2488	1.5719	0.0077	92.9105	86.8876	ADL
Tappert et al. 2019	174	Calcutteroo K2	Franklyn	phlogopite		0.0003	38.5604	2.443	12.5042	0.036	23.381	0.0108	0.0525	5.6397	0.0988	2.1879	0.2096	8.1575	1.7387	0.0001	95.0205	88.0811	ADL
Tappert et al. 2019	175	Calcutteroo K2	Franklyn	phlogopite		0.0102	38.6668	2.578	11.5773	0.0465	23.2648	0.0082	0.1016	6.9634	0.0252	0.7323	0.235	8.3838	1.0945	0.0001	93.6877	85.6229	ADL
Tappert et al. 2019	176	Calcutteroo K2	Franklyn	phlogopite		0.0123	39.0369	2.0142	11.8824	0.0127	23.9323	0.0377	0.1316	6.1896	0.0126	0.6853	0.2175	8.622	1.2342	0.0001	94.0214	87.3294	ADL
Tappert et al. 2019	177	Calcutteroo K2	Franklyn	phlogopite		0.0183	36.9417	2.1318	12.7827	0.1097	23.212	0.0049	0.1187	5.8792	0.0717	3.0006	0.2239	7.9497	1.6238	0.007	94.0757	87.5587	ADL
Tappert et al. 2019	178	Calcutteroo K2	Franklyn	phlogopite macrocryst		0.0268	39.1709	2.2571	11.3038	0.0301	23.4488	0.1188	0.0677	6.2159	0.0578		0.1671	8.7805			91.6453	87.0541	ADL
Tappert et al. 2019	179	FRA-117A	Franklyn	phlogopite		0	37.37	2.44	10.7	0.015	22.66	0.647	0.049	6.4	0.09	1.011	0.2	8.5	1.08		91.162	86.3226	ADL
Tappert et al. 2019	180	FRA-117A	Franklyn	phlogopite		0.03	39.17	2.41	11.38	0	23.27	0.013	0.091	6.72	0.08	1.66	0.14	9.37	1.27		95.604	86.058	ADL
Tappert et al. 2019	181	FRA-117A	Franklyn	phlogopite		0	37.13	2.48	11.45	0.01	23.41	0.047	0.087	7.49	0.066	2.53	0.123	8.56	1.15		94.533	84.7824	ADL
Tappert et al. 2019	182	FRA-117A	Franklyn	phlogopite	core	0	39.01	2.34	11.91	0	23.74	0.016	0.092	6.43	0.064	1.66	0.183	9.51	1.13		96.085	86.8096	ADL
Tappert et al. 2019	183	FRA-117A	Franklyn	phlogopite	rim	0	35.19	2.66	12.01	0	22.68	1.65	0.067	6.3	0.048	3.59	0.168	8.4	1.3		94.063	86.5178	ADL
Tappert et al. 2019	184	FRA-117A	Franklyn	phlogopite		0.0003	39.698	2.2641	10.8174	0.0587	23.436	0.4457	0.0694	6.5331	0.0911	1.2215	0.1981	8.6017			93.4351	86.4764	FFM
Tappert et al. 2019	185	FRA-117A	Franklyn	phlogopite		0.0065	38.1256	2.6479	12.5265	0.0108	22.7824	0.0417	0.0672	6.8918	0.059	3.8328	0.1714	8.5335			95.6971	85.4917	FFM
Tappert et al. 2019	186	FRA-117A	Franklyn	phlogopite		0.0003	38.1849	2.2184	10.8989	0.0174	23.1179	0.0294	0.1298	7.1169	0.0465	1.7676	0.181	9.1079			92.8169	85.273	FFM
Tappert et al. 2019	187	FRA-117A	Franklyn	phlogopite macrocryst		0	38.96	2.17	11.61	0.01	23.77	0.268	0.078	6.31	0.097	0.885	0.249	7.27	1.2		92.877	87.0381	FFM
Tappert et al. 2019	188	FRA-117A	Franklyn	phlogopite macrocryst		0.01	37.04	2.56	11.49	0	23.15	0.209	0.1	6.87	0.062	2.02	0.279	7.45	0.972		92.212	85.7279	FFM
Tappert et al. 2019	189	FRA-140A	Franklyn	phlogopite		0	35.97	4.21	15.42	0	19.92	0.027	0.091	7.6	0.029	0.507	0.408	9.49	0.362		94.034	82.37	FFM
Tappert et al. 2019	190	FRA-140A	Franklyn	phlogopite		0	35.19	4.5	15.61	0	19.62	0.058	0.065	7.29	0.04	1.16	0.33	9.32	0.362		93.545	82.7511	FFM
Tappert et al. 2019	191	FRA-140A	Franklyn	phlogopite		0	35.95	3.9	15.15	0	19.08	0.026	0.166	9.27	0.029	0.254	0.425	9.56	0.394		94.204	78.5818	FFM
Tappert et al. 2019	192	FRA-140A	Franklyn	phlogopite		0	35.84	4.17	15.51	0	19.56	0.042	0.12	8.43	0.013	0.518	0.434	9.4	0.515		94.552	80.5296	FFM
Tappert et al. 2019	193	FRA-140A	Franklyn	phlogopite		0	36.02	4	15.55	0	19.65	0.03	0.132	8.48	0.013	0.599	0.422	9.39	0.559		94.845	80.5089	FFM
Tappert et al. 2019	194	FRA-140A	Franklyn	phlogopite		0	35.99	3.84	15.4	0.023	19.25	0.032	0.17	9.12	0.009	0.292	0.409	9.58	0.64		94.755	79.0026	FFM
Tappert et al. 2019	195	FRA-140A	Franklyn	phlogopite		0.024	35.8	4.31	15.92	0.02	20.03	0.02	0.085	7.49	0.021	0.533	0.366	9.45	0.415		94.484	82.6598	FFM
Tappert et al. 2019	196	FRA-140A	Franklyn	phlogopite		0.01	36	4.17	15.95	0.019	20.14	0.04	0.102	7.73	0.02	0.535	0.36	9.62	0.474		95.17	82.283	FFM
Tappert et al. 2019	197	FRA-140A	Franklyn	phlogopite	core	0.013	36.86	4.18	15.96	0.084	19.3	0.018	0.055	7.81	0.038	0.101	0.646	9.42	0.076		94.56	81.4986	FFM
Tappert et al. 2019	198	FRA-140A	Franklyn	phlogopite	rim	0.018	36.48	4.28	15.81	0	20.51	0.014	0.085	7	0.026	0.562	0.41	9.6	0.436		95.232	83.9302	FFM
Tappert et al. 2019	199	FRA-140A	Franklyn	phlogopite		0.01	36	4.22	15.88	0	20.2	0.056	0.076	7.08	0.078	0.704	0.458	9.29	0.444		94.496	83.5683	FFM
Tappert et al. 2019	200	FRA-140A	Franklyn	phlogopite		0	36.03	4.34	15.95	0	20.19	0.044	0.091	7.27	0.012	0.533	0.411	9.5	0.403		94.774	83.1945	FFM
Tappert et al. 2019	201	FRA-140A	Franklyn	phlogopite		0	35.73	4.45	16.12	0	20.29	0.05	0.067	7.41	0.059	0.842	0.338	9.53	0.497		95.383	82.9959	FFM
Tappert et al. 2019	202	FRA-140A	Franklyn	phlogopite		0	35.55	4.32	16.18	0	20.28	0.008	0.085	7.28	0.052	0.876	0.374	9.59	0.576		95.171	83.2374	FFM
Tappert et al. 2019	203	FRA-140A	Franklyn	phlogopite		0.019	35.74	4.14	15.86	0	20.02	0.03	0.106	7.61	0.033	0.48	0.421	9.35	0.345		94.154	82.4235	FFM
Tappert et al. 2019	204	FRA-140A	Franklyn	phlogopite		0.028	34.9	4.61	16.49	0	19.82	0.041	0.085	7.61	0.057	1.24	0.374	9.2	0.381		94.836	82.2776	FFM
Tappert et al. 2019	205	FRA-140A	Franklyn	phlogopite		0	34.9	4.96	16.24	0	19.68	0.045	0.072	7.61	0.024	1.31	0.346	9.22	0.491		94.898	82.174	FFM
Tappert et al. 2019	206	FRA-140A	Franklyn	phlogopite		0	35.27	4.25	16.06	0	19.91	0.042	0.079	7.32	0.012	0.772	0.368	9.37	0.535		93.988	82.9014	FFM
Tappert et al. 2019	207	FRA-140A	Franklyn	phlogopite		0	36	3.77	15.14	0	18.97	0.012	0.173	9.52	0.029	0.228	0.454	9.55	0.534		94.38	78.0316	FFM
Tappert et al. 2019	208	FRA-140A	Franklyn	phlogopite		0.013	35.65	4.45	15.85	0	19.99	0.036	0.077	7.18	0.032	0.595	0.443	9.06	0.389		93.765	83.2294	FFM
Tappert et al. 2019	209	FRA-140A	Franklyn	phlogopite		0	34.48	4.46	16.17	0	19.77	0.066	0.066	7.03	0.035	1.109	0.368	9.29	0.472		93.316	83.3692	FFM
Tappert et al. 2019	210	FRA-140A	Franklyn	phlogopite		0	35.33	4.17	15.86	0	20.3	0.026	0.089	7.31	0.04	0.181	0.432	9.49	0.384		93.612	83.1937	FFM
Tappert et al. 2019	211	FRA-140A	Franklyn	phlogopite		0.013	34.65	4.23	15.59	0.009	19.95	0.043	0.071	7.45	0.015	0.311	0.345	9.44	0.45		92.567	82.6792	FFM
Tappert et al. 2019	212	FRA-140A	Franklyn	phlogopite		0	35.66	3.95	15.54	0	19.79	0.029	0.11	8	0.015	0.281	0.419	9.17	0.293		93.257	81.5142	FFM
Tappert et al. 2019	213	FRA-140A	Franklyn	phlogopite		0	36.34	4.16	15.84	0	20.09	0.074	0.072	7.44	0.034	0.45	0.492	9.44	0.509		94.941	82.7982	FFM
Tappert et al. 2019	214	FRA-218A	Franklyn	phlogopite		0.0793	37.2124	3.6256	15.0248	0.0352	19.9225	0.013	0.1601	9.4529	0.0182	1.3405	0.3182	9.6127			96.8154	78.9775	ADL
Tappert et al. 2019	215	FRA-218A	Franklyn	phlogopite		0.0244	37.6867	3.8278	15.4574	0.056	19.8116	0.0282	0.1239	9.584	0.0002	1.3206	0.2955	9.4246			97.6409	78.6543	ADL
Tappert et al. 2019	216	FRA-218A	Franklyn	phlogopite		0.0244	37.0861	4.0571	15.5095	0.0042	20.0551	0.0326	0.1069	8.8263	0.0018	1.39	0.3392	9.6717			97.1049	80.1992	ADL
Tappert et al. 2019	217	FRA-218A	Franklyn	phlogopite		0.0427	37.6592	3.6338	15.2235	0.0002	19.2748	0.0498	0.1941	10.2401	0.0182	1.7753	0.2894	9.4658			97.8669	77.0393	ADL
Tappert et al. 2019	218	FRA-218A	Franklyn	phlogopite	rim	0.0381	38.9367	3.0803	9.1738	0.0002	14.3053	0.0677	0.6686	20.8523	0.0002	0.7208	0.3091	9.1545			97.3076	55.0133	ADL
Tappert et al. 2019	219	FRA-218A	Franklyn	phlogopite	rim	0.0888	36.3411	3.5108	13.6755	0.0002	16.7152	0.0344	0.3647	14.3601	0.0002	1.7034	0.3005	9.2308			96.3257	67.4785	ADL
Tappert et al. 2019	220	FRA-218A	Franklyn	phlogopite		0.0265	37.0988	4.2227	15.3028	0.0002	20.3744	0.044	0.0328	8.7565	0.0692	1.2745	0.3403	9.4528			96.9955	80.5734	ADL
Tappert et al. 2019	221	FRA-218A	Franklyn	phlogopite		0.057	37.4938	4.0481	15.4773	0.0002	20.6088	0.0581	0.0862	8.5029	0.0255	1.4088	0.3017	9.561			97.6294	81.2045	ADL
Tappert et al. 2019	222	FRA-218A	Franklyn	phlogopite		0.0163	37.2212	4.1258	15.1933	0.0002	19.1513	0.0002	0.1565	9.6186	0.0436	1.5685	0.3372	9.5878			97.0205	78.018	ADL
Tappert et al. 2019	223	FRA-218A	Franklyn	phlogopite		0.0509	36.3268	4.3171	15.1927	0.0271	19.9023	0.0994	0.0759	7.9766	0.0401	1.4308	0.3426	9.5969			95.3792	81.6433	ADL
Tappert et al. 2019	224	FRA-218A	Franklyn	phlogopite	rim	0.028	39.1186	3.5153	7.5086	0.0002	13.7698	0.0506	0.3642	22.0397	0.0144	0.5272	0.3047	9.2282			96.4695	52.6893	ADL
Tappert et al. 2019	225	FRA-218A	Franklyn	phlogopite		0.0428	37.4282	4.1193	15.4645	0.0104	19.9393	0.0402	0.0741	8.9081	0.0473	1.4345	0.2986	9.7013			97.5086	79.9596	ADL
Tappert et al. 2019	226	FRA-218A	Franklyn	phlogopite		0.0488	37.1069	4.2847	15.3775	0.0002	20.0129	0.051	0.131	8.7356	0.0309	1.4397	0.2922	9.4894			97.0008	80.3294	ADL
Tappert et al. 2019	227	FRA-218A	Franklyn	phlogopite	rim	0.004	37.5788	3.6165	9.5647	0.0398	12.9493	0.0766	0.6827	21.299	0.0234	0.9158	0.2235	9.4747			96.4488	52.0095	ADL
Tappert et al. 2019	228	FRA-218A	Franklyn	phlogopite	rim	0.0121	36.2657	3.7143	13.8695	0.0163	16.8066	0.0177	0.3633	13.7563	0.0002	2.0267	0.2149	9.1666			96.2302	68.5317	ADL
Tappert et al. 2019	229	FRA-218A	Franklyn	phlogopite	rim	0.0181	38.5895	2.7521	9.0845	0.016	15.1846	0.0064	0.3846	19.3081	0.0253	0.5584	0.1984	9.0346			95.1606	58.3656	ADL
Tappert et al. 2019	230	FRA-218A	Franklyn	phlogopite	rim	0.0203	40.1536	2.2833	9.2009	0.0203	17.1988	0.0777	0.2932	16.9142	0.0127	0.3166	0.3093	9.3554			96.1563	64.4449	ADL
Tappert et al. 2019	231	FRA-218A	Franklyn	phlogopite		0.0224	37.8395	3.9992	15.5148	0.0002	20.0195	0.0478	0.0603	8.9612	0.0002	1.4264	0.3035	9.6974			97.8924	79.9287	ADL
Tappert et al. 2019	232	FRA-290A	Franklyn	phlogopite		0.015	36.35	3.52	14.88	0	21.6	0.062	0.057	6.25	0.04	1.46	0.291	9.13	0.716		94.371	86.0344	ADL
Tappert et al. 2019	233	FRA-290A	Franklyn	phlogopite		0.015	36.14	3.83	14.96	0	21.04	0.15	0.083	6.24	0.026	1.58	0.351	9.28	0.656		94.351	85.7354	ADL
Tappert et al. 2019	234	FRA-290A	Franklyn	phlogopite		0	35.88	3.89	14.81	0	20.62	0.072	0.085	6.86	0.028	1.54	0.302	9.16	0.592		93.839	84.2719	ADL
Tappert et al. 2019	235	FRA-290A	Franklyn	phlogopite		0.02	36.35	3.76	14.76	0.015	20.76	0.069	0.073	6.92	0.044	1.61	0.276	9.05	0.719		94.426	84.2461	ADL
Tappert et al. 2019	236	FRA-290A	Franklyn	phlogopite		0.02	35.7	3.55	14.35	0	20.68	0.039	0.082	6.25	0	1.5	0.287	8.93	0.7		92.088	85.5032	ADL
Tappert et al. 2019	237	FRA-290A	Franklyn	phlogopite		0.016	36.37	3.62	14.77	0	21.23	0.029	0.08	6.07	0	1.54	0.283	9.33	0.602		93.94	86.1773	ADL
Tappert et al. 2019	238	FRA-290A	Franklyn	phlogopite		0.014	35.9	3.8	15.3	0	20.92	0.078	0.074	6.18	0.03	1.92	0.275	9.06	0.564		94.115	85.7836	ADL
Tappert et al. 2019	239	FRA-290A	Franklyn	phlogopite		0	35.3	3.7	14.42	0	20.13	0.07	0.086	6.45	0.017	1.5	0.295	8.7	0.649		91.317	84.7635	ADL
Tappert et al. 2019	240	FRA-290A	Franklyn	phlogopite		0	35.89	3.66	14.95	0	21.09	0.085	0.07	6.66	0.025	1.47	0.321	9.18	0.566		93.967	84.9505	ADL
Tappert et al. 2019	241	FRA-290A	Franklyn	phlogopite		0.0003	35.8874	3.6908	14.8174	0.0435	20.9137	0.1057	0.0786	6.2613	0.065	2.2726	0.573	9.2801			93.9894	85.6197	ADL
Tappert et al. 2019	242	FRA-290A	Franklyn	phlogopite		0.0238	36.8363	3.7824	14.9017	0.0653	21.3629	0.0194	0.0256	6.4616	0.0167	1.7947	0.304	9.5372			95.1316	85.4932	ADL
Tappert et al. 2019	243	FRA-290A	Franklyn	phlogopite	core	0.0003	36.7649	3.6437	14.6182	0.0414	21.3324	0.0582	0.0897	6.0888	0.0893	1.8564	0.3189	9.4236			94.3258	86.1978	ADL
Tappert et al. 2019	244	FRA-290A	Franklyn	phlogopite	rim	0.0003	36.589	3.5809	14.204	0.0002	20.7629	0.0888	0.0696	6.1834	0.0801	1.4216	0.3415	9.2164			92.5387	85.6847	ADL
Tappert et al. 2019	245	FRA-290A	Franklyn	phlogopite		0.0003	35.8074	3.7567	14.8029	0.0002	20.8415	0.0415	0.0749	6.5795	0.0688	1.885	0.3273	9.2695			93.4555	84.9544	ADL
Tappert et al. 2019	246	FRA-290A	Franklyn	phlogopite		0.0217	36.9457	3.644	14.6865	0.0002	21.0259	0.0321	0.075	6.5623	0.013	2.0725	0.256	9.3424			94.6773	85.0999	ADL
Tappert et al. 2019	247	FRA-290A	Franklyn	phlogopite		0.0003	36.9291	3.6111	14.7862	0.0002	21.678	0.0582	0.0659	6.4447	0.0002	1.9052	0.3302	9.0652			94.8745	85.706	ADL
Tappert et al. 2019	248	FRA-290A	Franklyn	phlogopite		0.0218	37.1767	3.5026	14.4614	0.0131	21.3561	0.0516	0.0366	7.0872	0.0037	1.4437	0.3369	8.79			94.2814	84.3049	ADL
Tappert et al. 2019	249	FRA-290A	Franklyn	phlogopite		0.0003	37.1149	3.4495	14.1422	0.0175	21.4512	0.0767	0.0714	6.4123	0.0002	1.2835	0.2243	9.4138			93.6578	85.6388	ADL
Tappert et al. 2019	250	FRA-290A	Franklyn	phlogopite		0.0391	36.9531	3.4541	13.8547	0.0174	20.4124	0.1325	0.0658	7.1744	0.1192	1.4721	0.2664	8.9272			92.8884	83.53	ADL
Tappert et al. 2019	251	FRA-290A	Franklyn	phlogopite		0.0109	36.9871	3.5942	14.9708	0.0002	21.7865	0.051	0.022	6.5021	0.0112	1.8105	0.3473	9.1114			95.2052	85.6585	ADL
Tappert et al. 2019	252	FRA-290A	Franklyn	phlogopite		0.0003	36.4832	3.581	14.166	0.0087	20.8121	0.1015	0.0878	6.4209	0.0149	1.8315	0.3331	9.1196			92.9606	85.2459	ADL
Tappert et al. 2019	253	FRA-290A	Franklyn	phlogopite		0.0003	37.5058	3.6023	14.3611	0.0002	21.5931	0.0867	0.0862	6.4217	0.0243	1.1106	0.4734	8.5395			93.8052	85.7017	ADL
Tappert et al. 2019	254	FRA-290A	Franklyn	phlogopite		0.0003	36.3088	3.6463	14.6476	0.0002	21.5124	0.04	0.033	6.3159	0.0652	1.7305	0.2917	9.5085			94.1004	85.8587	ADL
Tappert et al. 2019	255	FRA-290A	Franklyn	phlogopite		0.0217	35.8586	3.5381	14.1731	0.0002	21.1272	0.0377	0.1153	6.5033	0.0651	1.7654	0.3195	9.3152			92.8404	85.2745	ADL
Tappert et al. 2019	256	FRA-362A	Franklyn	phlogopite		0.0491	38.1946	4.2394	13.6175	0.0002	20.0766	0.2309	0.0536	7.3813	0.0402	1.1287	0.1763	8.9047			94.0931	82.9013	ADL
Tappert et al. 2019	257	UCO-H93A	Monk Hill	phlogopite	core	0	34.61	2.22	17.41	0	22.16	0.035	0.068	5.03	0.007	3.85	0.131	9.04	0.563		95.124	88.7045	FFM
Tappert et al. 2019	258	UCO-H93A	Monk Hill	phlogopite	rim	0	35.54	1.571	16.3	0	23.38	0.165	0.05	5.75	0	1.74	0.084	8.81	0.371		93.761	87.8758	FFM
Tappert et al. 2019	259	UCO-H93A	Monk Hill	phlogopite		0	34.66	2.41	17.07	0	22.3	0.033	0.065	5.6	0	3.97	0.162	8.43	0.578		95.278	87.6518	FFM
Tappert et al. 2019	260	UCO-H93A	Monk Hill	phlogopite		0	33.58	2.28	17.51	0	21.34	0.123	0.086	6.54	0.044	4.33	0.121	8.62	0.583		95.157	85.3296	FFM
Tappert et al. 2019	261	UCO-H93A	Monk Hill	phlogopite		0	33.55	2.62	17.38	0	21.48	0.052	0.047	5.44	0.033	5.77	0.176	8.13	0.756		95.434	87.5598	FFM
Tappert et al. 2019	262	UCO-H93A	Monk Hill	phlogopite		0	34.05	2.43	17.73	0	21.72	0.057	0.056	5.32	0	4.33	0.128	8.76	0.539		95.12	87.9192	FFM
Tappert et al. 2019	263	UCO-H93A	Monk Hill	phlogopite		0	36.47	2.34	16.09	0	22.46	0.114	0.048	5.22	0.024	2.61	0.107	9.45	0.573		95.506	88.4656	FFM
Tappert et al. 2019	264	UCO-H93A	Monk Hill	phlogopite		0.01	34.25	2.27	17.98	0	22.13	0.025	0.06	5.01	0.017	4.59	0.121	8.8	0.547		95.81	88.7309	FFM
Tappert et al. 2019	265	UCO-H93A	Monk Hill	phlogopite		0.021	35.39	2.2	17.14	0	22.01	0.087	0.049	5.21	0	2.93	0.164	9.31	0.603		95.114	88.2773	FFM
Tappert et al. 2019	266	UCO-H93A	Monk Hill	phlogopite		0	34.61	2.19	16.94	0	22.49	0.084	0.064	6.09	0.013	2.45	0.079	8.76	0.528		94.298	86.8123	FFM
Tappert et al. 2019	267	UCO-H93A	Monk Hill	phlogopite		0	35.55	2.2	16.7	0	22.29	0.192	0.062	5.31	0.024	2.53	0.153	9.37	0.551		94.932	88.2112	FFM
Tappert et al. 2019	268	UCO-H93A	Monk Hill	phlogopite		0	34.68	2.19	17.27	0	22.16	0.022	0.059	5.27	0.006	4.14	0.078	8.7	0.503		95.078	88.229	FFM
Tappert et al. 2019	269	UCO-H93A	Monk Hill	phlogopite		0.023	34.96	2.19	17.42	0	22.28	0.042	0.069	5	0.02	3.58	0.116	9.23	0.526		95.456	88.8181	FFM
Tappert et al. 2019	270	UCO-H93A	Monk Hill	phlogopite		0.01	34.09	2.39	17.74	0	21.83	0.038	0.052	5.3	0.008	4.43	0.171	8.7	0.516		95.275	88.0126	FFM
Tappert et al. 2019	271	UCO-H93A	Monk Hill	phlogopite		0.012	35.24	2.08	17.05	0	22.37	0.031	0.083	5.4	0.051	3.19	0.052	9.15	0.562		95.271	88.073	FFM
Tappert et al. 2019	272	UCO-H93A	Monk Hill	phlogopite		0	35.5	2.17	16.62	0	22.01	0.034	0.07	5.71	0.044	2.5	0.161	9.24	0.641		94.7	87.2952	FFM
Tappert et al. 2019	273	UCO-H93A	Monk Hill	phlogopite		0	33.23	2.23	18.37	0	21.81	0.025	0.056	4.75	0.011	5.88	0.119	8.23	0.669		95.38	89.1123	FFM
Tappert et al. 2019	274	UCO-H93A	Monk Hill	phlogopite		0	35.34	2.35	16.69	0	22.06	0.162	0.041	5.48	0.018	2.34	0.079	9.59	0.611		94.761	87.7687	FFM
Tappert et al. 2019	275	UCO-H93A	Monk Hill	phlogopite		0	33.16	2.22	18.47	0	21.85	0.089	0.069	4.7	0.009	5.85	0.158	8.29	0.551		95.416	89.2322	FFM
Tappert et al. 2019	276	UCO-208A	Monk Hill	phlogopite		0	35.87	2.81	14.82	0.098	20.96	0.148	0.075	5.96	0.078	1.85	0.368	8.77	0.428		92.235	86.2426	FFM
Tappert et al. 2019	277	UCO-208A	Monk Hill	phlogopite		0	35.86	3.25	14.23	0	20.99	0.27	0.08	7.34	0.024	1.84	0.625	8.4	0.492		93.401	83.5998	FFM
Tappert et al. 2019	278	UCO-208A	Monk Hill	phlogopite		0	36.24	2.88	15.38	0.092	22.07	0.085	0.053	5.73	0.048	2.03	0.353	9.31	0.638		94.909	87.2867	FFM
Tappert et al. 2019	279	UCO-208A	Monk Hill	phlogopite		0	35.76	2.91	15.34	0.08	21.76	0.193	0.039	6	0.039	1.84	0.798	8.74	0.569		94.068	86.6036	FFM
Tappert et al. 2019	280	UCO-208A	Monk Hill	phlogopite		0	36.62	2.79	15.56	0.064	21.97	0.116	0.065	5.7	0.095	1.83	0.757	9.12	0.567		95.254	87.2945	FFM
Tappert et al. 2019	281	UCO-208A	Monk Hill	phlogopite macrocryst	rim	0.01	35.44	2.84	15.62	0.077	21.97	0.058	0.055	5.7	0.037	2.16	0.273	9.38	0.479		94.099	87.2945	FFM
Tappert et al. 2019	282	UCO-208A	Monk Hill	phlogopite macrocryst	rim	0	35.97	2.92	15.66	0.13	22.17	0.028	0.067	5.99	0.06	2.34	0.211	9.44	0.585		95.571	86.8378	FFM
Tappert et al. 2019	283	UCO-208A	Monk Hill	phlogopite macrocryst	rim	0	36.09	2.93	15.65	0.106	22.11	0.025	0.033	5.87	0.059	2.33	0.222	9.36	0.552		95.337	87.0368	FFM
Tappert et al. 2019	284	UCO-208A	Monk Hill	phlogopite macrocryst	rim	0	36.55	2.82	15.44	0.036	21.98	0.038	0.069	5.67	0.049	1.86	0.252	9.14	0.565		94.469	87.358	FFM
Tappert et al. 2019	285	UCO-208A	Monk Hill	phlogopite macrocryst	rim	0	36.17	2.85	15.58	0.045	22.06	0.058	0.05	5.77	0.041	1.78	0.246	9.4	0.506		94.556	87.2042	FFM
Tappert et al. 2019	286	UCO-147A	Monk Hill	phlogopite		0.018	34.15	3.03	13.7	0	20.99	0.12	0.095	6.09	0	1.39	0.27	8.26	0.698		88.811	86.0018	FFM
Tappert et al. 2019	287	UCO-147A	Monk Hill	phlogopite		0.01	34.38	3.17	13.68	0.014	20.57	0.086	0.067	6.17	0.031	1.69	0.302	8.53	0.541		89.241	85.5965	FFM
Tappert et al. 2019	288	UCO-147A	Monk Hill	phlogopite		0.01	33.31	3.12	13.49	0	20.19	0.198	0.081	6.15	0	1.91	0.436	7.93	0.657		87.482	85.4056	FFM
Tappert et al. 2019	289	UCO-147A	Monk Hill	phlogopite		0.01	34.81	2.94	13.64	0	21.01	0.065	0.074	5.97	0.034	1.36	0.342	8.63	0.637		89.522	86.251	FFM
Tappert et al. 2019	290	UCO-147A	Monk Hill	phlogopite		0.012	35.45	3.03	12.81	0	21.03	0.112	0.105	7.07	0.012	0.709	0.473	8.24	0.484		89.537	84.1327	FFM
Tappert et al. 2019	291	UCO-147A	Monk Hill	phlogopite		0.014	35.29	3.17	13.83	0.009	21.09	0.054	0.081	6.61	0	1.47	0.188	9	0.473		91.279	85.0466	FFM
Tappert et al. 2019	292	UCO-147A	Monk Hill	phlogopite		0	37.8	3.25	13.03	0	19.77	0.235	0.094	8.08	0.033	1.91	0.363	8.19	0.553		93.308	81.3485	FFM
Tappert et al. 2019	293	UCO-H146A	Monk Hill	phlogopite		0	36.02	2.75	14.52	0	22.02	0.084	0.071	6.21	0.08	2.51	0.317	9.11	0.704		94.396	86.3401	FFM
Tappert et al. 2019	294	UCO-H146A	Monk Hill	phlogopite		0	35.7	2.81	14.44	0	22.17	0.04	0.081	6.33	0.038	2.56	0.246	9.02	0.833		94.268	86.1938	FFM
Tappert et al. 2019	295	UCO-H146A	Monk Hill	phlogopite		0	35.01	2.84	14.9	0	22.03	0.035	0.046	5.79	0.032	3.5	0.255	8.84	0.732		94.01	87.1503	FFM
Tappert et al. 2019	296	UCO-H146A	Monk Hill	phlogopite		0	36.46	2.84	14.32	0	21.8	0.051	0.071	6.83	0.014	3.3	0.256	8.69	0.853		95.485	85.0513	FFM
Tappert et al. 2019	297	UCO-H146A	Monk Hill	phlogopite		0	36.46	2.68	14.13	0	22.49	0.143	0.067	5.9	0.047	2.15	0.336	8.83	0.802		94.035	87.171	FFM
Tappert et al. 2019	298	UCO-H146A	Monk Hill	phlogopite		0	36.56	2.62	14.21	0	22.65	0.069	0.096	6.14	0.051	1.97	0.348	8.94	0.877		94.531	86.7999	FFM
Tappert et al. 2019	299	MO-60	Monk Hill	phlogopite		0.015	34.71	3.61	15.19	0	20.82	0.154	0.126	7.11	0.035	2.25	0.257	9.02	0.574		93.871	83.9222	FFM
Tappert et al. 2019	300	MO-60	Monk Hill	phlogopite		0	35.61	3.46	14.54	0	21.62	0.11	0.096	7.26	0.061	1.61	0.275	8.94	0.569		94.151	84.148	FFM
Tappert et al. 2019	301	MO-60	Monk Hill	phlogopite		0	35.61	3.45	15.33	0	21.33	0.081	0.12	6.85	0.017	1.82	0.232	9.35	0.572		94.762	84.7342	FFM
Tappert et al. 2019	302	MO-60	Monk Hill	phlogopite		0	36.47	3.33	14.81	0	21.63	0.062	0.09	6.74	0.012	1.28	0.256	9.41	0.552		94.642	85.1202	FFM
Tappert et al. 2019	303	MO-60	Monk Hill	phlogopite		0.02	36.68	3.09	14.47	0	21.07	0.113	0.103	7.06	0.06	1.73	0.366	8.67	0.675		94.107	84.1769	FFM
Tappert et al. 2019	304	MO-60	Monk Hill	phlogopite		0.028	35.56	3.31	14.48	0	20.97	0.047	0.105	6.6	0.011	1.71	0.253	9.44	0.648		93.162	84.9932	FFM
Tappert et al. 2019	305	MO-60	Monk Hill	phlogopite		0.01	35.72	3.57	14.58	0	20.47	0.103	0.095	7.33	0	1.85	0.286	8.91	0.657		93.581	83.272	FFM
Tappert et al. 2019	306	MO-60	Monk Hill	phlogopite		0.031	36.41	3.12	14.16	0	21.63	0.16	0.104	6.96	0.064	0.829	0.455	8.14	0.725		92.788	84.7088	FFM
Tappert et al. 2019	307	MO-60	Monk Hill	phlogopite		0.024	36.71	3.21	13.57	0	20.71	0.088	0.071	7.84	0.018	1.55	0.781	8.43	0.58		93.582	82.483	FFM
Tappert et al. 2019	308	MO-60	Monk Hill	phlogopite		0	35.97	3.46	15.12	0	21.53	0.078	0.091	6.61	0.013	1.98	0.209	9.33	0.681		95.072	85.3073	FFM
Tappert et al. 2019	309	MO-60	Monk Hill	phlogopite		0.018	35.93	3.42	15	0	21.52	0.126	0.091	6.35	0.01	1.85	0.249	9.31	0.836		94.71	85.7975	FFM
Tappert et al. 2019	310	MO-67	Monk Hill	phlogopite	rim	0	31.83	1.443	20.85	0	22.63	0.208	0.031	3.44	0.067	8.19	0.222	7.51	0.47		96.891	92.1423	FFM
Tappert et al. 2019	311	MO-67	Monk Hill	phlogopite		0.39	31.92	1.348	20.23	0	22.49	0.731	0.046	3.46	0.075	7.38	0.176	7.51	0.442		96.198	92.055	FFM
Tappert et al. 2019	312	MO-67	Monk Hill	phlogopite	core	0	37.39	3.75	13.9	0.431	21.41	0.111	0.04	6.04	0.064	0.169	0.44	8.93	0.255		92.93	86.3362	FFM
Tappert et al. 2019	313	MO-67	Monk Hill	phlogopite	rim	0.064	31.49	1.476	19.92	0	22.53	0.298	0.045	3.9	0.057	7.69	0.289	7.1	0.492		95.351	91.1486	FFM
Tappert et al. 2019	314	MO-67	Monk Hill	phlogopite	rim	0	31.84	1.581	20.08	0	22.35	0.209	0.031	3.4	0.065	8.2	0.226	7.42	0.683		96.085	92.1369	FFM
Tappert et al. 2019	315	UCO-H77A	Monk Hill	phlogopite		0.0061	38.1783	1.4082	11.9402	0.0361	24.6785	0.0387	0.0298	4.7072	0.1044	1.7261	0.1968	8.4078	1.5763	0.0086	93.0431	90.3338	ADL
Tappert et al. 2019	316	UCO-H77A	Monk Hill	phlogopite		0.0003	37.6923	1.4707	11.3314	0.0445	24.4822	0.018	0.0718	5.0984	0.0306	1.8817	0.1694	8.2272	1.7951	0.0001	92.3137	89.5394	ADL
Tappert et al. 2019	317	UCO-H77A	Monk Hill	phlogopite		0.0003	37.4886	1.3001	11.6514	0.0404	24.8817	0.0333	0.0457	4.4816	0.0361	1.3428	0.1632	8.4674	1.5681	0.0125	91.5132	90.8229	ADL
Tappert et al. 2019	318	UCO-H77A	Monk Hill	phlogopite		0.0003	38.8073	1.5071	11.6766	0.0318	24.8758	0.0349	0.0596	4.7086	0.0558	1.8709	0.1273	8.2288	1.6444	0.0001	93.6293	90.4006	ADL
Tappert et al. 2019	319	UCO-H77A	Monk Hill	phlogopite		0.0225	37.8882	1.4692	11.2262	0.0826	24.4898	0.0277	0.07	5.2417	0.0377	2.2453	0.1853	8.0091	1.9046	0.0101	92.91	89.2799	ADL
Tappert et al. 2019	320	UCO-H77A	Monk Hill	phlogopite		0.0003	37.2392	1.6805	11.4534	0.1312	24.6157	0.0369	0.0822	4.9692	0.0431	2.5837	0.2019	8.1374	1.9616	0.0001	93.1364	89.8272	ADL
Tappert et al. 2019	321	UCO-H77A	Monk Hill	phlogopite		0.0061	37.396	1.4449	11.7501	0.0719	24.4389	0.0331	0.042	5.1067	0.0862	2.4767	0.2091	8.089	1.8642	0.0047	93.0196	89.5075	ADL
Tappert et al. 2019	322	UCO-H77A	Monk Hill	phlogopite		0.0003	38.9531	1.3866	10.871	0.0339	24.0482	0.0484	0.0298	5.3342	0.0504	1.8287	0.2044	7.742	1.7098	0.0249	92.2657	88.9335	ADL
Tappert et al. 2019	323	UCO-H77A	Monk Hill	phlogopite		0.0082	37.5265	1.4252	11.646	0.0127	24.3495	0.0404	0.0878	4.593	0.0162	1.389	0.1566	8.4039	1.5405	0.0054	91.2009	90.4307	ADL
Tappert et al. 2019	324	UCO-H77A	Monk Hill	phlogopite		0.0003	39.257	1.3567	11.194	0.0615	24.963	0.0642	0.0175	4.9355	0.0612	2.1678	0.2399	7.8088	2.0571	0.0109	94.1954	90.0158	ADL
Tappert et al. 2019	325	UCO-H77A	Monk Hill	phlogopite		0.0003	38.1834	1.1356	11.6628	0.0319	25.0415	0.1548	0.0002	4.5884	0.009	1.192	0.1741	8.3264	1.4152	0.0125	91.9281	90.6789	ADL
Tappert et al. 2019	326	UCO-H77A	Monk Hill	phlogopite		0.0205	38.6801	1.342	11.3419	0.0191	24.7634	0.0806	0.0298	4.9951	0.0072	2.042	0.1837	8.0843	1.7709	0.0008	93.3614	89.8343	ADL
Tappert et al. 2019	327	UCO-H77A	Monk Hill	phlogopite macrocryst		0.0698	39.1247	1.0844	12.4182	0.0065	24.2053	0.0657	0.0002	5.14	0.0847		0.1448	8.6744			91.0187	89.3553	ADL
Tappert et al. 2019	328	UCO-H77A	Monk Hill	phlogopite macrocryst		0.0375	38.5245	1.0508	12.1587	0.0409	23.9625	0.0394	0.0764	5.5862	0.045		0.1742	8.8461			90.5422	88.4345	ADL
Tappert et al. 2019	329	UCO-H77A	Monk Hill	phlogopite macrocryst		0.0241	38.6476	0.7998	12.0154	0.0022	25.016	0.0226	0.057	4.6858	0.0793		0.093	9.5807			91.0235	90.4911	ADL
Tappert et al. 2019	330	UCO-H77A	Monk Hill	phlogopite macrocryst		0.0429	40.3266	1.1224	12.4209	0.0002	26.2067	0.0175	0.0392	4.966	0.0324		0.0871	9.7075			94.9694	90.391	ADL
Tappert et al. 2019	77	PTB-61D	Nackara	phlogopite	rim	0	34.86	2.76	16.13	0.037	21.74	0.041	0.061	6.17	0.031	3.46	0.147	8.83	0.723		94.99	86.2652	FFM
Tappert et al. 2019	78	PTB-61D	Nackara	phlogopite	core	0.027	36.14	3.34	16.96	0.068	21	0.051	0.053	5.24	0.053	0.364	0.495	9.66	0.244		93.695	87.7207	FFM
Tappert et al. 2019	79	PTB-61D	Nackara	phlogopite	rim	0	33.39	2.36	17.5	0	21.96	0.095	0.065	4.89	0.008	4.41	0.124	8.69	0.688		94.18	88.8951	FFM
Tappert et al. 2019	80	PTB-61D	Nackara	phlogopite		0	34.84	2.75	16.73	0.075	21.55	0.123	0.031	5.01	0.051	3.23	0.185	9.04	0.598		94.213	88.4626	FFM
Tappert et al. 2019	81	PTB-61D	Nackara	phlogopite		0.013	33.54	3.73	16.09	0.038	19.11	0.144	0.062	6.35	0.063	0.268	0.514	9.26	0.301		89.483	84.2878	FFM
Tappert et al. 2019	82	PTB-61D	Nackara	phlogopite macrocryst		0	37.28	4.35	15.34	0.712	21.65	0.034	0.023	4.59	0.105	0.361	0.224	9.79	0.404		94.863	89.3706	FFM
Tappert et al. 2019	83	PTB-61D	Nackara	phlogopite macrocryst		0.01	37.19	4.59	15.68	0.14	20.83	0.06	0.07	4.9	0.087	0.104	0.211	9.84	0.373		94.085	88.3418	FFM
Tappert et al. 2019	84	TW-05	Nackara	phlogopite		0.0041	38.5679	5.2538	13.0834	0.0042	21.3473	0.0944	0.2039	7.3801	0.0729	1.6158	0.3285	9.3728			97.3291	83.7559	ADL
Tappert et al. 2019	85	TW-05	Nackara	phlogopite		0.0265	38.7994	4.4782	12.0788	0.0354	20.5063	0.1154	0.1	8.5374	0.0656	1.6594	0.321	8.7096			95.433	81.0662	ADL
Tappert et al. 2019	86	TW-05	Nackara	phlogopite		0.0388	39.7223	4.4216	11.6022	0.0229	20.5204	0.1166	0.0656	8.3695	0.0856	1.522	0.3439	8.7067			95.5381	81.3796	ADL
Tappert et al. 2019	87	TW-05	Nackara	phlogopite		0.0003	37.6245	5.1054	13.1198	0.0002	20.4552	0.0459	0.0827	8.0232	0.0291	2.437	0.2809	9.1464			96.3506	81.9645	ADL
Tappert et al. 2019	88	TW-05	Nackara	phlogopite		0.0347	38.9231	4.4946	12.1586	0.048	20.4874	0.1485	0.1072	7.6868	0.1059	0.847	0.3179	8.8942			94.2539	82.6116	ADL
Tappert et al. 2019	89	TW-05	Nackara	phlogopite		0.0244	36.5555	4.2142	11.7335	0.0002	19.7286	0.0973	0.0484	7.4479	0.0547	1.3504	0.2891	9.2665			90.8107	82.5228	ADL
Tappert et al. 2019	90	TW-05	Nackara	phlogopite		0.0143	39.0195	5.0138	12.8907	0.0063	21.0856	0.0229	0.1055	8.0152	0.0858	0.8855	0.2388	10.0507			97.4346	82.4233	ADL
Tappert et al. 2019	91	TW-05	Nackara	phlogopite		0.0003	38.722	4.7158	12.8812	0.0042	21.5372	0.0816	0.1193	7.3404	0.1441	1.1089	0.2482	9.7759			96.6791	83.9489	ADL
Tappert et al. 2019	92	TW-05	Nackara	phlogopite		0.2438	37.3823	5.0881	14.0292	0.0002	19.9283	0.345	0.0793	7.4519	0.0764	1.9596	0.288	9.1915			96.0636	82.6599	ADL
Tappert et al. 2019	93	TW-05	Nackara	phlogopite		0.0122	38.5797	5.2094	12.914	0.0146	20.5429	0.0961	0.0915	7.8983	0.0966	1.1307	0.2552	9.729			96.5702	82.2578	ADL
Tappert et al. 2019	94	TW-05	Nackara	phlogopite		0.0041	38.2946	4.4238	11.5787	0.0478	19.956	0.0994	0.0414	8.642	0.1659	1.036	0.2654	8.9138			93.4689	80.4544	ADL
Tappert et al. 2019	95	TW-05	Nackara	phlogopite		0.0591	37.5747	4.8014	11.662	0.0002	19.8769	0.1168	0.0534	7.9197	0.0673	2.0811	0.3063	8.1273			92.6462	81.7313	ADL
Tappert et al. 2019	96	TW-05	Nackara	phlogopite		0.0468	38.6641	4.8707	12.8075	0.0063	21.2939	0.107	0.0829	7.3852	0.0856	1.728	0.2561	9.6532			96.9873	83.7124	ADL
Tappert et al. 2019	97	TW-05	Nackara	phlogopite		0.0003	37.4254	4.8591	13.0907	0.0002	20.2471	0.081	0.0999	7.7739	0.098	2.6458	0.2522	8.8636			95.4372	82.2778	ADL
Tappert et al. 2019	98	TW-05	Nackara	phlogopite		0.0003	39.4401	4.6483	11.98	0.0542	20.6186	0.0821	0.1157	8.2878	0.0584	0.7852	0.369	9.3382			95.7779	81.5996	ADL
Tappert et al. 2019	99	TW-05	Nackara	phlogopite		0.0003	38.5774	4.9546	13.0591	0.0002	21.3546	0.1276	0.0397	7.4864	0.0528	1.612	0.37	9.5562			97.1909	83.5651	ADL
Tappert et al. 2019	100	TW-05	Nackara	phlogopite		0.0306	38.3656	4.6262	12.4285	0.0002	21.2795	0.0932	0.1056	7.2282	0.0493	0.8116	0.3874	9.4168			94.8227	83.9942	ADL
Tappert et al. 2019	101	TW-05	Nackara	phlogopite		0.0003	39.4021	4.5506	12.2496	0.0021	21.1406	0.1474	0.1642	7.5459	0.0201	1.1694	0.2892	9.2391			95.9206	83.3166	ADL
Tappert et al. 2019	102	TW-05	Nackara	phlogopite		0.0061	37.8234	4.5188	12.4743	0.0002	20.5022	0.1463	0.1366	7.047	0.0821	1.1377	0.3338	9.0368			93.2453	83.8346	ADL
Tappert et al. 2019	103	TW-05	Nackara	phlogopite		0.0102	38.4255	4.7814	12.3757	0.0002	21.0737	0.1014	0.0846	7.7662	0.0546	1.5928	0.2924	8.9202			95.4789	82.8678	ADL
Tappert et al. 2019	104	TW-05	Nackara	phlogopite		0.0163	38.8823	4.8904	12.6791	0.0188	21.335	0.0272	0.1089	7.2994	0.0002	1.5373	0.2477	9.6772			96.7198	83.8972	ADL
Tappert et al. 2019	105	TW-05	Nackara	phlogopite		0.0327	37.4209	4.3555	12.0367	0.0002	20.1003	0.0698	0.0589	6.8496	0.0603	0.6758	0.3086	8.7843			90.7536	83.951	ADL
Tappert et al. 2019	106	TW-05	Nackara	phlogopite		0.002	38.6761	4.7891	13.1833	0.0002	21.0391	0.0878	0.1363	7.806	0.0127	1.9226	0.2935	9.4211			97.3698	82.7717	ADL
Tappert et al. 2019	107	TW-05	Nackara	phlogopite		0.0407	38.3838	5.152	12.7404	0.0002	20.9922	0.1478	0.0724	7.8983	0.0218	1.895	0.2525	9.2399			96.837	82.5713	ADL
Tappert et al. 2019	108	TW-05	Nackara	phlogopite		0.0327	38.6154	4.7202	12.3807	0.0396	21.0889	0.1834	0.1105	8.5204	0.0109	1.033	0.4098	8.3818			95.5273	81.5225	ADL
Tappert et al. 2019	109	TW-05	Nackara	phlogopite		0.0003	38.7645	4.5598	12.8177	0.0002	21.2686	0.0996	0.0934	7.5469	0.0547	1.1219	0.3534	9.5249			96.2059	83.3985	ADL
Tappert et al. 2019	110	TW-05	Nackara	phlogopite		0.0081	38.4686	4.909	12.0538	0.0002	20.4472	0.0852	0.1259	8.6067	0.0492	1.0404	0.3363	9.3082			95.4388	80.8972	ADL
Tappert et al. 2019	111	TW-05	Nackara	phlogopite		0.0245	40.1214	5.0754	12.2596	0.0083	20.5775	0.1186	0.0466	8.0631	0.0673	1.8733	0.2928	8.8544			97.3828	81.9792	ADL
Tappert et al. 2019	112	TW-05	Nackara	phlogopite		0.0224	38.3597	4.4995	13.2268	0.0229	21.0596	0.0433	0.1293	7.4356	0.0636	2.1746	0.272	9.4423			96.7516	83.4674	ADL
Tappert et al. 2019	113	TW-05	Nackara	phlogopite		0.0285	39.5679	4.6522	12.6871	0.0002	21.5476	0.2205	0.121	7.7949	0.0164	0.7448	0.3265	9.7729			97.4805	83.1296	ADL
Tappert et al. 2019	114	TW-76	Nackara	phlogopite		0.0226	37.9576	3.6836	12.7909	0.0002	20.0797	0.2532	0.0364	7.2414	0.1171	0.3205	0.3018	8.4433			91.2483	83.173	ADL
Tappert et al. 2019	115	TW-76	Nackara	phlogopite		0.0343	35.7018	6.7922	13.759	0.0207	17.2887	0.0582	0.0533	10.3434	0.0363	0.7975	0.5787	9.0507			94.5148	74.871	ADL
Tappert et al. 2019	116	TW-76	Nackara	phlogopite		0.0364	36.5926	6.6771	14.3077	0.0186	17.7952	0.0722	0.0378	10.7324	0.109	0.7901	0.6469	9.0703			96.8863	74.7194	ADL
Tappert et al. 2019	117	TW-76	Nackara	phlogopite		0.0223	36.0187	5.0179	14.5045	0.056	19.0378	0.1289	0.074	9.51	0.0346	0.8942	0.5049	9.1586			94.9624	78.1106	ADL
Tappert et al. 2019	118	TW-76	Nackara	phlogopite		0.0323	36.7278	7.0004	13.9965	0.0289	17.3736	0.1034	0.1117	10.7097	0.0582	0.6648	0.6532	8.8059			96.2664	74.3043	ADL
Tappert et al. 2019	119	TW-76	Nackara	phlogopite		0.0304	36.498	6.1221	14.1105	0.0165	17.5795	0.0884	0.079	11.6394	0.0836	0.4783	0.6082	8.7123			96.0462	72.9163	ADL
Tappert et al. 2019	120	TW-76	Nackara	phlogopite		0.0224	37.1763	4.9076	14.6629	0.0626	20.4755	0.0973	0.095	7.7031	0.1149	0.9344	0.6526	9.211			96.1156	82.5728	ADL
Tappert et al. 2019	121	TW-76	Nackara	phlogopite		0.0162	37.8826	5.9608	13.4716	0.0083	17.5626	0.0616	0.0963	10.5052	0.0819	0.5887	0.5457	8.6833			95.4648	74.8747	ADL
Tappert et al. 2019	122	TW-76	Nackara	phlogopite		0.0404	36.8231	6.6011	14.2198	0.0145	17.7184	0.0982	0.1255	10.5874	0.1491	0.6952	0.5808	8.9969			96.6504	74.8943	ADL
Tappert et al. 2019	123	TW-76	Nackara	phlogopite		0.0003	37.3204	6.6475	14.3481	0.0083	18.2678	0.0739	0.11	10.4488	0.0672	0.8456	0.6216	9.0964			97.8559	75.7072	ADL
Tappert et al. 2019	124	TW-76	Nackara	phlogopite		0.0347	37.7338	4.0177	14.8847	0.131	19.8986	0.1011	0.0086	8.7788	0.0529	0.8731	0.6083	8.7396			95.8629	80.1604	ADL
Tappert et al. 2019	125	TW-76	Nackara	phlogopite		0.0448	38.1192	4.604	15.0561	0.0002	19.48	0.0786	0.0603	9.6302	0.1493	0.8089	0.6958	9.1626			97.89	78.288	ADL
Tappert et al. 2019	126	TW-76	Nackara	phlogopite		0.0688	37.5009	6.4043	14.6673	0.031	18.0027	0.1547	0.0653	10.818	0.0818	0.8914	0.6188	9.0406			98.3456	74.7883	ADL
Tappert et al. 2019	127	TW-76	Nackara	phlogopite		0.0364	38.0448	6.6346	14.1404	0.0289	17.7155	0.0539	0.1151	10.8001	0.0872	0.6046	0.7233	8.9701			97.9549	74.5153	ADL
Tappert et al. 2019	128	TW-76	Nackara	phlogopite		0.0003	36.4249	6.3655	14.512	0.0517	18.044	0.0662	0.0961	10.0542	0.0653	1.5889	0.624	8.9021			96.7952	76.1853	ADL
Tappert et al. 2019	129	TW-76	Nackara	phlogopite	core	0.0183	36.8278	5.3303	14.3958	0.0747	19.0323	0.0504	0.081	9.6462	0.0346	0.7659	0.6528	9.1989			96.109	77.8615	ADL
Tappert et al. 2019	130	TW-76	Nackara	phlogopite	rim	0.0507	36.8395	5.4424	14.6715	0.1368	18.5776	0.046	0.0826	9.5949	0.0109	0.8092	0.6736	9.2402			96.1759	77.5349	ADL
Tappert et al. 2019	131	TW-76	Nackara	phlogopite		0.0101	36.8966	6.4734	14.2524	0.0663	17.9759	0.0351	0.0912	9.7241	0.0527	0.9093	0.6311	9.1164			96.2346	76.7182	ADL
Tappert et al. 2019	132	TW-76	Nackara	phlogopite		0.0687	36.8588	6.5616	13.9162	0.0144	17.4465	0.0808	0.1253	11.2402	0.0763	0.7025	0.6249	8.8448			96.561	73.4521	ADL
Tappert et al. 2019	133	TW-76	Nackara	phlogopite		0.101	36.0983	6.3972	13.7498	0.1034	17.0863	0.1861	0.0842	10.4303	0.0981	0.7153	0.6163	8.9377			94.604	74.4902	ADL
Tappert et al. 2019	134	TW-76	Nackara	phlogopite		0.7003	36.0887	6.6697	13.8302	0.0331	17.1777	0.9619	0.0722	10.6909	0.0127	0.741	0.6433	8.8996			96.5213	74.1209	ADL
Tappert et al. 2019	135	TW-76	Nackara	phlogopite		0.0081	36.6687	6.2946	14.4098	0.0002	17.7868	0.0733	0.0997	10.3935	0.0454	1.137	0.6827	9.0503			96.6501	75.3119	ADL
Tappert et al. 2019	136	TW-76	Nackara	phlogopite		0.0469	38.8082	4.9515	15.1669	0.0665	19.5897	0.032	0.0914	9.2228	0.144	0.8084	0.6072	9.0625			98.598	79.1067	ADL
Tappert et al. 2019	137	TW-76	Nackara	phlogopite		1.339	34.8554	6.2472	13.3733	0.0622	16.9699	1.8386	0.0825	9.8254	0.0926	0.8298	0.599	8.7486			94.8635	75.4825	ADL
Tappert et al. 2019	138	TW-76	Nackara	phlogopite		0.057	37.0829	5.206	14.8214	0.0979	19.8746	0.1003	0.0483	8.2633	0.0856	1.1114	0.647	8.9514			96.3471	81.0868	ADL
Tappert et al. 2019	139	TW-76	Nackara	phlogopite		0.0546	36.0574	6.571	14.0413	0.0002	17.1998	0.0717	0.1082	10.4933	0.0835	0.8079	0.623	8.9022			95.0141	74.5016	ADL
Tappert et al. 2019	140	TW-76	Nackara	phlogopite		0.0425	35.5378	5.5576	14.1974	0.0331	18.0079	0.0865	0.0568	9.8768	0.0145	0.8829	0.6125	8.9312			93.8375	76.4708	ADL
Tappert et al. 2019	141	TW-76	Nackara	phlogopite		0.0202	36.5379	7.1227	13.9307	0.0269	17.3582	0.0678	0.122	10.3465	0.0454	1.0835	0.62	9.2402			96.522	74.9408	ADL
Tappert et al. 2019	142	TW-76	Nackara	phlogopite		0.0142	36.3829	5.0243	14.5134	0.1445	18.2356	0.0853	0.0704	10.8859	0.0946	0.7522	0.5731	8.3838			95.1602	74.9125	ADL
Tappert et al. 2019	143	TW-76	Nackara	phlogopite		0.0424	36.519	6.6508	13.8622	0.0227	17.4473	0.0426	0.1375	10.3329	0.0527	0.811	0.6214	8.9728			95.5153	75.0615	ADL
Tappert et al. 2019	144	TW-76	Nackara	phlogopite		0.0263	36.2728	6.0426	13.9671	0.0989	16.8705	0.0996	0.0738	11.4336	0.1072	0.7679	0.5899	8.557			94.9072	72.4532	ADL
Tappert et al. 2019	145	TW-76	Nackara	phlogopite		0.0572	37.5167	4.2307	15.1222	0.1859	21.0803	0.0996	0.0657	7.454	0.1113	0.8683	0.6224	9.1598			96.5741	83.4468	ADL
Tappert et al. 2019	146	TW-76	Nackara	phlogopite		0.0428	36.9115	4.6568	14.5814	0.0187	20.0854	0.0706	0.0483	8.4564	0.0638	0.9653	0.6473	9.0457			95.594	80.8936	ADL
Tappert et al. 2019	147	TW-76	Nackara	phlogopite macrocryst		0.0243	36.3207	6.0064	14.5412	0.0539	18.8333	0.0962	0.0688	9.3434	0.1891	0.9798	0.6244	9.1915			96.273	78.2279	ADL
Tappert et al. 2019	331	Angaston 1	Angaston	phlogopite		0.0161	37.0074	5.2459	13.8442	0.0502	19.8814	0.0786	0.1156	8.3238	0.0238	2.2947	0.2879	7.9009	1.476	0.0327	96.5792	80.9799	ADL
Tappert et al. 2019	332	Angaston 1	Angaston	phlogopite		0.0268	35.4061	5.3446	14.0581	0.0502	19.5542	0.7094	0.1755	7.9443	0.0284	3.6309	0.2914	7.3006	1.5494	0.0082	96.0781	81.4388	ADL
Tappert et al. 2019	333	Angaston 1	Angaston	phlogopite		0.0054	37.4368	5.5014	13.8216	0.0056	20.4139	0.1517	0.1345	7.8607	0.0619	2.6209	0.338	7.8446	1.6317	0.0082	97.8369	82.2355	ADL
Tappert et al. 2019	334	Angaston 1	Angaston	phlogopite		0.0161	35.8584	5.242	14.1126	0.0002	19.3244	0.0686	0.0602	8.15	0.0856	3.2432	0.3288	7.5769	1.6763	0.0001	95.7434	80.867	ADL
Tappert et al. 2019	335	Angaston 1	Angaston	phlogopite		0.053	37.1718	4.1043	9.7704	0.0219	13.0812	3.8601	0.0736	16.0284	0.0238	0.4182	0.18	7.8811	0.7441	0.0001	93.412	59.2632	ADL
Tappert et al. 2019	336	Angaston 1	Angaston	phlogopite		0.0378	36.7593	5.0603	13.5428	0.0002	19.699	0.1246	0.1021	8.5754	0.0002	2.9601	0.228	7.5566	1.4935	0.0001	96.14	80.3721	ADL
Tappert et al. 2019	337	Angaston 1	Angaston	phlogopite		0.0486	38.3773	4.9208	12.3029	0.0002	20.3045	0.0807	0.0047	8.6066	0.0002	1.7207	0.2453	8.3815	1.6962	0.0206	96.7108	80.789	ADL
Wyatt et al. 1994	Vl455 1	Cleve-01	Cleve	phlogopite			42.03	2.49	2.24	0.01	21.2	0.07	0.13	15.09	0.01	0.63	1.35
Wyatt et al. 1994	Vl455 2	Cleve-01	Cleve	phlogopite			38.42	5.41	1.08	0.03	18.31	0.05	0.15	17.5	0	2.31	1.33
Wyatt et al. 1994	Vl455 3	Cleve-01	Cleve	phlogopite			40.4	5.05	1.65	0.05	19.47	0.15	0.12	16.08	0	1.73	1.49
Wyatt et al. 1994	Vl454 1	Cleve-01	Cleve	phlogopite			42.16	7.29	8.1	0.04	19.71	0.08	0	7.46	0.03	0.8	0.83
Wyatt et al. 1994	Vl454 2	Cleve-01	Cleve	phlogopite			38.33	7	8.57	0.04	19.01	0.09	0.05	8.33	0.03	1.26	0.49
Wyatt et al. 1994	Vl454 3	Cleve-01	Cleve	phlogopite			43.62	4.9	5.5	0.02	20.55	0.17	0.01	8.41	0.06	0	1.17
Wyatt et al. 1994	Vl454 4	Cleve-01	Cleve	phlogopite			39.89	4.82	10.01	0.02	21.66	0.03	0.02	6.49	0.03	1.15	0.3
Wyatt et al. 1994	Vl454 5	Cleve-01	Cleve	phlogopite			43.8	4	4.88	0.03	22.18	0.02	0.04	7.74	0.05	0.44	1.26
Tappert et al. 2019	1	CDW-010	Eurelia	phlogopite		0.0003	38.3936	3.1032	10.7274	0.0062	20.5988	0.1495	0.2217	11.3951	0.025	1.0304	0.1392	8.0921	1.0136	0.0061	94.9022	76.3162	ADL
Tappert et al. 2019	2	CDW-010	Eurelia	phlogopite		0.0141	37.8467	3.5416	10.904	0.0083	19.4538	0.2635	0.2538	12.7396	0.0803	1.1275	0.127	8.0206	0.9077	0.0046	95.2931	73.1328	ADL
Tappert et al. 2019	3	CDW-010	Eurelia	phlogopite		0.0384	37.6333	2.8574	12.2679	0.0002	20.9559	0.1129	0.2202	10.3959	0.0179	1.6671	0.1758	7.9017	0.9674	0.0001	95.2121	78.2288	ADL
Tappert et al. 2019	4	CDW-010	Eurelia	phlogopite		0.01	34.2831	4.4053	12.7892	0.0248	18.4787	0.2024	0.1379	11.9289	0.0002	2.4293	0.159	7.7541	0.7855	0.0153	93.4037	73.4134	ADL
Tappert et al. 2019	5	CDW-010	Eurelia	phlogopite		0.028	34.6973	4.3067	12.5298	0.0103	18.271	0.2548	0.1689	11.9882	0.0196	2.2262	0.18	7.7617	0.8142	0.0107	93.2674	73.0947	ADL
Tappert et al. 2019	6	CDW-010	Eurelia	phlogopite		0.034	34.5311	4.264	12.6642	0.0165	18.9485	0.3858	0.1139	11.5473	0.0445	2.2423	0.1434	7.9657	0.66	0.0001	93.5613	74.5227	ADL
Tappert et al. 2019	7	CDW-010	Eurelia	phlogopite		0.0003	35.3345	4.4373	12.0085	0.0002	18.0629	0.3771	0.1362	12.8576	0.0002	1.7591	0.1747	7.9791	0.7971	0.0076	93.9324	71.4628	ADL
Tappert et al. 2019	8	CDW-010	Eurelia	phlogopite		0.0003	34.8016	4.2204	13.166	0.0021	19.2999	0.2775	0.1433	11.2969	0.0002	2.3	0.1502	7.54	0.6033	0.0001	93.8018	75.2802	ADL
Tappert et al. 2019	9	CDW-010	Eurelia	phlogopite		0.0321	35.5187	4.3929	11.5564	0.0002	19.2978	0.1739	0.1812	11.9371	0.0213	2.0714	0.1691	7.8517	0.9044	0.0061	94.1143	74.2381	ADL
Tappert et al. 2019	10	CDW-010	Eurelia	phlogopite		0.002	39.0177	2.934	9.321	0.0002	19.28	0.2341	0.2657	13.859	0.0392	0.3278	0.1404	8.349	0.9513	0.0001	94.7215	71.2627	ADL
Tappert et al. 2019	11	CDW-010	Eurelia	phlogopite		0.0003	37.852	3.3806	9.8879	0.0002	18.3719	0.183	0.2409	14.5814	0.0641	0.6457	0.1121	8.2426	0.9983	0.0222	94.5832	69.1921	ADL
Tappert et al. 2019	12	CDW-010	Eurelia	phlogopite		0.0003	35.6853	4.8441	12.5381	0.0021	18.637	0.1804	0.1673	11.5881	0.0373	1.9529	0.1775	7.9547	0.6878	0.0008	94.4537	74.1391	ADL
Tappert et al. 2019	13	CDW-010	Eurelia	phlogopite		0.036	35.3192	4.6073	12.4789	0.0123	18.091	0.2295	0.2047	13.368	0.0337	1.7552	0.1556	7.6897	0.7325	0.0092	94.7228	70.6945	ADL
Tappert et al. 2019	14	CDW-010	Eurelia	phlogopite		0.0221	37.553	4.2939	11.0978	0.0186	19.6621	0.2656	0.1813	12.1374	0.0002	1.1369	0.1666	8.178	0.9598	0.0001	95.6734	74.2775	ADL
Tappert et al. 2019	15	CDW-010	Eurelia	phlogopite		0.0342	37.5137	3.6062	11.0551	0.0041	18.9742	0.1721	0.2037	12.7786	0.0392	1.0045	0.1061	8.3082	0.9412	0.0001	94.7412	72.5787	ADL
Tappert et al. 2019	16	CDW-010	Eurelia	phlogopite		0.01	37.4592	3.4166	10.6979	0.0002	18.6391	0.1184	0.2396	13.8712	0.0002	0.7582	0.129	8.3802	0.9621	0.0008	94.6827	70.5471	ADL
Tappert et al. 2019	17	CDW-010	Eurelia	phlogopite		0.0003	35.258	4.5327	13.2755	0.0311	19.48	0.2004	0.1451	10.9863	0.016	2.0053	0.0956	8.0248	0.6553	0.0161	94.7225	75.9654	ADL
Tappert et al. 2019	18	CDW-010	Eurelia	phlogopite		0.0302	37.7591	2.9306	11.4802	0.0002	19.6285	0.2083	0.19	12.596	0.0054	0.9656	0.1158	8.0517	0.8786	0.0084	94.8486	73.5293	ADL
Tappert et al. 2019	19	CDW-010	Eurelia	phlogopite		0.0324	37.904	2.4418	11.2968	0.0002	21.5528	0.1447	0.1944	10.2926	0.0002	0.8252	0.1082	8.2358	0.9317	0.0093	93.9701	78.8703	ADL
Tappert et al. 2019	20	CDW-010	Eurelia	phlogopite		0.05	34.0191	5.0786	13.5885	0.0206	18.1548	0.2303	0.2013	12.3861	0.0002	2.242	0.1751	7.7994	0.6345	0.0038	94.5843	72.3202	ADL
Tappert et al. 2019	21	CDW-010	Eurelia	phlogopite		0.0241	35.0228	4.272	13.0742	0.0435	19.1243	0.1893	0.202	11.513	0.0302	1.8684	0.147	8.043	0.6831	0.0176	94.2545	74.7538	ADL
Tappert et al. 2019	22	CDW-010	Eurelia	phlogopite		0.0201	36.0269	4.3444	13.0522	0.0392	19.0136	0.1126	0.1242	12.1785	0.0036	2.0325	0.1733	7.7323	0.7276	0.0001	95.5811	73.5659	ADL
Tappert et al. 2019	23	CDW-010	Eurelia	phlogopite		0.022	36.0071	4.3586	11.9539	0.0002	18.6167	0.2914	0.093	12.6795	0.0071	2.2172	0.1728	7.8911	0.8774	0.0015	95.1895	72.3545	ADL
Tappert et al. 2019	24	CDW-010	Eurelia	phlogopite		0.0262	35.5249	4.1242	13.299	0.0002	19.5603	0.2611	0.1573	10.7354	0.0089	2.1502	0.18	7.8441	0.7234	0.0001	94.5953	76.4588	ADL
Tappert et al. 2019	25	CDW-010	Eurelia	phlogopite		0.004	36.1306	4.1921	13.0461	0.0002	19.2958	0.2392	0.1418	10.8605	0.0002	2.0478	0.1853	7.796	0.8136	0.0084	94.7616	76.0021	ADL
Tappert et al. 2019	26	CDW-010	Eurelia	phlogopite		0.002	37.2844	2.9101	11.4811	0.0002	20.7081	0.1393	0.1784	10.4851	0.0303	1.5732	0.1561	8.1977	1.0062	0.0001	94.1523	77.8787	ADL
Tappert et al. 2019	27	CDW-010	Eurelia	phlogopite		0.0201	38.3413	3.0886	8.5873	0.0002	20.806	0.0687	0.2124	13.4417	0.0002	0.8257	0.163	8.0197	1.0403	0.0008	94.616	73.3982	ADL
Tappert et al. 2019	28	CDW-010	Eurelia	phlogopite		0.0321	36.6663	4.1494	11.6199	0.0002	19.2139	0.2641	0.176	12.3928	0.0125	1.678	0.1721	7.8812	0.9708	0.0001	95.2294	73.4302	ADL
Tappert et al. 2019	29	CDW-010	Eurelia	phlogopite		0.0003	36.5751	4.0974	11.1573	0.0002	19.3153	0.1592	0.178	12.0878	0.0552	1.3348	0.1521	8.1608	0.9616	0.0001	94.2352	74.0149	ADL
Tappert et al. 2019	30	CDW-010	Eurelia	phlogopite		0.0181	37.3073	3.7115	11.6814	0.0228	19.8184	0.0773	0.206	10.9378	0.0571	1.4056	0.192	8.2094	0.9566	0.0001	94.6014	76.3584	ADL
Tappert et al. 2019	31	CDW-010	Eurelia	phlogopite		0.1228	36.1527	4.3936	12.472	0.0002	19.0056	0.2343	0.156	12.0512	0.0002	1.8548	0.1608	7.8208	0.7632	0.0163	95.2045	73.7615	ADL
Tappert et al. 2019	32	CDW-010	Eurelia	phlogopite		0.0003	37.6988	2.8102	10.8017	0.0002	19.5202	0.1738	0.2751	13.2338	0.0379	1.3803	0.122	8.1983	0.9035	0.0122	95.1683	72.4465	ADL
Tappert et al. 2019	33	CDW-010	Eurelia	phlogopite		0.0003	36.0034	4.2838	12.085	0.0383	18.2042	0.0002	0.0687	14.0104	0.0142	1.6649	0.2375	8.0236	0.7357	0.0001	95.3703	69.8443	ADL
Tappert et al. 2019	34	CDW-010	Eurelia	phlogopite		0.0003	37.6842	3.2152	10.9066	0.0002	19.5308	0.1798	0.2664	13.2572	0.0332	1.007	0.1699	8.1421	0.8759	0.0163	95.2851	72.422	ADL
Tappert et al. 2019	35	CDW-010	Eurelia	phlogopite		0.0322	36.28	2.9227	14.6695	0.0002	19.9618	0.1571	0.1472	10.2396	0.0758	1.6631	0.1651	8.2678	0.6717	0.0163	95.2701	77.6537	ADL
Tappert et al. 2019	36	CDW-010	Eurelia	phlogopite		0.0003	35.8197	3.3765	14.6926	0.0002	20.4679	0.1075	0.0776	8.9681	0.0235	1.9555	0.1456	7.9174	0.7618	0.0304	94.3446	80.2695	ADL
Tappert et al. 2019	37	CDW-010	Eurelia	phlogopite		0.0214	36.0613	2.7168	15.3319	0.0221	22.0657	0.182	0.0963	6.6871	0.0659	2.4125	0.1717	8.0987	0.7123	0.0001	94.6458	85.4692	ADL
Tappert et al. 2019	38	CDW-010	Eurelia	phlogopite		0.0003	35.7379	3.099	15.2793	0.0002	21.803	0.1447	0.0595	7.7586	0.0658	2.3204	0.1325	8.0534	0.7436	0.0061	95.2043	83.359	ADL
Tappert et al. 2019	39	CDW-010	Eurelia	phlogopite		0.0003	36.8906	3.2521	14.0836	0.0002	21.4412	0.0371	0.1976	8.5322	0.0002	1.1787	0.1173	8.4256	0.6548	0.0001	94.8116	81.7501	ADL
Tappert et al. 2019	40	CDW-010	Eurelia	phlogopite		0.0322	36.5358	2.4326	14.7964	0.0166	22.0161	0.0984	0.1654	7.369	0.0803	2.0857	0.1417	8.0526	0.6669	0.0327	94.5224	84.1913	ADL
Tappert et al. 2019	41	CDW-010	Eurelia	phlogopite		0.0003	36.4246	2.716	14.9979	0.0608	21.7082	0.074	0.0413	8.1505	0.0801	2.3771	0.0854	8.1349	0.7104	0.0001	95.5616	82.6016	ADL
Tappert et al. 2019	42	CDW-010	Eurelia	phlogopite		0.0003	37.794	2.3714	14.5605	0.0002	22.0922	0.0416	0.1567	7.9157	0.0284	1.0796	0.1396	8.5465	0.658	0.0001	95.3848	83.2635	ADL
Tappert et al. 2019	43	CDW-010	Eurelia	phlogopite		0.0269	37.6761	2.4107	13.2453	0.0002	21.5254	0.1119	0.1751	9.0368	0.1424	0.6592	0.1113	8.4058	0.7159	0.002	94.245	80.9378	ADL
Tappert et al. 2019	44	CDW-010	Eurelia	phlogopite		0.0003	36.3845	2.8533	14.5073	0.0002	21.6724	0.1127	0.0782	8.393	0.0709	2.1272	0.1691	7.9951	0.8473	0.002	95.2135	82.1521	ADL
Tappert et al. 2019	45	CDW-010	Eurelia	phlogopite		0.0269	37.5136	2.2969	13.3941	0.0277	21.8851	0.0616	0.1151	9.029	0.1327	1.2509	0.1528	8.4541	0.7126	0.0001	95.0532	81.2053	ADL
Tappert et al. 2019	46	CDW-010	Eurelia	phlogopite		0.0003	36.2408	2.678	15.1278	0.0002	21.2238	0.0929	0.0875	7.9672	0.0426	2.3219	0.1189	8.0797	0.6519	0.0001	94.6336	82.6042	ADL
Tappert et al. 2019	47	CDW-010	Eurelia	phlogopite		0.0107	36.5438	3.374	14.3649	0.0333	21.2114	0.1359	0.0138	8.2812	0.0002	1.561	0.1555	8.1063	0.6492	0.0102	94.4514	82.0331	ADL
Tappert et al. 2019	48	CDW-010	Eurelia	phlogopite		0.0054	36.5649	2.9402	14.5431	0.0331	20.206	0.1099	0.1976	10.1257	0.0237	1.5408	0.1336	8.1626	0.6858	0.0122	95.2846	78.0562	ADL
Tappert et al. 2019	49	CDW-010	Eurelia	phlogopite		0.0108	38.7543	3.0096	13.6592	0.0112	22.2723	0.0662	0.0973	7.175	0.0571	1.1199	0.1929	8.4571	1.115	0.0082	96.0061	84.6938	ADL
Tappert et al. 2019	50	CDW-010	Eurelia	phlogopite		0.0324	37.7538	2.5827	13.2122	0.0167	21.6535	0.0158	0.1435	8.4917	0.0905	0.9444	0.1421	8.5955	0.7041	0.0164	94.3953	81.9671	ADL
Tappert et al. 2019	51	CDW-010	Eurelia	phlogopite		0.0378	37.6806	2.7308	13.4128	0.0334	21.9739	0.161	0.148	8.5992	0.0002	1.2636	0.1752	8.2648	0.8101	0.0021	95.2935	81.9982	ADL
Tappert et al. 2019	52	CDW-010	Eurelia	phlogopite		0.0216	36.5237	2.6821	15.8216	0.0002	22.2691	0.089	0.0555	6.3792	0.0002	2.275	0.1497	8.0955	0.5471	0.0267	94.9362	86.1547	ADL
Tappert et al. 2019	53	CDW-010	Eurelia	phlogopite		0.0541	38.1884	1.9773	12.9852	0.0167	22.2461	0.0634	0.2361	9.3383	0.0095	0.9898	0.1465	8.4676	0.8091	0.0041	95.5322	80.9395	ADL
Tappert et al. 2019	54	CDW-010	Eurelia	phlogopite		0.0108	36.7533	2.5541	14.1923	0.0002	21.2705	0.0602	0.0693	8.4265	0.0142	2.0706	0.1906	8.0064	0.8258	0.0021	94.4469	81.8168	ADL
Tappert et al. 2019	55	CDW-010	Eurelia	phlogopite		0.0269	35.8608	2.9518	14.4848	0.0002	20.3917	0.3022	0.1384	10.1139	0.1045	1.5399	0.2095	7.9866	0.6689	0.0001	94.7802	78.2324	ADL
Tappert et al. 2019	56	CDW-010	Eurelia	phlogopite		0.0003	35.743	3.2256	14.2402	0.0002	19.9756	0.2879	0.1247	9.4416	0.0002	1.6697	0.1521	7.985	0.642	0.0001	93.4882	79.0415	ADL
Tappert et al. 2019	57	CDW-010	Eurelia	tetraferriphlogopite		0.0121	40.7632	0.2036	2.1608	0.0124	26.1313	0.1786	0.4345	13.6425	0.0484	0.0977	0.1413	8.7285	1.3598	0.0039	93.9186	77.3466	ADL
Tappert et al. 2019	58	CDW-010	Eurelia	tetraferriphlogopite		0.0535	41.699	0.1092	0.2102	0.0595	26.101	0.1085	0.8266	16.1629	0.0002	0.1269	0.178	8.418	1.4779	0.0001	95.5315	74.2174	ADL
Tappert et al. 2019	59	CDW-010	Eurelia	phlogopite macrocryst		0.0003	37.4486	3.9867	15.0624	0.7229	21.9422	0.023	0.0002	5.6032	0.0951	0.7428	0.17	8.6348	0.4901	0.0001	94.9224	87.4694	ADL
Tappert et al. 2019	60	ORR-25C	Eurelia	phlogopite		0.0003	33.985	2.0649	17.7664	0.0002	22.2376	0.3627	0.095	4.4593	0.0222	4.8579	0.1662	8.6989			94.7166	89.8879	ADL
Tappert et al. 2019	61	ORR-25C	Eurelia	phlogopite		0.0544	33.8648	2.1805	17.5737	0.0002	21.653	0.3692	0.0675	4.8581	0.0278	5.0171	0.1518	8.48			94.2981	88.8205	ADL
Tappert et al. 2019	62	ORR-25C	Eurelia	phlogopite		0.0003	34.4917	2.2315	18.1372	0.0109	22.226	0.29	0.0255	4.8873	0.0314	5.521	0.1677	8.4314			96.4519	89.0188	ADL
Tappert et al. 2019	63	ORR-25C	Eurelia	phlogopite		0.0003	34.8051	1.914	17.4717	0.0393	22.4352	0.1444	0.0329	4.9246	0.0002	4.2114	0.0739	8.7299			94.7829	89.0361	ADL
Tappert et al. 2019	64	ORR-25C	Eurelia	phlogopite		0.0022	35.2834	1.9365	17.6645	0.0002	22.4251	0.2868	0.0201	4.4553	0.0002	4.32	0.1296	8.8863			95.4102	89.9721	ADL
Tappert et al. 2019	65	ORR-25C	Eurelia	phlogopite		0.0262	34.0056	2.0272	17.4824	0.0022	22.2185	0.0232	0.0457	4.6084	0.0315	4.5399	0.1533	8.7745			93.9386	89.577	ADL
Tappert et al. 2019	66	ORR-25C	Eurelia	phlogopite		0.0003	33.5422	1.7942	17.6341	0.024	22.2141	0.2374	0.0146	4.5066	0.0241	4.9537	0.1025	8.4704			93.5182	89.7819	ADL
Tappert et al. 2019	67	ORR-25C	Eurelia	phlogopite		0.0109	32.8247	2.4244	17.7811	0.0002	21.0906	0.263	0.0002	4.7551	0.0002	6.4207	0.1076	7.8369			93.5156	88.7719	ADL
Tappert et al. 2019	68	ORR-25C	Eurelia	phlogopite		0.0065	32.6072	2.3284	17.8372	0.0239	21.6558	0.2737	0.0656	4.6913	0.0591	5.7434	0.1289	8.3574			93.7784	89.164	ADL
Tappert et al. 2019	69	ORR-K2	Eurelia	phlogopite		0.0003	34.4026	1.3213	16.2851	0.0629	22.5493	0.0717	0.025	4.4592	0.096		0.0317	9.5883			88.8934	90.014	ADL
Tappert et al. 2019	70	ORR-K2	Eurelia	phlogopite		0.0027	34.4757	1.4558	16.8515	0.0477	22.739	0.0088	0.034	4.4267	0.0399		0.0209	9.6079			89.7106	90.1541	ADL
Tappert et al. 2019	71	ORR-K2	Eurelia	phlogopite		0.0242	36.6752	1.2776	16.8407	0.0521	23.6188	0.0768	0.0609	4.3681	0.0616		0.1426	9.7346			92.9332	90.6001	ADL
Tappert et al. 2019	72	ORR-K2	Eurelia	phlogopite		0.0003	34.3892	1.7069	16.6829	0.0779	22.0374	0.0245	0.0983	4.8312	0.0995		0.0882	8.5844			88.6207	89.0483	ADL
Tappert et al. 2019	73	ORR-K2	Eurelia	phlogopite		0.0108	36.69	1.3029	17.1629	0.0326	23.7681	0.0201	0.0609	4.2448	0.0616		0.0224	9.5962			92.9733	90.8934	ADL
Tappert et al. 2019	74	ORR-K7	Eurelia	phlogopite		0.017	32.84	0.231	18.8	0	23.32	0.233	0.135	3.65	0	7.06	0.065	7.93	1.27		95.551	91.9282	FFM
Tappert et al. 2019	75	ORR-K7	Eurelia	phlogopite		0	31.33	0.245	21.28	0	22.32	0.271	0.15	3.65	0.036	9.15	0.078	7.31	1.06		96.88	91.5969	FFM
Tappert et al. 2019	76	ORR-K7	Eurelia	phlogopite macrocryst		0	36.39	4.38	15.87	0.924	20.95	0.165	0.07	4.83	0.055	0.639	0.116	9.65	0.737		94.776	88.5475	FFM
Scott-Smith et al. 1984		Orroroo (Eurelia)	Eurelia	phlogopite	Core	0.04	36.19	2.19	14.99	0.05	23.94	0.04	0.06	4.69	0.03	3.2	0.12	8.39	1.14
Scott-Smith et al. 1984		Orroroo (Eurelia)	Eurelia	phlogopite	Core	0.05	38.46	1.21	13.18		25.98	0.03	0.06	4.13	0.03	1.02	0.1	9.68	1.05
Scott-Smith et al. 1984		Orroroo (Eurelia)	Eurelia	phlogopite	Core		37.18	2.07	15.4	0.03	23.44	0.01	0.05	4.42	0.02	3.01	0.11	9.27	1.39
Scott-Smith et al. 1984		Orroroo (Eurelia)	Eurelia	phlogopite	Core	0.02	38.7	1.01	14.65		25.49	0.03	0.05	2.98	0.01	2.08	0.06	9.67	2.11
Scott-Smith et al. 1984		Orroroo (Eurelia)	Eurelia	phlogopite	Core	0.02	38.04	1.91	14.43	0.03	24.02		0.07	4.49	0.03	1.96	0.1	9.28	1.53
Scott-Smith et al. 1984		Orroroo (Eurelia)	Eurelia	phlogopite	Core		37.47	0.85	15.03		25.55		0.05	2.75		3.85	0.07	9.07	2.23
Scott-Smith et al. 1984		Orroroo (Eurelia)	Eurelia	phlogopite	Core	0.01	36.83	2.01	14.88	0.03	23.96	0.02	0.06	4.5	0.03	3.04	0.11	9.13	1.52
Scott-Smith et al. 1984		Orroroo (Eurelia)	Eurelia	phlogopite	Core		38.75	1.07	14.33		25.55	0.07	0.06	3.13	0.02	1.9	0.06	9.89	1.7
Scott-Smith et al. 1984		Orroroo (Eurelia)	Eurelia	phlogopite	Core	0.02	38.55	1.92	13.76	0.06	24.68	0.02	0.05	4.15	0.02	0.78	0.08	9.86	0.86
Scott-Smith et al. 1984		Orroroo (Eurelia)	Eurelia	phlogopite	Core	0.05	38.23	2.06	14.04	0.11	23.8	0.05	0.05	4.17	0.02	1.53	0.09	10.2	1.56
Scott-Smith et al. 1984		Orroroo (Eurelia)	Eurelia	phlogopite	Mantles	0.01	39.79	0.05	0.54		26.76	0.06	0.34	15.13	0.03		9.2		0.28
Scott-Smith et al. 1984		Orroroo (Eurelia)	Eurelia	phlogopite	Mantles	0.01	40.1	0.02	0.38		26.29	0.09	0.43	15.07	0.01	0.09	0.06	9.8	0.16
Tappert et al. 2019	148	Ulooloo K1	Terowie	phlogopite		0	36.19	3.37	15.79	0	21.15	0.057	0.067	6.27	0.045	1.25	0.341	9.21	0.493		94.233	85.7405	FFM
Tappert et al. 2019	149	Ulooloo K1	Terowie	phlogopite		0.022	36.04	3.51	15.65	0	20.66	0.068	0.064	6.38	0.038	0.963	0.376	9.19	0.43		93.391	85.234	FFM
Tappert et al. 2019	150	Ulooloo K1	Terowie	phlogopite		0.015	35.22	3.31	15.38	0	20.73	0.065	0.074	6.4	0.018	1.005	0.408	9.15	0.34		92.115	85.2372	FFM
Tappert et al. 2019	151	Ulooloo K1	Terowie	phlogopite		0	36.28	3.41	15.7	0	21.32	0.054	0.061	6.37	0.03	0.896	0.403	9.4	0.416		94.34	85.6447	FFM
Tappert et al. 2019	152	Ulooloo K1	Terowie	phlogopite		0	35.5	3.46	15.6	0	20.92	0.059	0.08	6.32	0.028	0.953	0.348	9.02	0.389		92.677	85.5082	FFM
Tappert et al. 2019	153	Ulooloo K1	Terowie	phlogopite		0.01	36.29	3.15	15.27	0.013	21.13	0.123	0.074	6.46	0.057	0.387	0.379	8.87	0.481		92.694	85.3598	FFM
Tappert et al. 2019	154	Mount Scrub K3	Terowie	phlogopite		0.0022	37.4655	3.5344	14.6633	0.0154	20.9784	0.1706	0.0916	8.1355	0.0354	0.9775	0.2307	9.3202			95.6207	82.1317	ADL
Tappert et al. 2019	155	Mount Scrub K3	Terowie	phlogopite		0.0003	37.602	3.7793	14.8379	0.0199	20.7151	0.1775	0.1042	7.8972	0.0521	1.0576	0.2533	9.5012			95.9976	82.3813	ADL
Tappert et al. 2019	156	Mount Scrub K3	Terowie	phlogopite		0.0003	38.0872	3.4625	13.4446	0.0002	20.4474	0.238	0.1009	7.4729	0.0485	0.4231	0.215	9.1635			93.1041	82.9857	ADL
Tappert et al. 2019	157	Mittopitta K1	Terowie	phlogopite macrocryst		0.0293	37.9481	2.5779	10.1578	0.0002	22.1924	0.1147	0.1866	8.3761	0.0002		0.1868	8.9021			90.6722	82.5261	ADL
Tappert et al. 2019	158	Mittopitta K1	Terowie	phlogopite macrocryst		0.0294	37.573	2.7279	10.3648	0.0064	23.9928	0.1547	0.0923	9.4507	0.0812		0.1726	7.7172			92.363	81.9018	ADL
Tappert et al. 2019	159	Mittopitta K1	Terowie	phlogopite macrocryst		0.0027	41.7008	2.5605	9.9608	0.0002	23.6075	0.1788	0.203	8.297	0.0868		0.1453	7.6356			94.379	83.5306	ADL
Tappert et al. 2019	160	Mittopitta K1	Terowie	phlogopite macrocryst		0.0003	39.2946	2.5705	10.7734	0.0107	23.6017	0.2024	0.0978	8.3451	0.0217		0.1692	7.9205			93.0079	83.4476	ADL
Tappert et al. 2019	161	TER-B2-A1	Terowie	phlogopite		0	35.39	4.66	13.72	0	19.59	0.04	0.081	7.71	0.048	1.71	0.229	9.21	1.26		93.648	81.9142	ADL
Tappert et al. 2019	162	TER-B2-A1	Terowie	phlogopite		0.019	36.05	3.91	11.91	0	20.32	0.011	0.117	7.93	0.065	0.777	0.217	9.21	1.15		91.686	82.039	ADL
Tappert et al. 2019	163	TER-B2-A1	Terowie	phlogopite		0.01	35.32	4.85	13.21	0.01	20.04	0.013	0.12	7.44	0.087	1.3	0.24	9.41	1.39		93.44	82.7627	ADL
Tappert et al. 2019	164	TER-B2-A1	Terowie	phlogopite		0	35.99	4.2	12.6	0	20.31	0.017	0.119	7.96	0.053	0.506	0.277	9.56	1.29		92.882	81.9761	ADL
Tappert et al. 2019	165	TER-B2-A1	Terowie	phlogopite		0	34.92	4.96	13.58	0	19.69	0.03	0.113	7.8	0.027	1.68	0.246	8.75	1.23		93.026	81.8175	ADL
Tappert et al. 2019	166	Terowie South	Terowie	phlogopite macrocryst		0.0003	35.0673	4.592	15.6296	0.0002	19.8506	0.0885	0.085	7.9947	0.0018		0.3976	8.6303			92.3379	81.5702	ADL

## Sheet: Lit. Data - S. Australia Spinel
Published mica EPMA data South Australian kimberlites and ultramafic lamprophyres
Tappert, Ralf, et al. "The petrology of kimberlites from South Australia: Linking olivine macrocrystic and micaceous kimberlites." Journal of Volcanology and Geothermal Research 373 (2019): 68-96.
Foden, J. et al., 2002. Geochemical evolution of lithospheric mantle beneath S.E. South Australia. Chemical Geology, 182(2): 663-695.
Scott-Smith, B.H., Danchin, R., Harris, J., Stracke, K., 1984. Kimberlites near Orroroo, South Australia. In: Kornprobst, J. (Ed.), Kimberlites I: Kimberlites and Related Rocks. Elsevier, Amsterdam, pp. 121-142.
Analysis No.	Kimberlite	locality	Area	Mineral	Spinel Type	core/rim pair	SiO2	TiO2	Al2O3	Cr2O3	MgO	CaO	MnO	Fe2O3 (calc)	FeO	NiO	ZnO	Oxide Total	EPMA
475	Calcutteroo K2	Franklyn	Franklyn	spinel	QUM		0.085	10.153	2.553	8.94	7.869	0.106	0.921	39.776	26.884	0.228	0.109	97.624	ADL
476	Calcutteroo K2	Franklyn	Franklyn	spinel	TiMAC	core	0.081	4.774	8.332	44.969	11.425	0.065	0.253	8.36	18.601	0.182	0.044	97.086	ADL
477	Calcutteroo K2	Franklyn	Franklyn	spinel	TiMAC	rim	0.1	4.419	8.437	43.187	10.723	0.101	0.456	10.021	19.062	0.161	0.082	96.749	ADL
478	Calcutteroo K2	Franklyn	Franklyn	spinel	QUM		0.075	9.921	1.523	1.749	6.345	0.374	1.011	47.371	28.061	0.197	0.015	96.642	ADL
479	Calcutteroo K2	Franklyn	Franklyn	spinel	QUM		0.059	10.284	1.814	1.423	6.457	0.301	0.963	46.896	28.359	0.246	0	96.802	ADL
480	Calcutteroo K2	Franklyn	Franklyn	spinel	QUM		0.071	10.121	2.241	3.634	6.634	0.168	0.914	44.335	28.058	0.189	0.066	96.431	ADL
481	Calcutteroo K2	Franklyn	Franklyn	spinel	QUM		0.191	10.564	1.933	1.225	6.671	0.171	0.83	46.198	28.835	0.169	0.03	96.817	ADL
482	Calcutteroo K2	Franklyn	Franklyn	spinel	QUM		0.095	8.56	2.977	7.735	7.349	0.116	0.836	42.134	26.07	0.176	0.099	96.147	ADL
483	Calcutteroo K2	Franklyn	Franklyn	spinel	QUM		0.064	10.177	1.326	3.397	5.88	0.126	0.796	46.179	29.724	0.172		97.841	ADL
484	Calcutteroo K2	Franklyn	Franklyn	spinel	TiMAC		0.035	0.399	15.169	48.663	10.535	0.018	0.132	4.042	17.219	0.132		96.344	ADL
485	Calcutteroo K2	Franklyn	Franklyn	spinel	QUM		0.033	8.372	2.703	12.258	7.011	0.176	0.865	38.001	26.038	0.186		95.643	ADL
486	Calcutteroo K2	Franklyn	Franklyn	spinel	QUM		0.384	11.176	2.641	5.016	7.686	0.111	0.812	40.115	28.129	0.252		96.322	ADL
487	Calcutteroo K2	Franklyn	Franklyn	spinel	QUM		0.05	9.833	2.493	4.211	7.465	0.09	0.745	45.448	27.369	0.213		97.917	ADL
488	Calcutteroo K2	Franklyn	Franklyn	spinel	QUM		0.06	9.781	1.714	2.454	6.196	0.135	0.836	46.294	28.433	0.257		96.16	ADL
489	Calcutteroo K2	Franklyn	Franklyn	spinel	QUM		0.049	9.713	2.837	7.948	7.454	0.068	0.843	40.476	26.788	0.183		96.359	ADL
490	Calcutteroo K2	Franklyn	Franklyn	spinel	QUM		0.043	9.395	1.717	3.916	6.456	0.045	1.05	45.929	27.491	0.323		96.365	ADL
491	Calcutteroo K2	Franklyn	Franklyn	spinel	QUM		0.038	11.03	2.338	2.901	7.094	0.112	0.97	42.931	27.882	0.24		95.536	ADL
492	Calcutteroo K2	Franklyn	Franklyn	spinel	QUM		0.106	8.822	1.84	4.489	6.237	0.097	0.914	44.979	27.041	0.236		94.761	ADL
493	Calcutteroo K2	Franklyn	Franklyn	spinel	QUM		0.064	10.201	1.491	2.255	6.512	0.048	0.86	46.042	28.295	0.211		95.979	ADL
494	Calcutteroo K2	Franklyn	Franklyn	spinel	QUM		0.076	10.179	1.839	1.451	6.472	0.038	0.842	46.3	28.137	0.211		95.545	ADL
495	Calcutteroo K2	Franklyn	Franklyn	spinel	QUM		0.023	10.549	1.997	2.602	6.77	0.107	0.939	45.378	28.469	0.183		97.017	ADL
496	Calcutteroo K2	Franklyn	Franklyn	spinel	QUM		0.04	8.583	2.638	13.38	6.991	0.063	0.789	37.652	26.628	0.221		96.985	ADL
497	Calcutteroo K2	Franklyn	Franklyn	spinel	QUM		0.063	9.523	1.806	3.033	6.393	0.105	0.906	45.989	27.757	0.278		95.853	ADL
498	Calcutteroo K2	Franklyn	Franklyn	spinel	QUM		0.011	8.64	3.25	3.819	6.789	0.292	0.829	45.318	26.272	0.225		95.445	ADL
499	Calcutteroo K2	Franklyn	Franklyn	spinel	QUM		0.048	9.357	2.745	3.258	6.784	0.102	0.831	45.64	27.474	0.216		96.455	ADL
500	Calcutteroo K2	Franklyn	Franklyn	spinel	QUM		0.036	10.625	2.373	3.112	6.727	0.108	0.905	43.114	28.323	0.154		95.477	ADL
501	Calcutteroo K2	Franklyn	Franklyn	spinel	QUM		0.031	8.732	2.531	4.822	6.87	0.093	0.82	45.632	26.677	0.151		96.359	ADL
502	Calcutteroo K2	Franklyn	Franklyn	spinel	QUM		0.045	9.888	1.842	1.986	6.14	0.118	0.907	47.427	28.871	0.276		97.5	ADL
503	Calcutteroo K2	Franklyn	Franklyn	spinel	QUM		0.039	10.036	2.531	2.127	6.871	0.356	0.79	46.131	27.749	0.193		96.823	ADL
504	Calcutteroo K2	Franklyn	Franklyn	spinel	QUM		0.052	9.573	1.788	2.993	6.439	0.237	1.001	45.958	27.516	0.244		95.801	ADL
505	Calcutteroo K2	Franklyn	Franklyn	spinel	QUM		0.051	10.437	2.88	2.241	7.176	0.251	0.793	44.619	27.716	0.208		96.372	ADL
506	Calcutteroo K2	Franklyn	Franklyn	spinel	QUM		0.312	9.891	1.842	2.611	6.295	0.085	0.863	45.143	28.58	0.213		95.835	ADL
507	Calcutteroo K2	Franklyn	Franklyn	spinel	QUM		0.092	10.593	2.053	1.113	5.809	0.249	0.997	46.144	29.475	0.162		96.687	ADL
508	Calcutteroo K2	Franklyn	Franklyn	spinel	QUM		0.054	10.073	1.861	3.393	6.49	0.082	0.993	45.793	28.687	0.244		97.67	ADL
509	Calcutteroo K2	Franklyn	Franklyn	spinel	QUM		0.023	10.077	2.477	2.515	6.806	0.079	0.826	46.727	28.428	0.276		98.234	ADL
510	Calcutteroo K2	Franklyn	Franklyn	spinel	QUM		0.055	9.72	2.071	2.141	6.502	0.11	0.913	47.809	28.351	0.231		97.903	ADL
511	Calcutteroo K2	Franklyn	Franklyn	spinel	QUM		0.084	9.34	1.838	3.898	6.408	0.204	1.023	45.737	27.575	0.194		96.301	ADL
512	Calcutteroo K2	Franklyn	Franklyn	spinel	QUM		0.065	10.211	2.144	1.669	6.601	0.077	0.907	46.437	28.301	0.208		96.62	ADL
513	Calcutteroo K2	Franklyn	Franklyn	spinel	QUM		0.102	9.138	1.204	2.199	5.954	0.045	0.983	48.12	27.806	0.244		95.795	ADL
514	Calcutteroo K2	Franklyn	Franklyn	spinel	QUM		0.08	7.318	3.171	14.316	7.469	0.14	0.809	38.162	24.856	0.208		96.529	ADL
515	Calcutteroo K2	Franklyn	Franklyn	spinel	QUM		0.08	9.818	2.057	2.508	6.185	0.107	0.946	45.933	28.537	0.179		96.35	ADL
516	Calcutteroo K2	Franklyn	Franklyn	spinel	QUM		0.047	9.842	1.748	2.239	6.178	0.12	1.081	46.554	28.129	0.201		96.139	ADL
517	Calcutteroo K2	Franklyn	Franklyn	spinel	QUM		0.154	10.481	1.312	1.745	5.838	0.291	1.063	45.57	29.041	0.134		95.629	ADL
518	Calcutteroo K2	Franklyn	Franklyn	spinel	QUM		0.034	7.035	2.989	11.543	6.95	0.102	0.872	41.442	25.313	0.154		96.434	ADL
519	Calcutteroo K2	Franklyn	Franklyn	spinel	QUM		0.055	8.487	1.468	6.041	6.172	0.068	0.847	45.024	27.13	0.095		95.387	ADL
520	Calcutteroo K2	Franklyn	Franklyn	spinel	QUM		0.077	8.617	1.976	5.41	6.256	0.316	1.008	45.61	26.898	0.146		96.314	ADL
521	Calcutteroo K2	Franklyn	Franklyn	spinel	TiMAC	core	0.046	0.14	27.79	37.635	14.451	0.02	0.163	4.651	13.607	0.182		98.685	ADL
522	Calcutteroo K2	Franklyn	Franklyn	spinel	QUM	rim	0.109	9.573	1.595	5.216	5.518	0.073	0.924	42.933	29.188	0.226		95.355	ADL
523	FRA-140A	Franklyn	Franklyn	spinel	QUM		0.867	11.44	3.48	0.02	4.96	0.051	1.193	40.774	33.16	0.041		95.986	FFM
524	FRA-140A	Franklyn	Franklyn	spinel	QUM		0.048	11.19	3.63	0.019	4.59	0.134	1.181	44.693	33.283	0.041		98.809	FFM
525	FRA-140A	Franklyn	Franklyn	spinel	QUM		0.066	11.59	3.99	0.016	5.62	0.112	1.02	44.017	32.431	0.008		98.87	FFM
526	FRA-140A	Franklyn	Franklyn	spinel	QUM		0.061	11.3	4.02	0.021	4.53	0.097	1.254	43.882	33.633	0.028		98.826	FFM
527	FRA-140A	Franklyn	Franklyn	spinel	QUM		0.06	11.07	3.41	0.034	3.96	0.034	1.31	44.779	34.056	0.03		98.743	FFM
528	FRA-140A	Franklyn	Franklyn	spinel	QUM		0.052	10.81	3.11	0.02	4.05	0.098	1.23	45.553	33.599	0.027		98.549	FFM
529	FRA-140A	Franklyn	Franklyn	spinel	QUM		0.066	10.45	2.66	0.015	3.24	0.081	1.34	46.351	34.351	0		98.554	FFM
530	FRA-140A	Franklyn	Franklyn	spinel	QUM		0.058	11.4	3.76	0.048	5.33	0.036	1.076	44.169	32.234	0.041		98.152	FFM
531	FRA-140A	Franklyn	Franklyn	spinel	QUM		0.082	10.58	3.97	0.36	3.1	0.284	1.39	43.448	34.073	0.079		97.366	FFM
532	FRA-140A	Franklyn	Franklyn	spinel	QUM		0.648	10.89	3.61	0.113	4.81	0.055	1.193	43.485	32.52	0.023		97.347	FFM
533	FRA-140A	Franklyn	Franklyn	spinel	TiMAC	core	0.08	3.83	13.36	28.04	8.48	0.038	1.008	21.888	22.984	0.054		99.762	FFM
534	FRA-140A	Franklyn	Franklyn	spinel	QUM	rim	1.359	10.92	5.09	1.49	4.9	0.399	1.221	39.083	33.351	0.091		97.904	FFM
535	FRA-140A	Franklyn	Franklyn	spinel	TiMAC		0.059	3.44	14.46	29.96	9.39	0.117	0.897	20.387	21.805	0.068		100.583	FFM
536	FRA-140A	Franklyn	Franklyn	spinel	QUM		0.071	9.11	1.32	0.355	1.313	0.078	1.55	47.879	34.856	0.04		96.572	FFM
537	FRA-140A	Franklyn	Franklyn	spinel	QUM		0.069	11.4	4.18	0.026	5.69	0.042	1.072	44.905	32.612	0.021		100.017	FFM
538	FRA-140A	Franklyn	Franklyn	spinel	QUM		0.06	10.69	3.38	0.036	3.89	0.088	1.32	45.737	34.044	0		99.245	FFM
539	FRA-140A	Franklyn	Franklyn	spinel	QUM		0.055	11.37	3.91	0.037	5.4	0.036	1.12	45.274	32.781	0.022		100.005	FFM
540	FRA-140A	Franklyn	Franklyn	spinel	TiMAC	core	0.092	2.94	8.07	50.47	10.8	0.05	0.598	8.827	18.897	0.153		100.897	FFM
541	FRA-140A	Franklyn	Franklyn	spinel	TiMAC	rim	0.075	6.09	8.36	18.15	5.1	0.049	1.272	32.012	29.214	0.072		100.394	FFM
542	FRA-140A	Franklyn	Franklyn	spinel	QUM		0.538	9.05	1.701	0.412	1.68	0.05	1.51	45.873	34.621	0.058		95.493	FFM
543	FRA-140A	Franklyn	Franklyn	spinel	QUM		0.078	10.35	3.05	0.377	2.35	0.096	1.43	44.543	35.249	0.067		97.59	FFM
544	FRA-140A	Franklyn	Franklyn	spinel	TiMAC		0.063	5.25	11.17	20.43	7.34	0.036	1.104	28.615	25.521	0.103		99.632	FFM
545	FRA-140A	Franklyn	Franklyn	spinel	QUM		0.118	10.4	3.02	0.089	2.26	0.026	1.57	44.565	35.208	0.077		97.333	FFM
546	FRA-140A	Franklyn	Franklyn	spinel	QUM		0.287	9.78	1.164	0	1.89	0.227	1.46	46.517	34.492	0.03		95.847	FFM
547	FRA-140A	Franklyn	Franklyn	spinel	QUM		0.08	9.51	1.057	0.022	1.74	0.164	1.44	47.428	34.272	0.02		95.733	FFM
548	FRA-140A	Franklyn	Franklyn	spinel	QUM		0.078	10.44	2.8	0.034	3.24	0.065	1.32	46.554	34.618	0.034		99.183	FFM
549	FRA-140A	Franklyn	Franklyn	spinel	QUM		0.042	10.21	3.25	0.026	3.4	0.073	1.3	46.969	34.205	0.03		99.505	FFM
550	FRA-140A	Franklyn	Franklyn	spinel	QUM		0.082	11.15	4.21	0	4.97	0.066	1.155	45.14	33.311	0.016		100.1	FFM
551	FRA-140A	Franklyn	Franklyn	spinel	QUM		0.052	10.99	3.9	0.023	4.57	0.045	1.131	45.669	33.704	0.029		100.113	FFM
552	FRA-140A	Franklyn	Franklyn	spinel	QUM		0.086	11.53	5.32	0.082	5.46	0.052	1.138	43.619	33.259	0.043		100.589	FFM
553	FRA-140A	Franklyn	Franklyn	spinel	QUM		0.536	10.24	2.02	0.055	2.86	0.198	1.37	44.407	34.1	0.047		95.833	FFM
554	FRA-140A	Franklyn	Franklyn	spinel	QUM		0.112	9.48	1.528	0.796	1.68	0.072	1.63	45.707	34.29	0.047		95.342	FFM
555	FRA-140A	Franklyn	Franklyn	spinel	QUM		0.081	10.39	4.45	2.13	3.51	0.019	1.34	41.993	34.063	0.044		98.02	FFM
556	FRA-140A	Franklyn	Franklyn	spinel	QUM		0.096	11.68	3.22	0.801	4.3	0.041	1.214	42.757	33.665	0.05		97.824	FFM
557	FRA-218A	Franklyn	Franklyn	spinel	QUM		0.042	9.563	2.822	0.036	4.735	0.055	0.877	50.332	32.552	0.024	0	101.038	ADL
558	FRA-218A	Franklyn	Franklyn	spinel	QUM		0.041	7.853	1.586	0	1.667	0.135	1.537	50.506	33.296	0.039	0	96.66	ADL
559	FRA-218A	Franklyn	Franklyn	spinel	QUM		0.034	8.97	2.205	0.002	3.049	0.06	1.319	51.103	33.683	0	0.054	100.479	ADL
560	FRA-218A	Franklyn	Franklyn	spinel	QUM		0	8.924	2.201	0.011	3.307	0.101	1.241	50.986	33.232	0	0	100.003	ADL
561	FRA-218A	Franklyn	Franklyn	spinel	QUM		0.037	8.849	2.12	0	2.988	0.1	1.256	51.041	33.693	0	0.077	100.161	ADL
562	FRA-218A	Franklyn	Franklyn	spinel	QUM		0.021	9.468	2.441	0	3.932	0.078	1.039	50.045	33.066	0.031	0.07	100.191	ADL
563	FRA-218A	Franklyn	Franklyn	spinel	QUM		0.128	8.714	2.01	0.04	2.219	0.159	1.508	50.148	34.207	0	0	99.133	ADL
564	FRA-218A	Franklyn	Franklyn	spinel	QUM		0.029	10.178	2.376	0	3.323	0.086	1.253	48.396	34.251	0.117	0.16	100.169	ADL
565	FRA-218A	Franklyn	Franklyn	spinel	QUM		0.01	9.521	2.28	0	2.571	0.15	1.462	48.95	34.427	0.025	0	99.396	ADL
566	FRA-229A	Franklyn	Franklyn	spinel	QUM		0.081	15.29	6.61	6.62	13.59	0.62	0.435	29.688	23.196	0.096		96.226	ADL
567	FRA-229A	Franklyn	Franklyn	spinel	QUM		0.101	13.93	6.8	9.09	13.47	0.388	0.444	29.483	22.67	0.075		96.451	ADL
568	FRA-229A	Franklyn	Franklyn	spinel	QUM		0.055	11.26	8.11	18.58	12.96	0.447	0.406	23.634	21.283	0.109		96.844	ADL
569	FRA-290A	Franklyn	Franklyn	spinel	QUM		0.072	10.6	3.09	1.47	5.79	0.159	1.144	44.834	30.207	0.122		97.488	FFM
570	FRA-290A	Franklyn	Franklyn	spinel	QUM		0.09	10.11	3.85	3.24	6.31	0.205	1.137	43.691	29.165	0.137		97.935	FFM
571	FRA-290A	Franklyn	Franklyn	spinel	QUM		0.118	11.24	2.79	0.204	6.33	0.108	1.038	45.365	29.898	0.131		97.222	FFM
572	FRA-290A	Franklyn	Franklyn	spinel	QUM		0.053	11.11	3.38	0.629	5.95	0.058	1.118	45.152	30.94	0.101		98.491	FFM
573	FRA-290A	Franklyn	Franklyn	spinel	QUM		1.645	9.8	4.56	3.45	6.58	0.119	1.037	42.942	27.618	0.084		97.835	FFM
574	FRA-290A	Franklyn	Franklyn	spinel	QUM		0.375	7.54	5.86	15.05	9.49	0.116	0.703	35.241	23.509	0.071		97.955	FFM
575	FRA-290A	Franklyn	Franklyn	spinel	QUM		0.054	10.75	3.65	1.65	6.4	0.131	1.041	44.212	29.716	0.119		97.723	FFM
576	FRA-290A	Franklyn	Franklyn	spinel	TiMAC		0.097	4.69	9.19	46.35	10.46	0	0.329	6.019	20.514	0.203		97.852	FFM
577	FRA-290A	Franklyn	Franklyn	spinel	QUM		0.076	10.9	1.642	0.184	5.12	0.227	1.106	47.012	30.946	0.138		97.351	FFM
578	FRA-290A	Franklyn	Franklyn	spinel	QUM		0.069	9.91	3.66	3.25	5.76	0.218	1.141	42.816	29.462	0.081		96.367	FFM
579	FRA-290A	Franklyn	Franklyn	spinel	QUM		0.06	10.743	3.661	2.046	6.791	0.095	0.851	44.46	29.69	0.026		98.423	ADL
580	FRA-290A	Franklyn	Franklyn	spinel	TiMAC		0.083	4.139	8.25	47.227	7.967	0.147	0.494	5.089	22.998	0.119		96.513	ADL
581	FRA-290A	Franklyn	Franklyn	spinel	QUM		0.981	10.674	2.986	1.109	5.434	0.178	1.178	44.538	32.432	0.139		99.649	ADL
582	FRA-290A	Franklyn	Franklyn	spinel	QUM		0.114	11.083	3.503	1.057	6.391	0.13	0.908	44.077	30.03	0.127		97.42	ADL
583	FRA-290A	Franklyn	Franklyn	spinel	QUM		0.084	11.067	2.879	0.135	5.492	0.057	1.148	45.465	31.44	0.116		97.883	ADL
584	FRA-290A	Franklyn	Franklyn	spinel	QUM		0.032	9.164	0.845	0.38	3.465	0.114	1.09	48.607	31.786	0.074		95.557	ADL
585	FRA-290A	Franklyn	Franklyn	spinel	TiMAC		0.102	4.382	8.91	48.055	9.102	0.05	0.234	4.481	22.166	0.222		97.704	ADL
586	FRA-290A	Franklyn	Franklyn	spinel	QUM		0.208	8.911	5.004	11.379	8.41	0.052	0.695	38.011	26.654	0.11		99.434	ADL
587	FRA-290A	Franklyn	Franklyn	spinel	TiMAC		0.04	5.953	6.528	25.913	9.03	0.087	0.729	25.62	22.072	0.005		95.977	ADL
588	FRA-290A	Franklyn	Franklyn	spinel	TiMAC		0.051	5.446	5.742	22.457	6.551	0.132	1.114	29.213	24.44	0.103		95.249	ADL
589	FRA-290A	Franklyn	Franklyn	spinel	TiMAC		0.046	6.583	5.798	19.397	7.98	0.091	0.83	32.183	24.034	0.128		97.07	ADL
590	FRA-290A	Franklyn	Franklyn	spinel	QUM		0.064	9.835	3.651	2.894	5.36	0.111	1.082	43.899	30.499	0.05		97.445	ADL
591	FRA-290A	Franklyn	Franklyn	spinel	QUM		0.065	10.545	3.317	1.912	5.059	0.212	1.22	45.058	31.798	0.149		99.335	ADL
592	FRA-290A	Franklyn	Franklyn	spinel	TiMAC		0.055	5.674	8.082	34.616	10.047	0.129	0.577	16.925	21.184	0.125		97.414	ADL
593	FRA-290A	Franklyn	Franklyn	spinel	QUM		0.1	10.413	2.475	0.628	4.668	0.188	1.304	45.769	31.181	0.106		96.832	ADL
594	FRA-290A	Franklyn	Franklyn	spinel	QUM		0.355	10.684	0.597	0.255	4.333	0.087	1.165	45.906	32.188	0.147		95.717	ADL
595	FRA-290A	Franklyn	Franklyn	spinel	QUM		0.044	10.51	4.446	5.582	7.234	0.131	0.945	42.946	29.745	0.078		101.661	ADL
596	FRA-290A	Franklyn	Franklyn	spinel	QUM		0.049	9.945	4.407	6.744	7.374	0.109	0.806	41.237	28.247	0.105		99.023	ADL
597	FRA-290A	Franklyn	Franklyn	spinel	QUM		0.069	11.227	3.102	0.318	6.827	0.1	0.869	45.967	29.797	0.125		98.401	ADL
598	FRA-290A	Franklyn	Franklyn	spinel	QUM		0.085	11.193	2.396	0.058	6.1	0.195	1.011	47.546	30.968	0.075		99.627	ADL
599	FRA-362A	Franklyn	Franklyn	spinel	TiMAC		0.16	2.254	15.517	45.276	12.171	0.08	0.849	7.687	17.103	0.202	0.192	101.491	ADL
600	FRA-362A	Franklyn	Franklyn	spinel	TiMAC		1.409	3.445	9.792	40.786	10.843	0.229	0.666	12.392	20.576	0.164	0.021	100.323	ADL
601	FRA-362A	Franklyn	Franklyn	spinel	QUM		0.247	5.101	0.759	0.063	4.128	0.236	1.243	57.027	26.369	0.386	0	95.559	ADL
602	FRA-362A	Franklyn	Franklyn	spinel	TiMAC		0.199	2.147	17.016	45.689	14.89	0.147	0.222	7.538	13.803	0.299	0.124	102.074	ADL
603	FRA-362A	Franklyn	Franklyn	spinel	TiMAC		0.186	2.323	17.647	46.487	13.677	0.11	0.202	4.503	15.911	0.227	0.121	101.394	ADL
604	FRA-362A	Franklyn	Franklyn	spinel	TiMAC		0.157	2.176	16.724	47.746	11.891	0.131	0.317	3.108	18.132	0.186	0.035	100.603	ADL
605	FRA-362A	Franklyn	Franklyn	spinel	TiMAC		0.179	3.565	13.289	41.249	13.108	0.181	0.432	12.129	16.765	0.155	0.168	101.22	ADL
606	FRA-362A	Franklyn	Franklyn	spinel	TiMAC		0.22	2.009	17.671	45.715	12.877	0.153	0.231	4.209	16.4	0.29	0	99.775	ADL
607	FRA-362A	Franklyn	Franklyn	spinel	TiMAC		0.32	1.996	17.408	45.109	10.604	0.27	0.54	3.988	19.609	0.19	0.029	100.063	ADL
608	FRA-362A	Franklyn	Franklyn	spinel	TiMAC		0.426	3.285	9.518	46.122	11.971	0.345	0.486	11.22	18.067	0.13	0	101.57	ADL
609	FRA-362A	Franklyn	Franklyn	spinel	TiMAC		0.173	2.261	17.264	47.346	11.552	0.088	0.373	2.057	18.428	0.226	0.094	99.862	ADL
610	FRA-362A	Franklyn	Franklyn	spinel	TiMAC		0.114	2.086	14.775	48.845	12.518	0.128	0.653	5.935	16.729	0.219	0.176	102.178	ADL
611	FRA-362A	Franklyn	Franklyn	spinel	TiMAC		0.157	2.07	16.755	45.672	13.768	0.145	0.388	7.233	15.405	0.18	0.003	101.776	ADL
612	FRA-362A	Franklyn	Franklyn	spinel	TiMAC		0.163	2.382	16.562	45.726	14.24	0.15	0.278	6.516	14.791	0.188	0.086	101.082	ADL
613	FRA-362A	Franklyn	Franklyn	spinel	TiMAC		0.048	2.295	9.694	47.654	8.53	0.077	1.104	10.06	21.254	0	0.235	100.951	ADL
614	FRA-362A	Franklyn	Franklyn	spinel	QUM		0.342	7.843	3.589	4.952	6.085	0.151	1.589	45.971	27.341	0.22	0.073	98.156	ADL
615	FRA-362A	Franklyn	Franklyn	spinel	TiMAC		0.203	2.407	16.716	46.28	14.282	0.156	0.214	6.04	14.754	0.225	0.118	101.395	ADL
616	FRA-362A	Franklyn	Franklyn	spinel	TiMAC		0.105	2.202	11.996	48.604	9.764	0.253	0.714	7.314	20.106	0.08	0.207	101.345	ADL
617	FRA-362A	Franklyn	Franklyn	spinel	TiMAC		0.136	2.67	11.342	49.934	6.324	0.15	0.451	1.797	25.443	0.16	0.148	98.555	ADL
618	FRA-362A	Franklyn	Franklyn	spinel	TiMAC		0.165	0.763	12.537	54.064	14.173	0.014	0.115	6.603	13.44	0.174	0.029	102.077	ADL
619	FRA-362A	Franklyn	Franklyn	spinel	TiMAC		0.187	2.351	16.851	45.991	14.715	0.066	0.164	6.41	14.368	0.239	0.081	101.423	ADL
620	FRA-362A	Franklyn	Franklyn	spinel	TiMAC		0.162	2.08	16.617	43.149	9.306	0.182	0.933	6.966	21.26	0.179	0.083	100.917	ADL
621	FRA-362A	Franklyn	Franklyn	spinel	TiMAC		0.09	4.086	11.872	41.968	10.744	0.135	0.407	9.814	20.124	0.168	0.12	99.528	ADL
622	FRA-362A	Franklyn	Franklyn	spinel	TiMAC		0.276	2.437	15.467	45.782	14.374	0.145	0.154	8.229	14.846	0.199	0.048	101.957	ADL
623	FRA-362A	Franklyn	Franklyn	spinel	TiMAC		0.107	2.194	11.89	49.103	9.605	0.247	0.977	6.035	19.784	0.159	0.13	100.231	ADL
624	FRA-362A	Franklyn	Franklyn	spinel	TiMAC		0.2	2.006	17.4	44.552	13.889	0.129	0.371	7.026	15.104	0.141	0	100.818	ADL
625	FRA-362A	Franklyn	Franklyn	spinel	TiMAC		0.221	1.981	17.43	47.209	15.012	0.117	0.088	6.239	14.143	0.197	0.086	102.723	ADL
626	FRA-362A	Franklyn	Franklyn	spinel	TiMAC		0.065	3.045	9.25	46.07	8.016	0.235	1.15	10.014	22.291	0.134	0.293	100.563	ADL
627	FRA-362A	Franklyn	Franklyn	spinel	TiMAC		0.17	2.105	16.941	45.469	14.137	0.224	0.299	6.877	14.575	0.197	0.089	101.083	ADL
628	FRA-362A	Franklyn	Franklyn	spinel	TiMAC		0.168	2.098	17.436	45.477	14.139	0.117	0.332	6.577	14.762	0.19	0.046	101.342	ADL
629	FRA-362A	Franklyn	Franklyn	spinel	TiMAC		0.549	2.689	14.184	45.389	14.541	0.594	0.168	9.878	13.841	0.087	0.139	102.059	ADL
630	FRA-H117A	Franklyn	Franklyn	spinel	TiMAC	core	0.112	3.56	9.71	49.84	13.01	0.038	0.293	6.866	16.402	0.146		99.977	FFM
631	FRA-H117A	Franklyn	Franklyn	spinel	QUM	rim	1.293	10.41	5.92	4.59	10.22	0.091	0.438	37.901	25.985	0.235		97.083	FFM
632	FRA-H117A	Franklyn	Franklyn	spinel	TiMAC		0.436	3.44	8.44	48.19	12.59	0.212	0.326	6.702	15.699	0.128		96.163	FFM
633	FRA-H117A	Franklyn	Franklyn	spinel	TiMAC		0.101	3.4	9.44	49.54	13.44	0.082	0.344	7.944	15.482	0.089		99.862	FFM
634	FRA-H117A	Franklyn	Franklyn	spinel	QUM		0.05	11.67	5.82	7.97	11.55	0.045	0.497	38.458	24.584	0.253		100.897	FFM
635	FRA-H117A	Franklyn	Franklyn	spinel	TiMAC		0.105	3.14	10.55	50.16	13.37	0.013	0.283	7.17	15.928	0.136		100.855	FFM
636	FRA-H117A	Franklyn	Franklyn	spinel	TiMAC	core	0.045	0.21	21.15	44.81	13.79	0	0.243	6.068	14.27	0.15		100.736	FFM
637	FRA-H117A	Franklyn	Franklyn	spinel	QUM	rim	0.116	10.69	6.05	4.16	9	0.072	0.616	42.184	27.481	0.227		100.596	FFM
638	FRA-H117A	Franklyn	Franklyn	spinel	QUM		0.054	7.23	6.71	20.13	10.33	0.08	0.493	31.382	22.311	0.145		98.865	FFM
639	FRA-H117A	Franklyn	Franklyn	spinel	TiMAC		0.088	3.58	9.8	49.66	13.37	0.055	0.373	7.711	15.982	0.151		100.77	FFM
640	FRA-H117A	Franklyn	Franklyn	spinel	TiMAC		0.056	4.17	7.97	44.2	12.78	0.065	0.431	13.456	16.832	0.069		100.029	FFM
641	FRA-H117A	Franklyn	Franklyn	spinel	TiMAC		0.102	3.24	10.37	50.45	13.34	0.084	0.267	6.853	16.064	0.13		100.9	FFM
642	FRA-H117A	Franklyn	Franklyn	spinel	QUM		0.266	12.3	5.47	5.12	11.98	0.144	0.483	39.196	24.19	0.213		99.362	FFM
643	FRA-H117A	Franklyn	Franklyn	spinel	TiMAC	core	0.083	3.53	10.05	50.15	13.44	0.033	0.332	7.35	16.096	0.171		101.235	FFM
644	FRA-H117A	Franklyn	Franklyn	spinel	QUM	rim	0.062	10.6	5.19	2.76	8.63	0.101	0.599	43.847	27.454	0.174		99.417	FFM
645	FRA-H117A	Franklyn	Franklyn	spinel	QUM		0.268	9.97	4.2	1.296	6.66	0.144	0.736	46.325	29.315	0.139		99.053	FFM
646	FRA-H117A	Franklyn	Franklyn	spinel	QUM		0.077	10.64	5.16	0.853	7.96	0.09	0.616	45.06	28.423	0.189		99.068	FFM
647	FRA-H117A	Franklyn	Franklyn	spinel	TiMAC		0.091	3.75	9.15	50.36	13.47	0.019	0.368	7.831	16.103	0.177		101.319	FFM
648	FRA-H117A	Franklyn	Franklyn	spinel	QUM		0.049	10.34	5.28	0.986	7.4	0.762	0.65	45.891	28.325	0.208		99.891	FFM
649	FRA-H117A	Franklyn	Franklyn	spinel	TiMAC		0.106	3.58	9.69	50.24	13.49	0.018	0.318	7.543	16.113	0.166		101.264	FFM
650	FRA-H117A	Franklyn	Franklyn	spinel	TiMAC		0.157	3.49	9.2	49.63	13.54	0.055	0.422	8.37	15.508	0.127		100.499	FFM
651	FRA-H117A	Franklyn	Franklyn	spinel	QUM		0.079	10.32	5.51	0.844	7.66	0.078	0.658	45.534	28.777	0.214		99.674	FFM
652	FRA-H117A	Franklyn	Franklyn	spinel	QUM		0.161	10.19	4.36	0.517	6.99	0.147	0.718	46.251	29.171	0.139		98.644	FFM
653	FRA-H117A	Franklyn	Franklyn	spinel	QUM		0.077	9.83	5.26	1.086	7.21	0.073	0.737	46.081	28.684	0.178		99.216	FFM
654	FRA-H117A	Franklyn	Franklyn	spinel	TiMAC		0.114	3.34	10.01	49.63	13.52	0.044	0.393	7.885	15.605	0.112		100.653	FFM
655	FRA-H117A	Franklyn	Franklyn	spinel	TiMAC		0.103	3.36	10.05	49.31	13.76	0.09	0.352	8.346	15.2	0.117		100.688	FFM
656	FRA-H117A	Franklyn	Franklyn	spinel	QUM		0.272	9.393	7.236	27.165	12.453	0.27	0.383	18.739	20.686	0.151		96.748	ADL
657	FRA-H117A	Franklyn	Franklyn	spinel	TiMAC		0.158	3.635	8.358	48.938	12.319	0.032	0.202	7.057	16.779	0.1		97.578	ADL
658	FRA-H117A	Franklyn	Franklyn	spinel	TiMAC		0.083	5.003	5.216	50.149	12.119	0.15	0.34	7.88	17.687	0.095		98.722	ADL
659	FRA-H117A	Franklyn	Franklyn	spinel	TiMAC		0.121	3.414	8.94	50.04	12.806	0.035	0.211	7.19	16.449	0.12		99.326	ADL
660	FRA-H117A	Franklyn	Franklyn	spinel	TiMAC		0.082	3.58	8.394	50.42	12.421	0.031	0.239	7.388	17.076	0.144		99.775	ADL
661	FRA-H117A	Franklyn	Franklyn	spinel	TiMAC		0.1	3.272	9.546	49.09	12.35	0.037	0.206	6.643	16.681	0.143		98.068	ADL
662	FRA-H117A	Franklyn	Franklyn	spinel	QUM		0.072	11.395	5.542	0.459	8.715	0.109	0.529	44.561	28.026	0.312		99.72	ADL
663	FRA-H117A	Franklyn	Franklyn	spinel	QUM		0.058	11.332	5.51	0.179	9.299	0.129	0.43	44.937	27.173	0.169		99.216	ADL
664	FRA-H117A	Franklyn	Franklyn	spinel	TiMAC		0.147	3.804	8.192	49.416	12.444	0.152	0.27	7.634	16.935	0.16		99.154	ADL
665	FRA-H117A	Franklyn	Franklyn	spinel	TiMAC		0.031	4.585	8.176	46.996	12.7	0.114	0.328	8.825	16.866	0.067		98.688	ADL
666	FRA-H117A	Franklyn	Franklyn	spinel	QUM		0.104	7.441	8.179	34.857	13.115	0.04	0.246	15.704	19.089	0.169		98.944	ADL
667	FRA-H117A	Franklyn	Franklyn	spinel	TiMAC		0.113	3.399	9.64	48.997	12.647	0.036	0.168	7.179	16.422	0.198		98.799	ADL
668	FRA-H117A	Franklyn	Franklyn	spinel	TiMAC		0.077	6.597	7.839	32.521	12.492	0.084	0.315	21.299	19.416	0.253		100.893	ADL
669	FRA-H117A	Franklyn	Franklyn	spinel	TiMAC		0.095	3.226	8.789	50.693	11.944	0	0.276	7.259	17.583	0.169		100.034	ADL
670	FRA-H117A	Franklyn	Franklyn	spinel	TiMAC		0.092	3.57	9.081	49.88	12.783	0.017	0.238	8.24	16.943	0.21		101.054	ADL
671	FRA-H117A	Franklyn	Franklyn	spinel	QUM		0.062	12	4.801	0.601	8.385	0.048	0.637	44.064	29.15	0.157		99.905	ADL
672	FRA-H117A	Franklyn	Franklyn	spinel	TiMAC		0.121	3.313	9.872	49.274	12.703	0.02	0.262	7.569	16.468	0.157		99.759	ADL
673	FRA-H117A	Franklyn	Franklyn	spinel	QUM		0.804	9.987	2.872	0.566	7.356	0.034	0.74	47.228	29.247	0.247		99.081	ADL
674	FRA-H117A	Franklyn	Franklyn	spinel	TiMAC		0.043	6.43	6.889	27.947	11.463	0.114	0.403	25.662	20.055	0.2		99.206	ADL
675	FRA-H117A	Franklyn	Franklyn	spinel	TiMAC		0.08	4.037	8.137	48.204	12.532	0.068	0.295	8.336	16.751	0.171		98.611	ADL
676	FRA-H49A	Franklyn	Franklyn	spinel	QUM		0.075	11.74	4.09	0.362	8.48	0.212	0.615	44.065	27.899	0.197		97.735	FFM
677	FRA-H49A	Franklyn	Franklyn	spinel	TiMAC		0.094	4.4	9.64	44.16	12.76	0.169	0.467	10.892	17.049	0.149		99.78	FFM
678	FRA-H49A	Franklyn	Franklyn	spinel	QUM		0.066	11.79	3.85	0.186	8.45	0.314	0.568	44.833	28.117	0.192		98.366	FFM
679	FRA-H49A	Franklyn	Franklyn	spinel	TiMAC		0.069	6.31	7.7	25.63	11.41	0.1	0.503	26.408	19.667	0.216		98.013	FFM
680	FRA-H49A	Franklyn	Franklyn	spinel	TiMAC		0.076	4.9	9.15	41.37	12.06	0.107	0.498	12.51	18.403	0.09		99.164	FFM
681	FRA-H49A	Franklyn	Franklyn	spinel	TiMAC		0.115	4.8	11.68	40.65	13.79	0.064	0.357	12.019	16.575	0.101		100.151	FFM
682	FRA-H49A	Franklyn	Franklyn	spinel	TiMAC	core	0.14	3.53	9.52	51.37	10.14	0.091	0.333	2.906	20.255	0.133		98.418	FFM
683	FRA-H49A	Franklyn	Franklyn	spinel	QUM	rim	0.194	11.39	4.36	2.15	8.75	0.214	0.584	43.811	27.997	0.251		99.701	FFM
684	FRA-H49A	Franklyn	Franklyn	spinel	QUM		0.091	11.75	3.89	0.233	8.24	0.153	0.595	43.558	28.085	0.212		96.807	FFM
685	FRA-H49A	Franklyn	Franklyn	spinel	QUM		0.076	11.76	4.26	0.573	9.09	0.186	0.52	43.679	26.915	0.197		97.256	FFM
686	FRA-H49A	Franklyn	Franklyn	spinel	TiMAC		0.077	5.57	6.91	26.75	9.69	0.257	0.553	26.311	21.044	0.166		97.328	FFM
687	FRA-H49A	Franklyn	Franklyn	spinel	TiMAC		0.106	3.37	8.94	47.95	11.93	0.101	0.463	7.386	16.434	0.104		96.784	FFM
688	FRA-H49A	Franklyn	Franklyn	spinel	TiMAC		0.068	6.29	6.69	41.74	12.78	0.064	0.425	13.915	18.529	0.228		100.729	FFM
689	FRA-H49A	Franklyn	Franklyn	spinel	TiMAC	core	0.109	3.84	9.76	47.91	12.07	0.18	0.437	7.991	18.019	0.094		100.41	FFM
690	FRA-H49A	Franklyn	Franklyn	spinel	QUM	rim	0.065	11.71	3.59	0.568	7.35	0.311	0.827	45	29.557	0.179		99.157	FFM
691	FRA-H49A	Franklyn	Franklyn	spinel	TiMAC		0.235	4.61	7.8	28.76	10.81	0.132	0.508	24.291	18.702	0.128		95.976	FFM
692	FRA-H49A	Franklyn	Franklyn	spinel	TiMAC		0.067	4.73	9.03	38.54	11.86	0.325	0.456	15.036	17.84	0.123		98.007	FFM
693	FRA-H49A	Franklyn	Franklyn	spinel	QUM		0.058	11.67	3.99	0.203	8.02	0.136	0.644	44.255	28.547	0.194		97.717	FFM
694	FRA-H49A	Franklyn	Franklyn	spinel	QUM		0.08	11.45	3.42	0.412	7.61	0.075	0.834	44.858	28.765	0.202		97.706	FFM
695	FRA-H49A	Franklyn	Franklyn	spinel	QUM		0.08	11.44	4.4	0.947	8.61	0.211	0.577	44.046	27.625	0.215		98.151	FFM
696	FRA-H49A	Franklyn	Franklyn	spinel	TiMAC		0.107	5.16	9.76	43.48	11.19	0.062	0.398	7.456	19.601	0.129		97.343	FFM
697	FRA-H49A	Franklyn	Franklyn	spinel	TiMAC		0.04	6.88	6.72	18.6	10.52	0.105	0.452	31.813	20.683	0.218		96.031	FFM
698	FRA-H49A	Franklyn	Franklyn	spinel	QUM		0.076	11.61	3.75	0.457	7.14	0.149	0.773	42.503	29.054	0.151		95.663	FFM
699	FRA-H49A	Franklyn	Franklyn	spinel	QUM		0.075	11.17	4.27	1.203	8.42	0.141	0.611	43.357	27.325	0.213		96.785	FFM
700	FRA-H49A	Franklyn	Franklyn	spinel	QUM		0.07	11.45	4.02	0.396	7.79	0.141	0.685	42.72	27.838	0.173		95.283	FFM
701	FRA-H49A	Franklyn	Franklyn	spinel	QUM		0.069	11.32	4.56	1.54	9.3	0.162	0.531	43.544	26.307	0.194		97.527	FFM
702	FRA-H49A	Franklyn	Franklyn	spinel	QUM		0.051	11.81	3.9	0.563	7.98	0.083	0.621	43.561	28.782	0.162		97.513	FFM
703	FRA-H49A	Franklyn	Franklyn	spinel	QUM		0.057	12.25	4.47	0.459	9.27	0.123	0.561	44.723	27.936	0.197		100.046	FFM
704	FRA-H49A	Franklyn	Franklyn	spinel	TiMAC		0.179	3.89	10.07	49.27	11.15	0.064	0.375	5.322	19.761	0.114		100.195	FFM
705	FRA-H49A	Franklyn	Franklyn	spinel	TiMAC		0.079	4.34	9.57	46.61	12.85	0.063	0.436	9.458	17.419	0.08		100.905	FFM
706	FRA-H49A	Franklyn	Franklyn	spinel	TiMAC		0.098	4.1	9.34	45.75	12.59	0.303	0.439	9.435	16.65	0.077		98.782	FFM
707	FRA-H49A	Franklyn	Franklyn	spinel	QUM		0.373	12.048	2.817	0.128	6.299	0.184	0.746	42.568	31.25	0.247		96.66	ADL
708	FRA-H49A	Franklyn	Franklyn	spinel	QUM		0.093	11.56	3.719	0.454	6.72	0.165	0.572	44.702	31.037	0.152		99.174	ADL
709	FRA-H49A	Franklyn	Franklyn	spinel	TiMAC		0.128	3.722	8.777	45.363	10.921	0.187	0.345	10.325	18.928	0.164		98.86	ADL
710	FRA-H49A	Franklyn	Franklyn	spinel	QUM		0.078	11.527	3.616	1.073	6.857	0.169	0.692	44.207	30.532	0.157		98.908	ADL
711	FRA-H49A	Franklyn	Franklyn	spinel	TiMAC		0.176	5.527	9.76	34.567	12.458	0.107	0.306	18.092	18.822	0.149		99.964	ADL
712	FRA-H49A	Franklyn	Franklyn	spinel	TiMAC		0.067	3.712	16.091	40.767	13.736	0.057	0.195	8.657	16.587	0.048		99.917	ADL
713	FRA-H49A	Franklyn	Franklyn	spinel	QUM		0.058	11.463	3.849	1.612	7.182	0.083	0.588	43.707	30.203	0.307		99.052	ADL
714	FRA-H49A	Franklyn	Franklyn	spinel	QUM		0.114	11.734	3.339	0.243	6.789	0.253	0.685	46.469	31.21	0.226		101.062	ADL
715	FRA-H49A	Franklyn	Franklyn	spinel	QUM		0.071	8.652	4.996	9.629	8.523	0.116	0.538	39.766	25.535	0.173		97.999	ADL
716	FRA-H49A	Franklyn	Franklyn	spinel	QUM		0.139	11.507	3.468	1.041	6.673	0.19	0.676	44.274	30.803	0.204		98.975	ADL
717	FRA-H49A	Franklyn	Franklyn	spinel	TiMAC		0.096	3.775	9.25	48.195	11.93	0.09	0.299	8.151	18.155	0.012		99.953	ADL
718	MO-60	Monk Hill	Monk Hill	spinel	TiMAC		0.06	6.55	8.72	34.14	12.49	0.451	0.373	18.372	19.058	0.104		100.318	FFM
719	MO-60	Monk Hill	Monk Hill	spinel	QUM		0.143	9.39	6.26	18.93	10.71	0.346	0.709	29.972	23.42	0.061		99.941	FFM
720	MO-60	Monk Hill	Monk Hill	spinel	TiMAC		0.069	5.79	8.17	34.63	12.1	0.633	0.492	19.194	18.278	0.148		99.504	FFM
721	MO-60	Monk Hill	Monk Hill	spinel	QUM		0.319	4.8	0.146	0.137	3.72	0.449	1.134	58.457	26.987	0.197		96.346	FFM
722	MO-60	Monk Hill	Monk Hill	spinel	QUM		0.063	10.9	3.63	0.085	5.33	0.314	1.168	45.615	31.224	0.132		98.461	FFM
723	MO-60	Monk Hill	Monk Hill	spinel	QUM		0.069	11.73	6.58	16.03	12.46	0.3	0.468	29.138	23.211	0.127		100.113	FFM
724	MO-60	Monk Hill	Monk Hill	spinel	TiMAC		0.101	4.06	10.52	45.37	12.56	0.218	0.297	9.804	17.568	0.172		100.67	FFM
725	MO-60	Monk Hill	Monk Hill	spinel	QUM		0.067	9.62	7.15	23.75	12.41	0.314	0.408	25.011	21.894	0.082		100.706	FFM
726	MO-60	Monk Hill	Monk Hill	spinel	QUM		0.065	10.11	6.36	17.58	12.19	0.586	0.493	30.804	21.741	0.081		100.01	FFM
727	MO-60	Monk Hill	Monk Hill	spinel	QUM		0.047	10.76	2.23	0.157	6.73	0.462	0.979	48.483	28.902	0.123		98.873	FFM
728	MO-60	Monk Hill	Monk Hill	spinel	TiMAC		0.082	4.8	8.3	44.49	11.97	0.27	0.316	11.013	18.39	0.145		99.776	FFM
729	MO-60	Monk Hill	Monk Hill	spinel	TiMAC		0.105	4.14	8.29	45.54	11.5	0.605	0.321	10.325	18.079	0.093		98.998	FFM
730	MO-60	Monk Hill	Monk Hill	spinel	TiMAC		0.064	4.4	8.15	44.24	12.19	0.601	0.389	12.76	17.488	0.087		100.369	FFM
731	MO-60	Monk Hill	Monk Hill	spinel	TiMAC		0.112	3.96	8.11	44.74	11.85	0.54	0.421	12.195	17.376	0.069		99.373	FFM
732	MO-60	Monk Hill	Monk Hill	spinel	TiMAC		0.064	4.28	9.05	45.43	12.26	0.252	0.309	10.799	17.792	0.154		100.39	FFM
733	MO-60	Monk Hill	Monk Hill	spinel	QUM		0.165	11.66	6.02	16.15	12.19	0.335	0.506	29.205	23.5	0.118		99.849	FFM
734	MO-67	Monk Hill	Monk Hill	spinel	TiMAC	core	0.028	0.017	26.62	40.72	15.12	0.04	0.192	4.994	13.056	0.119		100.906	FFM
735	MO-67	Monk Hill	Monk Hill	spinel	QUM	rim	0.115	13.9	3.47	17.13	10.56	0.299	0.596	26.378	27.624	0.197		100.269	FFM
736	MO-67	Monk Hill	Monk Hill	spinel	QUM		0.898	14.5	3.67	0.969	10.66	0.485	0.685	38.512	27.795	0.105		98.279	FFM
737	MO-67	Monk Hill	Monk Hill	spinel	QUM		1.272	14.19	3.69	2.25	10.8	0.361	0.654	37.638	28.131	0.109		99.095	FFM
738	MO-67	Monk Hill	Monk Hill	spinel	QUM		0.388	14.74	3.96	0.919	10.58	0.385	0.646	40.452	28.419	0.115		100.604	FFM
739	MO-67	Monk Hill	Monk Hill	spinel	QUM		0.067	12.65	3.54	6.5	12.53	0.726	0.673	40.328	22.491	0.14		99.645	FFM
740	MO-67	Monk Hill	Monk Hill	spinel	QUM		0.066	15.53	3.79	2.01	10.84	0.711	0.68	38.247	27.844	0.074		99.792	FFM
741	MO-67	Monk Hill	Monk Hill	spinel	QUM		0.343	18.15	2.97	4.51	11.38	0.189	0.607	31.78	30.493	0.149		100.571	FFM
742	MO-67	Monk Hill	Monk Hill	spinel	QUM		0.072	16.85	3.28	4.03	10.69	0.313	0.63	34.602	29.834	0.092		100.393	FFM
743	MO-67	Monk Hill	Monk Hill	spinel	TiMAC	core	0.032	0.522	32.06	34.97	17.29	0.213	0.136	4.166	10.491	0.205		100.085	FFM
744	MO-67	Monk Hill	Monk Hill	spinel	QUM	rim	0.148	14.22	3.58	14.19	11.03	0.117	0.697	28.312	27.214	0.142		99.65	FFM
745	UCO-147A	Monk Hill	Monk Hill	spinel	TiMAC		0.096	5.01	8	41.17	12.49	0.085	0.343	12.617	17.157	0.094		97.062	FFM
746	UCO-147A	Monk Hill	Monk Hill	spinel	TiMAC		0.091	5.03	7.48	37.52	11.05	0.055	0.561	16.064	19.084	0.084		97.019	FFM
747	UCO-147A	Monk Hill	Monk Hill	spinel	QUM		0.064	10.12	1.635	0.057	3.75	0.306	1.124	46.508	31.8	0.093		95.457	FFM
748	UCO-147A	Monk Hill	Monk Hill	spinel	QUM		0.101	10.09	1.9	0.024	4.68	0.112	1.008	46.453	30.629	0.108		95.105	FFM
749	UCO-147A	Monk Hill	Monk Hill	spinel	QUM		0.058	7.21	7.4	31.02	11.92	0.14	0.59	20.681	20.15	0.088		99.257	FFM
750	UCO-147A	Monk Hill	Monk Hill	spinel	QUM		0.089	11.98	4.87	8.65	9.89	0.283	0.839	33.295	25.439	0.041		95.376	FFM
751	UCO-147A	Monk Hill	Monk Hill	spinel	TiMAC		0.08	4.45	7.74	42.2	11.79	0.133	0.427	11.746	17.04	0.091		95.697	FFM
752	UCO-147A	Monk Hill	Monk Hill	spinel	TiMAC		0.085	4.95	7.8	44.51	12.4	0.162	0.318	11.692	18.089	0.147		100.153	FFM
753	UCO-147A	Monk Hill	Monk Hill	spinel	QUM		0.085	10.96	2.69	0.11	5.27	0.057	1.089	45.592	31.585	0.118		97.556	FFM
754	UCO-147A	Monk Hill	Monk Hill	spinel	QUM		0.159	9.72	1.302	0.21	3.92	0.06	1.158	47.903	31.755	0.142		96.329	FFM
755	UCO-208A	Monk Hill	Monk Hill	spinel	QUM		0.069	9.49	4.23	26.48	11.52	0.327	0.609	24.977	22.195	0.147		100.044	FFM
756	UCO-208A	Monk Hill	Monk Hill	spinel	QUM		0.421	7.85	5.05	38.17	12.08	0.742	0.496	14.662	18.897	0.111		98.479	FFM
757	UCO-208A	Monk Hill	Monk Hill	spinel	QUM		0.088	10.05	4.1	19.32	11.28	0.54	0.617	30.963	22.598	0.171		99.727	FFM
758	UCO-208A	Monk Hill	Monk Hill	spinel	QUM		0.078	12.34	3.75	16.7	11.07	0.72	0.619	28.934	24.414	0.174		98.799	FFM
759	UCO-208A	Monk Hill	Monk Hill	spinel	QUM		0.072	9.8	5.79	10.15	9.84	0.579	0.451	37.793	24.712	0.188		99.375	FFM
760	UCO-H146A	Monk Hill	Monk Hill	spinel	TiMAC	core	0.146	4.17	13.29	42.86	13.73	0.025	0.274	9.617	16.886	0.197		101.195	FFM
761	UCO-H146A	Monk Hill	Monk Hill	spinel	QUM	rim	0.233	11.23	4.37	0.428	8.02	0.296	0.771	45.659	28.684	0.127		99.818	FFM
762	UCO-H146A	Monk Hill	Monk Hill	spinel	QUM		0.075	12.09	4.44	2.08	8.63	0.188	0.688	43.253	28.939	0.089		100.472	FFM
763	UCO-H146A	Monk Hill	Monk Hill	spinel	QUM		0.057	12.53	4.86	1.76	10.69	0.215	0.708	43.919	26.409	0.11		101.258	FFM
764	UCO-H146A	Monk Hill	Monk Hill	spinel	QUM		0.07	12.09	5.3	8.26	12.14	0.245	0.573	37.91	23.717	0.119		100.424	FFM
765	UCO-H146A	Monk Hill	Monk Hill	spinel	QUM		0.055	11.8	5.09	4.8	9.88	0.205	0.752	41.827	27.002	0.112		101.523	FFM
766	UCO-H146A	Monk Hill	Monk Hill	spinel	TiMAC		0.086	4.33	8.7	43.2	12.6	0.045	0.384	10.784	16.186	0.125		96.44	FFM
767	UCO-H146A	Monk Hill	Monk Hill	spinel	TiMAC		0.073	6.62	7.91	33.87	12.98	0.015	0.483	17.523	17.652	0.126		97.252	FFM
768	UCO-H146A	Monk Hill	Monk Hill	spinel	TiMAC		0.04	6.12	7.64	37.31	13.1	0.067	0.514	18.458	18.251	0.062		101.562	FFM
769	UCO-H146A	Monk Hill	Monk Hill	spinel	QUM		0.06	13.62	5.17	8.73	12.88	0.058	0.609	34.706	24.15	0.091		100.074	FFM
770	UCO-H146A	Monk Hill	Monk Hill	spinel	QUM		0.058	10.18	4.35	0.206	8.92	0.062	0.699	47.582	25.924	0.139		98.12	FFM
771	UCO-H146A	Monk Hill	Monk Hill	spinel	TiMAC		0.076	4.96	7.97	44.39	12.58	0.06	0.434	11.635	17.85	0.094		100.049	FFM
772	UCO-H146A	Monk Hill	Monk Hill	spinel	TiMAC	core	0.133	4.57	12.3	43	13.33	0.012	0.252	9.686	17.604	0.205		101.092	FFM
773	UCO-H146A	Monk Hill	Monk Hill	spinel	QUM	rim	0.139	11.68	4.71	1.97	9.27	0.071	0.702	43.068	27.425	0.134		99.169	FFM
774	UCO-H146A	Monk Hill	Monk Hill	spinel	QUM		0.056	13.57	5	1.88	10.79	0.113	0.674	41.352	27.209	0.12		100.764	FFM
775	UCO-H146A	Monk Hill	Monk Hill	spinel	TiMAC		0.085	5.04	8.3	44.87	12.78	0.085	0.47	11.438	17.968	0.124		101.16	FFM
776	UCO-H146A	Monk Hill	Monk Hill	spinel	QUM		0.062	11.8	4.4	0.919	8.26	0.105	0.68	44.899	29.197	0.077		100.399	FFM
777	UCO-H146A	Monk Hill	Monk Hill	spinel	TiMAC		0.082	4.63	7.61	45.52	12.24	0.034	0.43	9.872	17.387	0.109		97.914	FFM
778	UCO-H146A	Monk Hill	Monk Hill	spinel	QUM		0.062	11.26	4.42	1.309	8.51	0.11	0.744	41.915	26.553	0.124		95.007	FFM
779	UCO-H146A	Monk Hill	Monk Hill	spinel	QUM		0.061	13.86	4.23	4.91	12.34	0.146	0.593	35.523	23.404	0.064		95.131	FFM
780	UCO-H146A	Monk Hill	Monk Hill	spinel	TiMAC		0.065	5.31	7.48	42.46	12.95	0.057	0.412	13.239	17.247	0.114		99.334	FFM
781	UCO-H146A	Monk Hill	Monk Hill	spinel	QUM		0.069	14.88	4.52	2.97	11.81	0.182	0.662	38.537	26.643	0.083		100.356	FFM
782	UCO-H146A	Monk Hill	Monk Hill	spinel	QUM		0.058	14.07	4.3	1.243	11.46	0.157	0.652	39.081	24.933	0.102		96.056	FFM
783	UCO-H146A	Monk Hill	Monk Hill	spinel	QUM		0.057	12.46	4.74	1.224	10.4	0.284	0.655	42.291	25.525	0.139		97.775	FFM
784	UCO-H146A	Monk Hill	Monk Hill	spinel	QUM		0.07	11.44	4.81	0.427	8.71	0.26	0.758	46.105	28.093	0.09		100.763	FFM
785	UCO-H77A	Monk Hill	Monk Hill	spinel	QUM		0.09	11.05	2.312	5.185	11.196	0.102	0.642	44.365	23.046	0.089	0.084	98.161	ADL
786	UCO-H77A	Monk Hill	Monk Hill	spinel	QUM		0.105	7.768	1.835	3.27	7.558	0.034	0.799	49.595	24.512	0.221		95.697	ADL
787	UCO-H77A	Monk Hill	Monk Hill	spinel	QUM		0.071	9.926	2.503	1.886	8.635	0.122	0.697	47.067	24.965	0.195		96.067	ADL
788	UCO-H77A	Monk Hill	Monk Hill	spinel	QUM		0.037	12.319	2.96	2.656	10.167	0.239	0.662	41.546	24.797	0.172		95.555	ADL
789	UCO-H77A	Monk Hill	Monk Hill	spinel	QUM		0.021	12.015	2.642	0.351	9.598	0.109	0.72	44.461	25.18	0.076		95.173	ADL
790	UCO-H77A	Monk Hill	Monk Hill	spinel	QUM		0.049	10.797	2.841	4.806	9.867	0.198	0.563	42.063	23.871	0.123		95.178	ADL
791	UCO-H77A	Monk Hill	Monk Hill	spinel	QUM		0.083	10.068	2.684	1.794	8.662	0.098	0.641	45.804	25.103	0.223		95.16	ADL
792	UCO-H77A	Monk Hill	Monk Hill	spinel	QUM		0.059	11.502	2.575	5.938	10.051	0.139	0.678	40.517	24.166	0.222		95.847	ADL
793	UCO-H77A	Monk Hill	Monk Hill	spinel	QUM		0.036	11.765	2.518	1.178	9.427	0.227	0.681	44.55	25.265	0.143		95.79	ADL
794	UCO-H77A	Monk Hill	Monk Hill	spinel	QUM		0.06	9.402	2.983	15.719	10.342	0.152	0.581	33.903	22.067	0.13		95.339	ADL
795	UCO-H77A	Monk Hill	Monk Hill	spinel	QUM		0.018	11.194	3.094	4.936	10.089	0.13	0.668	40.91	23.714	0.136		94.889	ADL
796	UCO-H77A	Monk Hill	Monk Hill	spinel	QUM		0.08	10.607	2.746	1.944	8.992	0.073	0.577	45.327	25.007	0.205		95.558	ADL
797	UCO-H77A	Monk Hill	Monk Hill	spinel	QUM		0.041	12.295	2.676	0.983	10.101	0.233	0.594	43.691	24.907	0.21		95.731	ADL
798	UCO-H77A	Monk Hill	Monk Hill	spinel	QUM		0.048	10.07	2.759	0.536	8.407	0.172	0.702	46.718	25.206	0.2		94.818	ADL
799	UCO-H77A	Monk Hill	Monk Hill	spinel	QUM		0.059	9.296	1.702	1.57	7.692	0.213	0.748	48.732	25.616	0.172		95.8	ADL
800	UCO-H77A	Monk Hill	Monk Hill	spinel	QUM		0.063	10.232	2.525	0.872	8.556	0.065	0.657	46.736	25.35	0.133		95.189	ADL
801	UCO-H77A	Monk Hill	Monk Hill	spinel	QUM		0.076	7.032	1.923	7.556	7.648	0.035	0.825	46.138	23.454	0.213		94.9	ADL
802	UCO-H77A	Monk Hill	Monk Hill	spinel	QUM		0.058	9.139	2.119	1.542	7.84	0.34	0.696	48.352	25.134	0.213		95.433	ADL
803	UCO-H77A	Monk Hill	Monk Hill	spinel	QUM		0.068	11.603	2.865	7.293	10.742	0.137	0.616	39.108	23.829	0.187		96.448	ADL
804	UCO-H77A	Monk Hill	Monk Hill	spinel	QUM		0.068	9.757	2.26	1.24	8.268	0.094	0.759	48.055	25.307	0.121		95.929	ADL
805	UCO-H77A	Monk Hill	Monk Hill	spinel	QUM		0.029	10.866	3.064	0.708	9.069	0.21	0.691	46.347	25.466	0.171		96.621	ADL
806	UCO-H77A	Monk Hill	Monk Hill	spinel	QUM		0.04	11.308	2.683	2.845	9.841	0.172	0.708	43.974	24.571	0.249		96.391	ADL
807	UCO-H77A	Monk Hill	Monk Hill	spinel	QUM		0.039	9.153	2.482	0.765	8.135	0.497	0.675	49.613	24.932	0.144		96.435	ADL
808	UCO-H77A	Monk Hill	Monk Hill	spinel	QUM		0.04	11.071	2.76	4.107	9.865	0.099	0.604	43.043	24.537	0.198		96.324	ADL
809	UCO-H77A	Monk Hill	Monk Hill	spinel	QUM		0.059	10.207	2.596	0.839	8.352	0.17	0.641	47.22	25.786	0.158		96.028	ADL
810	UCO-H77A	Monk Hill	Monk Hill	spinel	QUM		0.054	11.992	2.82	2.914	9.937	0.096	0.725	41.987	24.988	0.175		95.688	ADL
811	UCO-H77A	Monk Hill	Monk Hill	spinel	QUM		0.039	10.461	3.23	2.931	9.475	0.226	0.549	45.101	24.901	0.178		97.091	ADL
812	UCO-H77A	Monk Hill	Monk Hill	spinel	QUM		0.051	10.857	3.21	3.649	9.725	0.08	0.632	43.304	24.376	0.15		96.034	ADL
813	UCO-H77A	Monk Hill	Monk Hill	spinel	QUM		0.078	7.368	2.885	8.904	8.685	0.4	0.717	44.004	22.465	0.186		95.692	ADL
814	UCO-H77A	Monk Hill	Monk Hill	spinel	QUM		0.134	11.483	2.557	5.493	9.898	0.184	0.592	40.406	24.389	0.204		95.34	ADL
815	UCO-H77A	Monk Hill	Monk Hill	spinel	QUM		0.043	9.624	2.348	0.723	8.27	0.117	0.691	48.695	25.066	0.116		95.693	ADL
816	UCO-H77A	Monk Hill	Monk Hill	spinel	QUM		0.08	9.318	2.552	2.571	8.345	0.111	0.655	47.24	24.923	0.185		95.98	ADL
817	UCO-H77A	Monk Hill	Monk Hill	spinel	TiMAC	core	0.012	0.268	18.327	45.926	12.64	0.018	0.152	6.147	14.91	0.172		98.572	ADL
818	UCO-H77A	Monk Hill	Monk Hill	spinel	QUM	rim	0.027	7.594	3.819	40.652	12.839	0.084	0.509	14.741	18.357	0.063		98.685	ADL
819	UCO-H77A	Monk Hill	Monk Hill	spinel	QUM		0.044	12.656	2.703	4.599	10.496	0.199	0.638	40.542	25.299	0.136		97.312	ADL
820	UCO-H93A	Monk Hill	Monk Hill	spinel	QUM		0.048	19.85	2.69	6.55	13.58	0.106	0.564	28.446	28.353	0.178		100.365	FFM
821	UCO-H93A	Monk Hill	Monk Hill	spinel	QUM		0.062	17.51	7.58	0.229	14.15	0.194	0.64	33.783	26	0.091		100.239	FFM
822	UCO-H93A	Monk Hill	Monk Hill	spinel	QUM		0.053	9.19	12.29	24.51	14.16	0.092	0.428	19.845	19.793	0.121		100.482	FFM
823	UCO-H93A	Monk Hill	Monk Hill	spinel	QUM		0.067	14.82	8	0.29	13.31	0.069	0.641	38.021	25.087	0.075		100.38	FFM
824	UCO-H93A	Monk Hill	Monk Hill	spinel	QUM		0.044	12.05	7.15	0.444	11.74	0.125	0.615	43.052	24.64	0.103		99.963	FFM
825	UCO-H93A	Monk Hill	Monk Hill	spinel	QUM		0.038	10.94	7.01	0.518	11.37	0.091	0.592	44.875	23.869	0.121		99.424	FFM
826	UCO-H93A	Monk Hill	Monk Hill	spinel	QUM		0.064	10.17	9.43	16.24	13.47	0.192	0.619	28.832	20.636	0.083		99.736	FFM
827	UCO-H93A	Monk Hill	Monk Hill	spinel	QUM		0.077	19.47	7.55	1.169	14.61	0.083	0.574	29.566	27.385	0.12		100.604	FFM
828	UCO-H93A	Monk Hill	Monk Hill	spinel	QUM		0.082	9.98	7.92	0.185	11.31	0.269	0.611	45.878	22.967	0.076		99.278	FFM
829	UCO-H93A	Monk Hill	Monk Hill	spinel	QUM		0.34	15.57	7.83	2.53	13.62	0.317	0.669	32.983	25.07	0.097		99.026	FFM
830	UCO-H93A	Monk Hill	Monk Hill	spinel	QUM		0.085	17.78	7.92	3.82	14.72	0.103	0.611	29.76	25.81	0.115		100.724	FFM
831	UCO-H93A	Monk Hill	Monk Hill	spinel	QUM		0.283	12.93	9.47	11.36	14.1	0.14	0.564	28.756	22.654	0.112		100.369	FFM
832	UCO-H93A	Monk Hill	Monk Hill	spinel	QUM		0.177	13.81	7.92	3.04	13.08	0.362	0.674	36.594	24.041	0.094		99.792	FFM
833	UCO-H93A	Monk Hill	Monk Hill	spinel	QUM		0.068	9.27	11.07	24.55	14.17	0.094	0.463	20.945	19.603	0.136		100.369	FFM
834	UCO-H93A	Monk Hill	Monk Hill	spinel	QUM		0.589	10.72	6.06	0.242	11.44	0.222	0.684	46.073	24.012	0.108		100.15	FFM
835	UCO-H93A	Monk Hill	Monk Hill	spinel	QUM		0.044	9.63	6.7	0.467	10.99	0.316	0.607	48.232	23.199	0.15		100.335	FFM
836	UCO-H93A	Monk Hill	Monk Hill	spinel	QUM		0.063	18.27	7.84	2.18	14.39	0.18	0.635	30.611	26.595	0.117		100.881	FFM
837	UCO-H93A	Monk Hill	Monk Hill	spinel	QUM		0.06	11.45	10.35	17.54	14.45	0.13	0.503	24.782	20.96	0.087		100.312	FFM
838	UCO-H93A	Monk Hill	Monk Hill	spinel	QUM		0.172	12.08	8.07	1.426	12.44	0.044	0.643	41.328	23.931	0.089		100.223	FFM
839	UCO-H93A	Monk Hill	Monk Hill	spinel	QUM		0.06	11.3	9.54	18.47	14.3	0.078	0.572	25.125	20.841	0.112		100.398	FFM
840	UCO-H93A	Monk Hill	Monk Hill	spinel	QUM		0.07	13.33	7.12	0.167	12.47	0.438	0.669	41.878	24.286	0.089		100.517	FFM
841	UCO-H93A	Monk Hill	Monk Hill	spinel	QUM		0.067	17.18	7.96	2.7	14.33	0.139	0.678	31.9	25.615	0.135		100.704	FFM
842	UCO-H93A	Monk Hill	Monk Hill	spinel	QUM		0.052	12.3	7.87	1.107	12.4	0.14	0.654	42.286	24.099	0.147		101.055	FFM
843	UCO-H93A	Monk Hill	Monk Hill	spinel	QUM		0.083	18.47	7.71	0.197	14.55	0.129	0.664	32.428	26.56	0.123		100.914	FFM
844	UCO-H93A	Monk Hill	Monk Hill	spinel	QUM		0.073	18.55	7.55	0.17	14.63	0.108	0.664	32.33	26.358	0.103		100.536	FFM
176	NAC-134A	Nackara	Nackara	spinel	QUM		0.377	9.221	1.492	0.302	6.625	0.137	0.692	49.269	27.851	0.168	0.01	96.144	ADL
177	NAC-134A	Nackara	Nackara	spinel	QUM		0.17	10.704	1.593	1.363	6.618	0.104	0.686	47.249	29.588	0.208	0.025	98.308	ADL
178	NAC-134A	Nackara	Nackara	spinel	QUM		0.181	9.938	1.607	0.242	6.511	0.056	0.729	49.241	29.101	0.139	0.104	97.849	ADL
179	NAC-134A	Nackara	Nackara	spinel	TiMAC	core	0.067	0.247	26.057	38.369	12.48	0.007	0.124	4.754	16.652	0.152	0.108	99.017	ADL
180	NAC-134A	Nackara	Nackara	spinel	QUM	rim	0.11	12.824	1.72	14.792	8.579	0.054	0.816	30.981	28.848	0.182	0.015	98.921	ADL
181	NAC-134A	Nackara	Nackara	spinel	TiMAC		0.082	0.243	26.226	38.869	11.931	0.019	0.133	3.511	17.365	0.154	0.208	98.741	ADL
182	NAC-134A	Nackara	Nackara	spinel	QUM		0.146	10.822	1.758	0.737	6.739	0.063	0.636	47.833	29.786	0.214	0.104	98.838	ADL
183	NAC-134A	Nackara	Nackara	spinel	QUM		0.456	10.256	1.679	0.358	6.533	0.093	0.729	46.503	29.055	0.159	0	95.821	ADL
184	NAC-134A	Nackara	Nackara	spinel	TiMAC		0.18	5.49	2.014	36.092	7.745	0.066	0.552	21.387	23.875	0.064	0.117	97.582	ADL
185	NAC-134A	Nackara	Nackara	spinel	QUM		0.365	9.605	1.435	0.463	6.261	0.14	0.682	48.015	28.552	0.209	0.121	95.848	ADL
186	NAC-134A	Nackara	Nackara	spinel	QUM		0.204	10.407	1.43	0.768	6.503	0.09	0.804	47.22	29.168	0.186	0.094	96.874	ADL
187	NAC-134A	Nackara	Nackara	spinel	QUM		0.152	11.331	1.489	7.311	7.751	0.089	0.824	40.12	28.273	0.178	0	97.518	ADL
188	NAC-134A	Nackara	Nackara	spinel	QUM		0.149	13.19	1.458	3.623	7.319	0.068	0.775	40.124	30.442	0.148	0.152	97.448	ADL
189	NAC-134A	Nackara	Nackara	spinel	QUM		0.239	10.637	1.602	0.397	6.719	0.14	0.636	47.062	28.992	0.104	0.038	96.566	ADL
190	NAC-134A	Nackara	Nackara	spinel	TiMAC		0.208	5.274	10.16	37.11	11.339	0.051	0.44	13.541	19.508	0.221	0.134	97.986	ADL
191	NAC-134A	Nackara	Nackara	spinel	TiMAC		0.053	0.455	6.239	55.413	7.315	0.015	0.157	5.234	20.209	0.164	0.231	95.485	ADL
192	NAC-134A	Nackara	Nackara	spinel	QUM		0.305	11.268	1.732	5.001	7.679	0.036	0.825	40.709	28.017	0.163	0.099	95.834	ADL
193	NAC-134A	Nackara	Nackara	spinel	TiMAC		0.046	0.445	6.119	55.844	7.338	0.04	0.149	5.187	20.251	0.135	0.21	95.764	ADL
194	NAC-134A	Nackara	Nackara	spinel	TiMAC		0.084	0.412	6.047	56.693	7.623	0.034	0.143	5.17	20.167	0.118	0.133	96.624	ADL
195	NAC-134A	Nackara	Nackara	spinel	TiMAC		0.045	0.498	6.081	56.331	8.477	0.005	0.185	6.95	19.062	0.191	0.241	98.066	ADL
196	NAC-134A	Nackara	Nackara	spinel	QUM		0.132	10.598	1.685	0.493	6.605	0.092	0.756	46.424	28.4	0.198		95.383	ADL
197	NAC-134A	Nackara	Nackara	spinel	QUM		0.143	9.76	1.761	0.461	6.524	0.202	0.743	48.014	27.841	0.179		95.628	ADL
198	NAC-134A	Nackara	Nackara	spinel	QUM		0.217	8.489	1.647	0.481	6.382	0.185	0.711	49.894	27.017	0.211		95.234	ADL
199	NAC-134A	Nackara	Nackara	spinel	QUM		0.139	9.494	1.623	1.161	6.629	0.193	0.733	47.896	27.632	0.141		95.641	ADL
200	NAC-134A	Nackara	Nackara	spinel	QUM		0.092	9.435	1.719	3.65	6.811	0.055	0.792	45.677	27.445	0.181		95.857	ADL
201	NAC-134A	Nackara	Nackara	spinel	TiMAC		0.021	0.182	15.151	48.948	10.15	0.013	0.117	4.501	17.825	0.149		97.057	ADL
202	NAC-134A	Nackara	Nackara	spinel	QUM		0.135	8.372	1.715	10.478	7.215	0.074	0.752	40.308	25.627	0.225		94.901	ADL
203	NAC-134A	Nackara	Nackara	spinel	QUM		0.276	10.737	1.399	1.346	6.629	0.06	0.797	45.604	28.928	0.233		96.009	ADL
204	NAC-134A	Nackara	Nackara	spinel	TiMAC		0.031	0.505	6.162	57.383	6.85	0.009	0.174	3.112	21.262	0.11		95.598	ADL
205	NAC-134A	Nackara	Nackara	spinel	TiMAC		0.008	0.502	6.1	56.77	8.635	0.022	0.214	6.117	19.071	0.154		97.593	ADL
206	NAC-134A	Nackara	Nackara	spinel	TiMAC		0.041	0.401	6.203	56.687	7.483	0.01	0.233	5.038	20.302	0.162		96.56	ADL
207	NAC-134A	Nackara	Nackara	spinel	TiMAC		0.025	0.423	6.009	57.062	7.576	0.03	0.166	5.113	20.467	0.135		97.006	ADL
208	NAC-134A	Nackara	Nackara	spinel	TiMAC		0.297	0.517	6.118	56.017	7.526	0.08	0.258	4.348	20.251	0.124		95.536	ADL
209	NAC-134A	Nackara	Nackara	spinel	TiMAC		0.036	0.378	9.682	53.78	8.324	0.008	0.15	4.335	19.679	0.137		96.509	ADL
210	NAC-134A	Nackara	Nackara	spinel	QUM		0.198	9.958	1.489	0.404	6.586	0.092	0.747	47.949	28.316	0.177		95.916	ADL
211	NAC-134A	Nackara	Nackara	spinel	QUM		0.157	10.418	1.681	0.634	6.703	0.056	0.663	47.473	29.087	0.156		97.028	ADL
212	NAC-134A	Nackara	Nackara	spinel	QUM		0.291	10.818	1.659	3.504	6.975	0.051	0.761	42.54	28.487	0.231		95.317	ADL
213	NAC-134A	Nackara	Nackara	spinel	TiMAC		0.057	0.895	0.778	61.481	6.67	0.012	0.189	5.124	21.313	0.161		96.68	ADL
214	NAC-134A	Nackara	Nackara	spinel	TiMAC	core	0.055	0.27	6.793	54.754	8.396	0.037	0.206	6.997	18.961	0.185		96.654	ADL
215	NAC-134A	Nackara	Nackara	spinel	QUM	rim	0.32	11.039	1.687	9.063	7.564	0.051	0.758	36.963	28.2	0.183		95.828	ADL
216	NAC-134A	Nackara	Nackara	spinel	TiMAC	core	0.029	0.496	0.931	64.165	6.798	0.009	0.167	2.998	20.86	0.082		96.535	ADL
217	NAC-134A	Nackara	Nackara	spinel	MAG	rim	0.123	2.993	0.013	0.628	3.546	0.021	0.932	60.991	25.65	0.258		95.155	ADL
218	NAC-134A	Nackara	Nackara	spinel	TiMAC		0.075	0.033	3.133	63.601	6.334	0.044	0.237	1.321	21.292	0.047		96.117	ADL
219	NAC-H1A	Nackara	Nackara	spinel	QUM		0.208	10.351	0.474	0.861	6.135	0.224	0.818	49.027	29.367	0.292	0	97.757	ADL
220	PTB-61D	Nackara	Nackara	spinel	TiMAC		0.134	3.99	11.52	49.76	15.11	0.346	0.337	6.041	13.854	0.179		101.271	FFM
221	PTB-61D	Nackara	Nackara	spinel	TiMAC		0.115	3.82	11.35	50.25	14.41	0.162	0.257	5.67	15.078	0.225		101.337	FFM
222	PTB-61D	Nackara	Nackara	spinel	TiMAC		0.074	3.26	8.38	53.82	13.02	0.052	0.387	5.593	16.057	0.108		100.751	FFM
223	PTB-61D	Nackara	Nackara	spinel	TiMAC		0.089	3.52	13.48	46.54	15.44	0.125	0.312	7.928	13.376	0.182		100.992	FFM
224	PTB-61D	Nackara	Nackara	spinel	TiMAC		0.052	5.19	9.26	45.39	14.39	0.059	0.403	9.985	15.645	0.141		100.515	FFM
225	PTB-61D	Nackara	Nackara	spinel	TiMAC		0.118	3.89	11.48	49.63	14.35	0.114	0.242	5.715	15.087	0.241		100.867	FFM
226	PTB-61D	Nackara	Nackara	spinel	QUM		0.042	8.86	3.38	16.32	8.26	0.044	0.488	35.706	26.47	0.177		99.747	FFM
227	PTB-61D	Nackara	Nackara	spinel	TiMAC		0.058	6.05	8.01	43.32	12.38	0.008	0.289	11.301	19.69	0.135		101.241	FFM
228	PTB-61D	Nackara	Nackara	spinel	QUM		0.058	7.49	7.31	38.41	12.31	0.025	0.46	14.451	20.777	0.153		101.444	FFM
229	PTB-61D	Nackara	Nackara	spinel	TiMAC		0.114	6.06	9.31	41.33	12.92	0.027	0.3	12.02	18.994	0.18		101.255	FFM
230	PTB-61D	Nackara	Nackara	spinel	QUM		0.074	8.31	7.24	36.2	12.45	0.015	0.384	14.895	21.227	0.151		100.946	FFM
231	PTB-61D	Nackara	Nackara	spinel	QUM		0.072	9.29	6.48	32.79	11.82	0.021	0.522	17.036	22.851	0.146		101.028	FFM
232	PTB-61D	Nackara	Nackara	spinel	QUM		0.054	8.02	7.08	37.56	12.44	0.023	0.389	14.415	21.019	0.176		101.176	FFM
233	PTB-61D	Nackara	Nackara	spinel	QUM		0.058	8.32	4.32	24.57	8.05	0.011	0.901	26.83	26.327	0.134		99.521	FFM
234	PTB-61D	Nackara	Nackara	spinel	QUM		0.076	7.45	6.71	37.77	12.31	0.02	0.347	15.267	20.612	0.14		100.702	FFM
235	PTB-61D	Nackara	Nackara	spinel	QUM		0.197	7.13	7.23	38.68	12.34	0.04	0.331	13.762	20.366	0.163		100.239	FFM
236	PTB-61D	Nackara	Nackara	spinel	QUM		0.05	7.45	5.55	30.62	8.39	0.023	0.795	21.616	25.679	0.082		100.255	FFM
237	PTB-61D	Nackara	Nackara	spinel	TiMAC		0.146	5.92	9.07	40.98	12.73	0.046	0.365	12.501	19.121	0.156		101.035	FFM
238	PTB-61D	Nackara	Nackara	spinel	QUM		0.047	7.89	6.54	37.54	12.28	0	0.359	14.594	20.838	0.13		100.218	FFM
239	PTB-61D	Nackara	Nackara	spinel	QUM		0.042	8.12	6.09	34.02	10.27	0.01	0.66	17.194	23.618	0.124		100.148	FFM
240	PTB-61D	Nackara	Nackara	spinel	TiMAC		0.212	6.71	7.81	39.98	12.53	0.032	0.369	12.786	19.844	0.123		100.396	FFM
241	PTB-61D	Nackara	Nackara	spinel	QUM		0.198	11.81	1.797	0.761	3.69	0.069	1.3	42.289	33.906	0.106		95.926	FFM
242	PTB-61D	Nackara	Nackara	spinel	QUM		0.085	10.991	4.935	23.82	10.514	0.04	0.481	24.06	25.792	0.144		100.862	ADL
243	PTB-61D	Nackara	Nackara	spinel	QUM		0.043	12.359	4.231	16.621	8.165	0.03	0.97	27.995	30.08	0.094		100.588	ADL
244	PTB-61D	Nackara	Nackara	spinel	QUM		0.054	6.005	0.066	0.506	3.935	0.015	0.828	57.025	28.75	0.197		97.381	ADL
245	PTB-61D	Nackara	Nackara	spinel	QUM		0.001	11.273	5.836	27.518	11.649	0.026	0.459	19.102	24.287	0.211		100.362	ADL
246	PTB-61D	Nackara	Nackara	spinel	QUM		0.048	13.23	4.095	15.961	7.587	0.039	1.021	26.14	31.285	0.094		99.5	ADL
247	PTB-61D	Nackara	Nackara	spinel	QUM		0.066	10.802	4.15	19.707	6.295	0.035	1.039	26.783	31.375	0.106		100.358	ADL
248	PTB-61D	Nackara	Nackara	spinel	QUM		0.031	7.896	6.44	36.113	10.316	0.012	0.472	14.908	23.542	0.155		99.885	ADL
249	PTB-61D	Nackara	Nackara	spinel	QUM		0.072	11.983	5.177	25.109	10.761	0.022	0.479	20.205	26.236	0.163		100.207	ADL
250	PTB-61D	Nackara	Nackara	spinel	QUM		0.03	13.053	4.355	20.422	9.028	0.045	0.649	22.158	29.317	0.152		99.209	ADL
251	PTB-61D	Nackara	Nackara	spinel	QUM		0.044	7.887	5.484	29.774	9.149	0.036	0.685	20.983	24.208	0.14		98.39	ADL
252	PTB-61D	Nackara	Nackara	spinel	TiMAC		0.063	6.163	9.597	40.092	11.937	0.034	0.26	10.482	19.94	0.146		98.714	ADL
253	PTB-61D	Nackara	Nackara	spinel	TiMAC		0.094	6.451	7.744	40.237	11.649	0.014	0.197	10.953	20.01	0.208		97.557	ADL
254	TW-05	Nackara	Nackara	spinel	TiMAC		0.149	2.716	13.738	48.654	14.958	0.027	0.037	6.858	13.783	0.219	0.153	101.292	ADL
255	TW-05	Nackara	Nackara	spinel	TiMAC		0.599	6.983	2.875	18.851	5.699	0.137	0.794	34.012	28.772	0.136	0.034	98.892	ADL
256	TW-05	Nackara	Nackara	spinel	QUM		0.471	8.718	1.329	9.395	5.042	0.138	1.122	39.869	29.268	0.206	0.086	95.644	ADL
257	TW-05	Nackara	Nackara	spinel	TiMAC		0.049	2.936	1.087	55.42	6.211	0.287	0.239	6.801	23.41	0.142	0.204	96.786	ADL
258	TW-05	Nackara	Nackara	spinel	TiMAC		0.108	3.607	8.756	49.307	10.653	0.024	0.535	7.664	19.781	0.171	0.053	100.659	ADL
259	TW-05	Nackara	Nackara	spinel	QUM		0.916	11.458	1.324	2.301	4.958	0.094	1.087	42.17	33.312	0.173	0.114	97.907	ADL
260	TW-05	Nackara	Nackara	spinel	TiMAC		0.106	3.897	9.08	48.184	10.735	0.126	0.487	7.903	20.011	0.178	0	100.707	ADL
261	TW-05	Nackara	Nackara	spinel	TiMAC		0.103	3.95	9.045	47.988	10.647	0.105	0.477	8.01	20.158	0.197	0.122	100.802	ADL
262	TW-05	Nackara	Nackara	spinel	TiMAC		0.133	4.012	6.985	42.104	7.786	0.304	0.812	13.917	23.269	0.06	0.142	99.524	ADL
263	TW-05	Nackara	Nackara	spinel	QUM		1.116	10.173	0.588	1.243	3.736	0.169	0.944	43.986	33.036	0.191	0.253	95.435	ADL
264	TW-05	Nackara	Nackara	spinel	TiMAC		0.157	3.265	9.101	50.11	10.507	0.098	0.371	7.111	19.905	0.243	0.016	100.884	ADL
265	TW-05	Nackara	Nackara	spinel	TiMAC		0.12	3.721	9.511	49.141	11.556	0.066	0.394	7.383	18.799	0.207	0.178	101.076	ADL
266	TW-05	Nackara	Nackara	spinel	QUM		0.085	9.018	1.791	11.556	5.504	0.105	0.913	40.923	30.384	0.112	0	100.391	ADL
267	TW-05	Nackara	Nackara	spinel	TiMAC		0.12	3.512	9.227	50.369	12.941	0.058	0.179	7.929	16.797	0.244	0.074	101.45	ADL
268	TW-05	Nackara	Nackara	spinel	TiMAC		0.165	3.853	9.23	50.77	9.772	0.126	0.368	4.05	21.184	0.192	0	99.71	ADL
269	TW-05	Nackara	Nackara	spinel	QUM		0.138	7.662	8.182	40.929	12.696	0.051	0.307	10.578	20.55	0.394	0.053	101.54	ADL
270	TW-05	Nackara	Nackara	spinel	TiMAC		0.121	3.517	8.925	50.394	11.715	0.113	0.427	7.573	18.361	0.288	0.035	101.469	ADL
271	TW-05	Nackara	Nackara	spinel	TiMAC		0.116	3.745	7.268	40.006	8.005	0.079	0.756	16.81	23.188	0.119	0.011	100.103	ADL
272	TW-05	Nackara	Nackara	spinel	TiMAC		0.142	3.791	8.741	48.089	9.343	0.058	0.566	7.666	21.915	0.128	0	100.439	ADL
273	TW-05	Nackara	Nackara	spinel	QUM		1.192	12.004	0.963	0.115	4.275	0.854	1.427	42.464	33.834	0.119	0.041	97.288	ADL
274	TW-05	Nackara	Nackara	spinel	TiMAC		0.135	3.526	9.142	49.16	7.428	0.091	0.56	4.546	24.341	0.107	0.026	99.062	ADL
275	TW-05	Nackara	Nackara	spinel	TiMAC		0.076	6.505	4.058	24.152	6.652	0.095	0.689	30.537	26.697	0.12	0.159	99.74	ADL
276	TW-05	Nackara	Nackara	spinel	TiMAC		0.189	5.989	13.309	37.823	13.813	0.095	0.29	11.338	18.101	0.328	0.091	101.366	ADL
277	TW-05	Nackara	Nackara	spinel	TiMAC		0.075	4.489	8.505	45.827	9.76	0.037	0.655	9.513	21.437	0.205	0.143	100.646	ADL
278	TW-05	Nackara	Nackara	spinel	QUM		0.635	12.137	1.078	0.538	4.852	0.489	0.973	44.141	33.899	0.192	0	98.934	ADL
279	TW-05	Nackara	Nackara	spinel	TiMAC		0.089	4.867	12.243	44.334	14.103	0.056	0.029	7.648	16.471	0.236	0.101	100.177	ADL
280	TW-05	Nackara	Nackara	spinel	QUM		0.131	7.612	8.151	43.419	14.086	0.033	0.1	9.228	18.606	0.46	0.141	101.967	ADL
281	TW-05	Nackara	Nackara	spinel	QUM		0.056	11.92	1.028	1.031	4.954	0.136	1.181	46.966	33.43	0.129	0.067	100.898	ADL
282	TW-05	Nackara	Nackara	spinel	TiMAC		0.162	3.434	9.298	51.701	9.45	0.132	0.261	3.374	21.497	0.29	0.077	99.676	ADL
283	TW-05	Nackara	Nackara	spinel	QUM		0.1	10.418	1.481	6.897	5.126	0.284	0.991	43.354	32.167	0.161	0.052	101.031	ADL
284	TW-05	Nackara	Nackara	spinel	TiMAC		0.145	3.942	12.688	46.35	14.093	0.024	0.177	8.388	16.364	0.286	0.115	102.572	ADL
285	TW-05	Nackara	Nackara	spinel	TiMAC		0.129	4.12	9.948	47.599	10.998	0.12	0.419	7.753	19.989	0.294	0.151	101.52	ADL
286	TW-76	Nackara	Nackara	spinel	TiMAC		0.131	2.511	8.929	54.404	9.223	0.213	0.126	2.209	20.785	0.124	0.116	98.771	ADL
287	TW-76	Nackara	Nackara	spinel	QUM		0.105	8.03	5.509	21.547	7.676	0.166	0.636	27.205	26.055	0.171	0.092	97.192	ADL
288	TW-76	Nackara	Nackara	spinel	QUM		0.097	10.342	4.973	8.183	6.621	0.189	0.638	34.946	28.736	0.299	0.175	95.199	ADL
289	TW-76	Nackara	Nackara	spinel	TiMAC		0.154	2.137	11.65	53.161	10.716	0.06	0.105	2.364	18.704	0.287	0.143	99.481	ADL
290	TW-76	Nackara	Nackara	spinel	QUM		0.082	9.575	4.81	10.669	6.475	0.342	0.744	34.691	28.247	0.302	0.094	96.031	ADL
291	TW-76	Nackara	Nackara	spinel	QUM		0.1	10.356	5.626	12.39	9.194	0.135	0.536	33.1	26.034	0.279	0.055	97.805	ADL
292	TW-76	Nackara	Nackara	spinel	TiMAC		0.155	2.727	8.382	52.423	7.508	0.175	0.33	2.419	22.642	0.103	0.279	97.143	ADL
293	TW-76	Nackara	Nackara	spinel	TiMAC		0.126	2.989	7.76	49.141	7.479	0.172	0.295	6.483	22.636	0.149	0.279	97.509	ADL
294	TW-76	Nackara	Nackara	spinel	QUM		0.08	8.879	5.916	13.789	8.127	0.227	0.783	32.875	25.478	0.209	0.094	96.457	ADL
295	TW-76	Nackara	Nackara	spinel	QUM		0.233	9.886	5.689	11.793	5.668	0.168	0.863	31.973	29.957	0.233	0.61	97.073	ADL
296	TW-76	Nackara	Nackara	spinel	TiMAC		0.119	3.732	8.377	48.426	8.056	0.242	0.34	5.034	22.918	0.131	0.042	97.417	ADL
297	TW-76	Nackara	Nackara	spinel	TiMAC		0.122	6.385	14.96	40.705	15.69	0.027	0.085	6.299	15.751	0.27	0.137	100.431	ADL
298	TW-76	Nackara	Nackara	spinel	TiMAC		0.109	5.523	7.66	37.636	11.137	0.144	0.304	16.102	19.915	0.277	0	98.807	ADL
299	TW-76	Nackara	Nackara	spinel	MAG		0.051	0.184	0.008	0.031	0.034	0.01	0.21	68.133	30.656	0.045	0	99.362	ADL
300	TW-76	Nackara	Nackara	spinel	TiMAC		0.15	2.618	7.847	52.773	12.024	0.039	0.195	7.14	16.685	0.197	0.148	99.816	ADL
301	TW-76	Nackara	Nackara	spinel	TiMAC		0.176	2.224	9.397	54.631	10.105	0.015	0.076	2.016	19.327	0.233	0.101	98.301	ADL
302	TW-76	Nackara	Nackara	spinel	TiMAC		0.083	3.782	9.073	43.449	8.897	0.024	0.296	9.836	21.894	0.138	0.103	97.575	ADL
303	TW-76	Nackara	Nackara	spinel	TiMAC		0.033	5.424	1.101	43.903	9.456	0.027	0.271	17.112	21.615	0.162	0.084	99.188	ADL
304	TW-76	Nackara	Nackara	spinel	TiMAC		0.232	3.037	8.429	51.096	8.732	0.138	0.167	3.414	21.237	0.15	0.135	96.767	ADL
305	TW-76	Nackara	Nackara	spinel	QUM		0.085	10.041	5.505	10.854	8.879	0.052	0.613	34.605	26.125	0.195	0.05	97.004	ADL
306	TW-76	Nackara	Nackara	spinel	TiMAC		0.119	6.428	5.881	23.807	9.351	0	0.455	28.849	22.903	0.237	0	98.03	ADL
307	TW-76	Nackara	Nackara	spinel	QUM		0.647	10.448	5.386	15.802	7.513	0.1	0.426	27.002	29.59	0.205	0.094	97.213	ADL
308	TW-76	Nackara	Nackara	spinel	TiMAC		0.149	3.555	7.283	43.753	10.402	0.05	0.295	14.215	19.724	0.174	0.1	99.7	ADL
309	TW-76	Nackara	Nackara	spinel	TiMAC		0.128	2.351	8.958	53.523	12.696	0.002	0.133	6.414	15.972	0.218	0.09	100.485	ADL
310	TW-76	Nackara	Nackara	spinel	TiMAC		0.109	2.395	9.187	53.352	12.212	0.015	0.247	6.776	16.94	0.161	0.154	101.548	ADL
311	TW-76	Nackara	Nackara	spinel	TiMAC		0.11	2.391	8.806	53.755	9.771	0.018	0.18	3.311	19.683	0.136	0.143	98.304	ADL
312	TW-76	Nackara	Nackara	spinel	TiMAC		0.115	2.301	8.783	52.485	10.612	0.037	0.381	6.61	18.892	0.069	0.05	100.335	ADL
313	TW-76	Nackara	Nackara	spinel	TiMAC		0.081	3.872	7.963	43.693	8.747	0.114	0.377	10.375	21.55	0.186	0.106	97.064	ADL
314	TW-76	Nackara	Nackara	spinel	TiMAC		0.079	3.467	7.205	49.405	8.078	0.267	0.207	5.384	22.082	0.144	0	96.318	ADL
315	TW-76	Nackara	Nackara	spinel	TiMAC		0.102	1.929	7.783	55.032	11.421	0.055	0.265	6.911	17.345	0.121	0	100.964	ADL
316	TW-76	Nackara	Nackara	spinel	TiMAC		0.113	3.675	8.331	48.279	6.933	0.012	0.509	6.327	25.153	0.112	0.158	99.602	ADL
317	TW-76	Nackara	Nackara	spinel	QUM		0.077	10.111	3.31	7.419	4.563	0.008	0.683	37.302	31.646	0.206	0.28	95.605	ADL
318	TW-76	Nackara	Nackara	spinel	TiMAC		0.15	2.93	8.992	53.528	8.412	0.062	0.21	1.139	22.315	0.079	0.042	97.859	ADL
319	TW-76	Nackara	Nackara	spinel	TiMAC		0.139	2.319	7.983	51.43	10.309	0.111	0.213	6.096	18.159	0.167	0.016	96.942	ADL
320	TW-76	Nackara	Nackara	spinel	QUM		0.076	8.944	3.623	12.949	4.801	0.064	0.606	34.563	30.905	0.153	0.213	96.897	ADL
321	TW-76	Nackara	Nackara	spinel	TiMAC		0.193	3.117	6.779	43.826	6.262	0.001	0.385	10.637	24.338	0.091	0.123	95.752	ADL
322	TW-76	Nackara	Nackara	spinel	QUM		0.206	9.335	5.049	13.443	9.777	0.072	0.487	34.431	24.15	0.295	0.029	97.274	ADL
323	TW-76	Nackara	Nackara	spinel	TiMAC		0.107	5.384	8.394	35.264	11.658	0.054	0.358	17.332	18.847	0.204	0	97.602	ADL
324	TW-76	Nackara	Nackara	spinel	TiMAC		0.092	3.677	8.527	49.549	12.296	0.048	0.223	8.336	17.432	0.187	0	100.367	ADL
325	TW-76	Nackara	Nackara	spinel	QUM		0.051	8.539	5.014	13.909	8.061	0.056	0.626	35.39	26.065	0.264	0.06	98.035	ADL
326	TW-76	Nackara	Nackara	spinel	TiMAC		0.167	4.219	8.075	40.657	10.767	0.12	0.374	14.54	19.26	0.098	0.143	98.42	ADL
327	TW-76	Nackara	Nackara	spinel	QUM		0.097	10.405	5.619	11.914	10.982	0.076	0.435	34.31	23.626	0.267	0	97.731	ADL
328	TW-76	Nackara	Nackara	spinel	TiMAC		0.101	2.628	8.494	53.643	9.775	0.048	0.202	4.355	20.232	0.095	0.23	99.803	ADL
329	TW-76	Nackara	Nackara	spinel	TiMAC		0.11	5.429	5.953	30.253	7.465	0.113	0.593	22.811	24.359	0.223	0.189	97.498	ADL
330	TW-76	Nackara	Nackara	spinel	TiMAC		0.148	2.18	9.682	54.868	9.073	0.075	0.221	1.57	20.964	0.128	0.117	99.026	ADL
331	TW-76	Nackara	Nackara	spinel	TiMAC		0.279	2.592	8.556	54.435	8.9	0.089	0.155	1.31	21.356	0.183	0.106	97.961	ADL
332	TW-76	Nackara	Nackara	spinel	TiMAC		0.059	3.932	9.063	42.811	9.882	0.055	0.465	12.712	21.122	0.233	0.098	100.432	ADL
333	TW-76	Nackara	Nackara	spinel	QUM		1.348	15.379	0.402	0.049	0.027	0.19	0.104	32.28	44.958	0.176	0	94.913	ADL
334	TW-76	Nackara	Nackara	spinel	TiMAC		0.087	3.865	7.475	43.494	9.619	0.105	0.493	13.965	21.162	0.167	0.045	100.477	ADL
335	TW-76	Nackara	Nackara	spinel	TiMAC		0.097	3.623	8.439	46.249	10.898	0.057	0.399	11.303	19.474	0.09	0.148	100.777	ADL
336	TW-76	Nackara	Nackara	spinel	MAG		0.055	2.265	0.705	0.021	4.214	0.026	0.391	66.764	26.524	0.264	0.033	101.262	ADL
337	TW-76	Nackara	Nackara	spinel	TiMAC		0.065	3.12	8.758	50.47	9.73	0.031	0.45	7.093	21.027	0.047	0.132	100.923	ADL
338	TW-76	Nackara	Nackara	spinel	TiMAC		0.128	2.367	9.301	53.629	7.69	0.075	0.367	2.126	22.814	0.057	0.034	98.588	ADL
339	TW-76	Nackara	Nackara	spinel	MAG		0.435	0.115	0.029	0	0.241	0.101	0.054	65.747	30.38	0	0	97.102	ADL
340	TW-76	Nackara	Nackara	spinel	QUM		1.323	17.868	0.335	0.401	0.036	0.227	0.055	27.712	47.335	0.152	0.039	95.483	ADL
341	TW-76	Nackara	Nackara	spinel	TiMAC		0.087	2.554	7.453	51.3	8.143	0.102	0.289	7.071	22.267	0.169	0	99.435	ADL
342	TW-76	Nackara	Nackara	spinel	TiMAC		0.025	4.588	6.743	31.092	8.294	0.035	0.558	26.042	23.538	0.206	0.192	101.313	ADL
343	TW-76	Nackara	Nackara	spinel	MAG		0.058	0.102	0.022	0	0.043	0.13	0.047	67.11	30.191	0.017	0	97.72	ADL
344	TW-76	Nackara	Nackara	spinel	QUM		1.231	14.312	0.418	0.783	0.076	0.163	0.094	34.099	43.656	0.331	0.093	95.256	ADL
345	TW-76	Nackara	Nackara	spinel	MAG		0.69	0.262	0.3	0.007	0.04	0.024	0.016	66.393	31.445	0.003	0.013	99.193	ADL
346	TW-76	Nackara	Nackara	spinel	MAG		0.098	0.838	0.249	0.018	0	0.133	0.036	65.626	31.22	0.104	0.023	98.345	ADL
347	TW-76	Nackara	Nackara	spinel	TiMAC		0.034	2.926	10.125	47.346	11.475	0.05	0.152	10.055	18.238	0.183	0.135	100.719	ADL
348	TW-76	Nackara	Nackara	spinel	MAG		0.004	0.274	0.023	0.018	0.031	0.113	0.022	67.73	30.89	0	0.01	99.115	ADL
349	TW-76	Nackara	Nackara	spinel	QUM		0.054	9.241	3.927	10.363	7.49	0.066	0.639	38.41	27.131	0.307	0	97.628	ADL
350	TW-76	Nackara	Nackara	spinel	TiMAC		0.19	2.489	8.653	51.381	7.242	0.046	0.286	3.369	23.306	0.139	0.074	97.175	ADL
351	TW-76	Nackara	Nackara	spinel	QUM		1.289	14.353	0.383	0.5	0.076	0.147	0.06	33.933	43.946	0.259	0	94.946	ADL
352	TW-76	Nackara	Nackara	spinel	TiMAC		0.059	1.776	11.741	53.507	10.011	0.044	0.149	2.634	19.758	0.147	0.181	100.007	ADL
353	TW-76	Nackara	Nackara	spinel	TiMAC		0.078	4.378	9.965	43.243	10.137	0.065	0.331	10.639	21.621	0.223	0.016	100.696	ADL
354	TW-76	Nackara	Nackara	spinel	QUM		0.138	7.284	4.43	16.81	7.207	0.035	0.593	34.831	26.101	0.191	0	97.62	ADL
355	TW-76	Nackara	Nackara	spinel	QUM		1.489	17.021	0.301	2.395	0.063	0.251	0.085	27.482	46.801	0.193	0	96.081	ADL
356	TW-76	Nackara	Nackara	spinel	QUM		1.129	10.166	0.524	0.383	0.769	0.338	0.127	43.296	38.445	0.177	0.075	95.429	ADL
357	TW-76	Nackara	Nackara	spinel	TiMAC		0.142	6.606	9.042	43.904	12.999	0.044	0.282	9.091	19.394	0.341	0.096	101.941	ADL
358	TW-76	Nackara	Nackara	spinel	QUM		1.179	15.92	0.37	0.213	0.055	0.275	0.086	32.298	45.398	0.193	0	95.987	ADL
359	TW-76	Nackara	Nackara	spinel	MAG		0.005	0.073	0	0.051	0	0.056	0	67.731	30.654	0	0	98.57	ADL
360	TW-76	Nackara	Nackara	spinel	QUM		1.246	17.384	0.326	0.168	0.044	0.321	0.164	28.651	46.643	0.081	0	95.028	ADL
361	TW-76	Nackara	Nackara	spinel	QUM		1.341	18.784	0.314	1.303	0.057	0.266	0.12	25.33	48.264	0.173	0	95.952	ADL
873	CUL-8	Port Augusta	Port Augusta	spinel	QUM		0.066	14.079	0.993	3.406	11.804	0.391	1.42	42.898	23.871	0.053	0.102	99.083	ADL
874	CUL-8	Port Augusta	Port Augusta	spinel	QUM		0.169	15.551	0.846	0.657	12.092	0.626	1.482	42.202	24.079	0.067	0.175	97.946	ADL
875	CUL-8	Port Augusta	Port Augusta	spinel	QUM		0.07	14.571	0.668	1.35	11.764	0.607	1.531	44.535	23.819	0.06	0.188	99.163	ADL
876	CUL-8	Port Augusta	Port Augusta	spinel	QUM		0.118	14.865	0.771	0.848	11.585	0.19	1.427	43.648	25.222	0.048	0.018	98.74	ADL
877	CUL-8	Port Augusta	Port Augusta	spinel	QUM		0.06	15.43	0.579	0.863	11.481	0.487	1.533	43.003	25.068	0.121	0	98.625	ADL
878	CUL-8	Port Augusta	Port Augusta	spinel	QUM		0.444	8.711	4.135	0.464	11.017	0.669	1.095	50.032	20.362	0.07	0.102	97.101	ADL
879	CUL-8	Port Augusta	Port Augusta	spinel	QUM		0.032	13.778	1.677	0.777	9.241	0.192	1.08	44.479	28.157	0.114	0.138	99.665	ADL
880	CUL-8	Port Augusta	Port Augusta	spinel	QUM		0.044	14.755	0.676	1.09	11.564	0.468	1.49	44.068	24.471	0.095	0.164	98.885	ADL
881	CUL-8	Port Augusta	Port Augusta	spinel	QUM		0.505	10.493	3.386	0.769	11.543	0.399	1.214	47.815	21.817	0.063	0.149	98.153	ADL
882	CUL-8	Port Augusta	Port Augusta	spinel	QUM		0.06	10.818	0.753	15.311	11.837	0.528	1.357	36.949	20.691	0.022	0.131	98.457	ADL
883	CUL-8	Port Augusta	Port Augusta	spinel	QUM		0.197	14.734	1.064	1.153	11.484	0.44	1.571	42.865	24.797	0	0	98.305	ADL
884	CUL-8	Port Augusta	Port Augusta	spinel	QUM		0.078	11.933	1.059	0.174	9.577	0.195	0.995	48.764	26	0	0	98.775	ADL
885	CUL-8	Port Augusta	Port Augusta	spinel	QUM		0.041	9.238	1.063	32.568	7.275	0.043	0.378	19.505	28.049	0.075	0.203	98.438	ADL
362	FRA-330A	Terowie	Terowie	spinel	TiMAC		0.108	4.75	8.36	48.69	11.06	0.025	0.302	5.624	19.879	0.242		99.04	FFM
363	FRA-330A	Terowie	Terowie	spinel	TiMAC		0.097	3.04	8.6	49.96	11	0.052	0.591	7.857	18.54	0.134		99.871	FFM
364	FRA-330A	Terowie	Terowie	spinel	TiMAC		0.127	3.19	9.87	50.43	11.25	0.05	0.263	3.241	17.624	0.213		96.258	FFM
365	FRA-330A	Terowie	Terowie	spinel	TiMAC		0.108	3.91	7.19	45.56	7.23	0.022	0.699	7.083	23.097	0.131		95.03	FFM
366	FRA-330A	Terowie	Terowie	spinel	TiMAC		0.073	3.4	8.76	50.42	12.52	0.016	0.398	8.223	16.95	0.191		100.951	FFM
367	FRA-330A	Terowie	Terowie	spinel	TiMAC		0.135	2.84	11.02	51.18	10.82	0	0.266	3.444	19.151	0.19		99.046	FFM
368	FRA-330A	Terowie	Terowie	spinel	TiMAC		0.147	3.5	7.84	48.28	8.44	0.023	0.753	6.938	22.046	0.131		98.098	FFM
369	FRA-330A	Terowie	Terowie	spinel	TiMAC		0.021	0.136	15.9	47.74	9.06	0	0.259	5.472	19.906	0.157		98.651	FFM
370	FRA-330A	Terowie	Terowie	spinel	TiMAC		0.018	0.164	14.33	49.74	9.39	0	0.263	5.57	19.208	0.185		98.868	FFM
371	FRA-330A	Terowie	Terowie	spinel	TiMAC		0.071	5.06	7.5	41.62	9.2	0.01	0.691	12.737	22.739	0.108		99.736	FFM
372	FRA-330A	Terowie	Terowie	spinel	TiMAC		0.088	4.93	6.19	33.33	9.09	0.037	0.914	23.233	22.234	0.2		100.246	FFM
373	FRA-330A	Terowie	Terowie	spinel	TiMAC		0.09	3.13	9.12	52.12	11.33	0.013	0.283	4.865	18.332	0.169		99.452	FFM
374	FRA-330A	Terowie	Terowie	spinel	TiMAC		0.029	0.445	3.91	42.45	6.65	0.014	0.44	23.798	21.915	0.172		99.823	FFM
375	FRA-330A	Terowie	Terowie	spinel	TiMAC		0.091	3.86	8.17	49.16	7.98	0.01	0.661	4.767	23.201	0.135		98.035	FFM
376	FRA-330A	Terowie	Terowie	spinel	TiMAC		0.116	3.73	8.34	48.97	10.42	0.033	0.61	7.772	19.976	0.13		100.097	FFM
377	FRA-330A	Terowie	Terowie	spinel	TiMAC		0.168	3.17	10.69	50.47	10.54	0.023	0.244	3.163	19.614	0.19		98.272	FFM
378	FRA-330A	Terowie	Terowie	spinel	TiMAC		0.118	3.02	9.59	52.64	10.86	0.007	0.257	3.434	18.97	0.17		99.066	FFM
379	FRA-330A	Terowie	Terowie	spinel	TiMAC		0.093	3.5	8.84	51.26	8.93	0.037	0.457	3.535	21.849	0.176		98.677	FFM
380	FRA-357A	Terowie	Terowie	spinel	QUM		0.054	7.42	0.73	11.61	5.72	0.263	0.809	44.146	27.645	0.205		98.602	FFM
381	FRA-357A	Terowie	Terowie	spinel	QUM		0.051	7.78	0.416	3.02	4.98	0.854	0.711	50.792	27.625	0.258		96.487	FFM
382	FRA-357A	Terowie	Terowie	spinel	QUM		0.026	6.17	0.222	0.258	4.41	0.215	0.621	58.158	28.547	0.268		98.895	FFM
383	FRA-357A	Terowie	Terowie	spinel	QUM		0.085	9.49	0.544	2.52	5.41	0.102	0.761	48.798	29.749	0.263		97.722	FFM
384	FRA-357A	Terowie	Terowie	spinel	TiMAC		0.248	2.8	7.16	45.6	7.03	0.054	0.738	10.644	23.432	0.119		97.825	FFM
385	FRA-357A	Terowie	Terowie	spinel	QUM		0.034	9.18	1.122	7.62	5.88	0.248	0.675	45.003	29.364	0.202		99.328	FFM
386	FRA-357A	Terowie	Terowie	spinel	TiMAC	core	0.117	3.06	8.69	49.05	9.64	0.061	0.619	6.946	20.049	0.136		98.368	FFM
387	FRA-357A	Terowie	Terowie	spinel	QUM	rim	0.072	9.3	0.53	0.859	5.29	0.324	0.691	50.515	29.445	0.234		97.26	FFM
388	FRA-357A	Terowie	Terowie	spinel	QUM		0.073	8.96	0.46	2.05	5.18	0.427	0.719	48.763	28.57	0.256		95.458	FFM
389	FRA-357A	Terowie	Terowie	spinel	QUM		0.072	7.24	0.367	2.62	4.83	0.959	0.668	51.764	27.131	0.258		95.909	FFM
390	FRA-357A	Terowie	Terowie	spinel	QUM		0.047	8.37	0.52	4.09	5.41	0.889	0.729	49.803	27.725	0.242		97.825	FFM
391	FRA-357A	Terowie	Terowie	spinel	QUM		0.111	6.12	0.26	1.87	4.58	0.166	0.675	54.649	27.474	0.208		96.113	FFM
392	FRA-357A	Terowie	Terowie	spinel	QUM		0.034	7.89	0.326	2.4	4.97	0.262	0.688	52.443	28.96	0.207		98.18	FFM
393	FRA-357A	Terowie	Terowie	spinel	QUM		0.574	5.98	0.268	1.057	4.6	0.334	0.588	56.753	28.841	0.175		99.17	FFM
394	FRA-357A	Terowie	Terowie	spinel	TiMAC		0.07	2.8	7.37	45.82	8.06	0.128	0.726	11.834	22.011	0.107		98.926	FFM
395	FRA-357A	Terowie	Terowie	spinel	QUM		0.034	8.42	1.044	9.59	5.8	0.147	0.849	44.405	28.523	0.253		99.065	FFM
396	FRA-357A	Terowie	Terowie	spinel	QUM		0.041	7.74	0.822	10.63	5.95	0.37	0.813	44.063	27.1	0.247		97.776	FFM
397	FRA-357A	Terowie	Terowie	spinel	QUM		0.112	7.44	0.415	1.73	4.97	0.303	0.684	53.927	28.584	0.256		98.421	FFM
398	FRA-357A	Terowie	Terowie	spinel	QUM		0.061	8.08	0.539	6.19	5.67	0.481	0.752	48.579	27.997	0.219		98.568	FFM
399	FRA-357A	Terowie	Terowie	spinel	TiMAC		0.141	2.69	6.5	45.41	7.57	0.175	0.802	13.493	22.398	0.114		99.293	FFM
400	FRA-357A	Terowie	Terowie	spinel	QUM		0.05	9.04	0.674	3.48	5.61	0.161	0.761	49.779	29.566	0.251		99.372	FFM
401	FRA-357A	Terowie	Terowie	spinel	QUM		0.012	8.235	0.465	5.234	4.825	0.27	0.696	49.324	29.719	0.192		98.972	ADL
402	FRA-357A	Terowie	Terowie	spinel	TiMAC		0.068	5	8.89	40	9.509	0.151	0.544	12.299	21.918	0.196		98.575	ADL
403	FRA-357A	Terowie	Terowie	spinel	TiMAC		0.142	5.455	9.021	38.536	9.48	0.125	0.617	12.403	22.544	0.15		98.473	ADL
404	FRA-357A	Terowie	Terowie	spinel	TiMAC		0.092	2.604	7.59	48.296	7.68	0.085	0.718	9.155	22.319	0.114		98.653	ADL
405	FRA-357A	Terowie	Terowie	spinel	TiMAC		0.214	5.112	8.761	38.513	9.338	0.126	0.582	12.197	21.892	0.173		96.908	ADL
406	FRA-357A	Terowie	Terowie	spinel	QUM		0.019	8.254	0.495	5.316	4.923	0.138	0.77	48.314	29.37	0.236		97.835	ADL
407	FRA-357A	Terowie	Terowie	spinel	QUM		0.56	8.022	0.587	7.543	5.11	0.17	0.745	44.604	29.41	0.21		96.961	ADL
408	FRA-357A	Terowie	Terowie	spinel	QUM		0.038	9.584	0.791	5.938	5.479	0.552	0.705	45.861	29.537	0.151		98.636	ADL
409	FRA-357A	Terowie	Terowie	spinel	QUM		0.045	9.66	0.443	1.485	4.995	0.222	0.776	48.52	29.964	0.222		96.332	ADL
410	FRA-357A	Terowie	Terowie	spinel	QUM		0.014	7.329	0.552	10.824	5.061	0.195	0.756	45.711	28.821	0.347		99.61	ADL
411	FRA-357A	Terowie	Terowie	spinel	QUM		0.041	7.774	0.585	7.313	5.021	0.102	0.809	47.491	29.095	0.243		98.474	ADL
412	FRA-357A	Terowie	Terowie	spinel	QUM		0.075	5.547	0.156	0.084	3.693	0.172	0.57	58.345	28.945	0.2		97.787	ADL
413	FRA-357A	Terowie	Terowie	spinel	TiMAC		0.125	2.737	8.279	50.23	9.329	0.069	0.474	6.542	20.453	0.122		98.36	ADL
414	FRA-357A	Terowie	Terowie	spinel	TiMAC		0.067	5.521	7.772	40.465	8.718	0.079	0.649	12.08	23.46	0.181		98.992	ADL
415	FRA-357A	Terowie	Terowie	spinel	QUM		0.035	7.148	0.559	10.415	5.114	0.439	0.805	44.556	27.63	0.194		96.895	ADL
416	Mittopitta K1	Terowie	Terowie	spinel	TiMAC		0.13	3.79	7.93	48.847	12.235	0.113	0.221	8.228	16.814	0.201	0.109	98.618	ADL
417	Mittopitta K1	Terowie	Terowie	spinel	TiMAC		0.569	0.167	21.907	37.729	14.161	0.313	0.131	11.616	12.731	0.098	0.168	99.59	ADL
418	Mittopitta K1	Terowie	Terowie	spinel	TiMAC		0.047	0.566	8.64	54.465	10.16	0.045	0.147	7.09	17.478	0.119	0.095	98.852	ADL
419	Mittopitta K1	Terowie	Terowie	spinel	TiMAC		0.129	3.3	6.576	52.249	8.554	0.144	0.05	3.641	21.262	0.217	0.1	96.222	ADL
420	Mittopitta K1	Terowie	Terowie	spinel	TiMAC		0.109	3.544	8.154	52.221	9.112	0.323	0.139	2.404	21.035	0.187	0.046	97.274	ADL
421	Mittopitta K1	Terowie	Terowie	spinel	QUM		1.252	10.308	4.643	0.865	7.303	0.237	1.018	41.48	29.06	0.093	0.013	96.272	ADL
422	Mittopitta K1	Terowie	Terowie	spinel	TiMAC		0.185	3.768	8.494	51.167	9.923	0.214	0.081	3.041	20.535	0.209	0.067	97.684	ADL
423	Mittopitta K1	Terowie	Terowie	spinel	TiMAC		0.178	2.883	9.725	49.869	13.102	0.088	0.173	7.52	15.567	0.251	0.034	99.39	ADL
424	Mittopitta K1	Terowie	Terowie	spinel	TiMAC		0.155	2.901	13.337	44.643	14.338	0.053	0.13	8.957	14.027	0.245	0.055	98.841	ADL
425	Mittopitta K1	Terowie	Terowie	spinel	TiMAC		0.159	3.754	7.743	50.178	12.329	0.101	0.185	7.84	16.851	0.191	0.109	99.44	ADL
426	Mittopitta K1	Terowie	Terowie	spinel	TiMAC		0.173	2.619	11.92	49.642	10.687	0.035	0.052	2.642	18.689	0.258	0.093	96.81	ADL
427	Mittopitta K1	Terowie	Terowie	spinel	TiMAC		0.149	3.355	7.728	50.258	12.098	0.123	0.208	7.649	16.853	0.187	0.052	98.66	ADL
428	TER-B2	Terowie	Terowie	spinel	QUM		0.21	8.36	5.22	13.75	6.95	0.097	0.925	34.382	27.361	0.109		97.364	FFM
429	TER-B2	Terowie	Terowie	spinel	TiMAC		0.081	3.76	6.6	33.26	9.11	0.033	0.615	22.367	20.143	0.113		96.082	FFM
430	TER-B2	Terowie	Terowie	spinel	QUM		0.048	10.75	4.4	6.1	6.92	0.038	0.974	38.74	29.21	0.127		97.307	FFM
431	TER-B2	Terowie	Terowie	spinel	TiMAC		0.104	5.94	6.1	22.55	9.19	0.016	0.762	29.797	21.948	0.095		96.502	FFM
432	TER-B2	Terowie	Terowie	spinel	TiMAC		0.172	2.66	9.33	47.72	10.84	0.072	0.561	9.939	18.677	0.097		100.068	FFM
433	TER-B2	Terowie	Terowie	spinel	QUM		0.058	11.61	5.03	5.78	8.53	0.012	0.701	39.208	28.549	0.181		99.659	FFM
434	TER-B2	Terowie	Terowie	spinel	TiMAC		0.138	2.85	11.8	40.66	10.9	0.041	0.528	14.347	19.15	0.083		100.497	FFM
435	TER-B2	Terowie	Terowie	spinel	QUM		0.072	10.16	5.32	10.26	7.73	0.04	0.859	36.166	28.306	0.136		99.049	FFM
436	Terowie South	Terowie	Terowie	spinel	TiMAC		0.094	2.067	8.459	52.558	8.986	0.038	0.092	3.832	19.167	0.127	0.077	95.497	ADL
437	Terowie South	Terowie	Terowie	spinel	TiMAC		0.053	1.746	9.387	49.56	11.87	0.028	0.126	9.607	16.038	0.112	0.111	98.638	ADL
438	Mount Scrub K3	Terowie	Terowie	spinel	QUM		0.048	8.303	7.15	17.501	11.297	0.168	0.472	32.798	22.145	0.168		100.05	ADL
439	Mount Scrub K3	Terowie	Terowie	spinel	QUM		0.034	11.24	4.433	0.021	8.845	0.537	0.543	47.209	27.523	0.153		100.538	ADL
440	Mount Scrub K3	Terowie	Terowie	spinel	QUM		0.036	11.222	3.931	0.17	7.949	0.194	0.659	46.966	29.058	0.071		100.256	ADL
441	Mount Scrub K3	Terowie	Terowie	spinel	TiMAC		0.066	4.138	10.166	44.103	10.451	0.3	0.194	8.789	20.317	0.12		98.644	ADL
442	Mount Scrub K3	Terowie	Terowie	spinel	QUM		1.76	11.197	4.384	0.117	8.5	0.272	0.543	41.245	29.777	0.086		97.881	ADL
443	Mount Scrub K3	Terowie	Terowie	spinel	QUM		0.022	10.828	3.452	0.024	6.385	0.548	0.878	47.619	30.272	0.122		100.15	ADL
444	Mount Scrub K3	Terowie	Terowie	spinel	TiMAC		0.118	3.956	9.832	49.064	9.352	0.204	0.252	3.17	21.492	0.151		97.591	ADL
445	Mount Scrub K3	Terowie	Terowie	spinel	TiMAC		0.143	2.589	9.26	53.547	8.942	0.155	0.105	1.763	21.043	0.088		97.635	ADL
446	Mount Scrub K3	Terowie	Terowie	spinel	QUM		0.231	11.396	4.091	0.148	7.807	0.357	0.704	45.747	29.339	0.148		99.968	ADL
447	Mount Scrub K3	Terowie	Terowie	spinel	QUM		0.171	11.251	4.114	0.287	8.227	0.317	0.587	46.279	28.483	0.164		99.88	ADL
448	Mount Scrub K3	Terowie	Terowie	spinel	TiMAC		0.104	2.626	9.489	51.599	9.813	0.124	0.176	4.873	20.311	0.118		99.233	ADL
449	Mount Scrub K3	Terowie	Terowie	spinel	TiMAC		0.102	3.823	9.146	48.638	9.444	0.193	0.215	5.68	21.707	0.149		99.097	ADL
450	Mount Scrub K3	Terowie	Terowie	spinel	TiMAC		0.048	4.015	6.48	52.871	9.351	0.049	0.07	4.086	21.765	0.17		98.905	ADL
451	Mount Scrub K3	Terowie	Terowie	spinel	TiMAC		0.041	3.845	7.31	53.053	10.062	0.118	0.107	3.811	20.494	0.211		99.052	ADL
452	Mount Scrub K3	Terowie	Terowie	spinel	TiMAC		0.053	4.717	10.146	39.065	11.975	0.075	0.373	14.86	18.959	0.138		100.361	ADL
453	Mount Scrub K3	Terowie	Terowie	spinel	QUM		0.051	11.575	4.3	0.215	8.363	0.295	0.567	46.116	28.929	0.084		100.495	ADL
454	Mount Scrub K3	Terowie	Terowie	spinel	TiMAC		0.046	4.194	10.073	43.199	11.669	0.16	0.262	11.593	18.595	0.146		99.937	ADL
455	Mount Scrub K3	Terowie	Terowie	spinel	TiMAC		0.105	2.874	8.616	53.616	10.313	0.201	0.235	3.721	19.453	0.107		99.241	ADL
456	Mount Scrub K3	Terowie	Terowie	spinel	TiMAC		0.025	4.923	9.834	37.53	12.179	0.178	0.23	16.427	18.562	0.132		100.02	ADL
457	Ulooloo K1	Terowie	Terowie	spinel	TiMAC		0.133	1.77	9.73	53.8	10.39	0.058	0.296	2.828	18.045	0.127		97.177	FFM
458	Ulooloo K1	Terowie	Terowie	spinel	TiMAC	core	0.107	2.18	8.95	51.7	9.78	0.303	0.392	5.055	18.671	0.092		97.23	FFM
459	Ulooloo K1	Terowie	Terowie	spinel	QUM	rim	0.106	10.35	5.25	0.525	8.37	0.342	0.825	45.28	26.795	0.123		97.966	FFM
460	Ulooloo K1	Terowie	Terowie	spinel	TiMAC		0.103	2.37	13.5	43.77	11.07	0.111	0.268	8.372	18.107	0.099		97.77	FFM
461	Ulooloo K1	Terowie	Terowie	spinel	TiMAC		0.078	1.81	14.09	43.98	13.33	0.302	0.412	11.056	14.472	0.101		99.631	FFM
462	Ulooloo K1	Terowie	Terowie	spinel	MAG		0.046	2.06	0.713	0.144	4.56	0.41	0.709	63.838	23.326	0.211		96.017	FFM
463	Ulooloo K1	Terowie	Terowie	spinel	TiMAC		0.083	3.46	12.07	30.1	11.32	0.405	0.674	21.814	17.371	0.093		97.39	FFM
464	Ulooloo K1	Terowie	Terowie	spinel	TiMAC		0.117	2	10.49	50.84	10.16	0.077	0.319	4.681	18.528	0.139		97.351	FFM
465	Ulooloo K1	Terowie	Terowie	spinel	TiMAC		0.156	1.663	9.54	54.4	10.28	0.09	0.295	2.801	18.169	0.1		97.494	FFM
466	Ulooloo K1	Terowie	Terowie	spinel	TiMAC	core	0.076	3.02	13.56	37.19	12.99	0.142	0.373	15.639	15.817	0.101		98.908	FFM
467	Ulooloo K1	Terowie	Terowie	spinel	QUM	rim	0.067	10.4	5.11	0.878	6.92	0.241	1.006	44.705	28.892	0.144		98.363	FFM
468	Ulooloo K1	Terowie	Terowie	spinel	QUM		0.088	10.34	3.76	0.705	6.24	0.314	1.061	45.862	29.551	0.15		98.071	FFM
469	Ulooloo K1	Terowie	Terowie	spinel	QUM		0.105	10.26	5.04	0.024	6.46	0.214	0.992	45.322	29.567	0.11		98.094	FFM
470	Ulooloo K1	Terowie	Terowie	spinel	TiMAC	core	0.104	2.29	11.74	47.87	10.21	0.089	0.333	5.988	19.192	0.125		97.941	FFM
471	Ulooloo K1	Terowie	Terowie	spinel	QUM	rim	0.125	9.84	3	2.66	6.18	0.15	1.059	45.386	29.269	0.163		97.832	FFM
472	Ulooloo K1	Terowie	Terowie	spinel	TiMAC		0.159	3.54	12.02	30.71	11.57	0.152	0.582	22.502	18.122	0.09		99.447	FFM
473	Ulooloo K1	Terowie	Terowie	spinel	TiMAC		0.157	1.609	9.96	54.71	10.61	0.042	0.264	2.112	17.62	0.147		97.231	FFM
474	Ulooloo K1	Terowie	Terowie	spinel	TiMAC		0.127	1.9	9.1	55.04	10.18	0.079	0.259	2.215	18.467	0.127		97.494	FFM
845	Angaston 1	Angaston	Mount Lofty Ranges	spinel	QUM		0.042	13.043	4.964	4.261	8.783	0.141	0.626	38.195	29.765	0		99.82	ADL
846	Angaston 1	Angaston	Mount Lofty Ranges	spinel	QUM		0.218	12.402	3.396	0.063	6.221	0.352	0.846	42.285	31.553	0		97.336	ADL
847	Angaston 1	Angaston	Mount Lofty Ranges	spinel	QUM		0.078	12.303	4.056	0.162	7.207	0.16	0.766	41.906	30.04	0.183		96.861	ADL
848	Angaston 1	Angaston	Mount Lofty Ranges	spinel	QUM		0.136	9.86	7.762	15.687	10.319	0.093	0.394	29.993	25.137	0.225		99.606	ADL
849	Angaston 1	Angaston	Mount Lofty Ranges	spinel	QUM		0.135	13.054	3.936	0.108	7.326	0.128	0.803	42.119	30.93	0.067		98.606	ADL
850	Angaston 1	Angaston	Mount Lofty Ranges	spinel	QUM		0.094	13.195	3.822	0.229	7.097	0.121	0.742	42.175	31.785	0.085		99.345	ADL
851	Angaston 1	Angaston	Mount Lofty Ranges	spinel	QUM		0.133	12.157	5.201	6.328	9.018	0.126	0.695	36.62	28.401	0.081		98.76	ADL
852	Angaston 1	Angaston	Mount Lofty Ranges	spinel	QUM		0.108	10.239	6.075	11.989	9.328	0.124	0.723	34.207	26.066	0.059		98.918	ADL
853	Angaston 1	Angaston	Mount Lofty Ranges	spinel	QUM		0.47	12.786	4.047	0.077	7.555	0.192	0.707	41.936	30.474	0.054		98.298	ADL
854	Angaston 1	Angaston	Mount Lofty Ranges	spinel	QUM		0.152	12.478	3.763	0.072	7.523	0.14	0.846	43.155	30.124	0		98.253	ADL
855	Angaston 1	Angaston	Mount Lofty Ranges	spinel	QUM		0.127	12.932	3.81	0.122	7.328	0.131	0.855	42.821	30.999	0		99.125	ADL
856	Angaston 1	Angaston	Mount Lofty Ranges	spinel	QUM		0.192	12.517	2.931	0.027	5.793	0.183	0.781	41.936	32.414	0.071		96.845	ADL
857	Angaston 1	Angaston	Mount Lofty Ranges	spinel	QUM		0.12	13.569	4.087	0.631	7.601	0.178	0.662	40.679	30.999	0.112		98.638	ADL
858	Angaston 1	Angaston	Mount Lofty Ranges	spinel	QUM		0.217	12.964	3.976	0	8.568	0.138	0.618	41.805	29.157	0		97.443	ADL
859	Angaston 1	Angaston	Mount Lofty Ranges	spinel	QUM		0.088	13.395	3.575	0	6.782	0.191	0.747	41.388	32.043	0.063		98.272	ADL
860	Angaston 1	Angaston	Mount Lofty Ranges	spinel	QUM		0.118	12.425	4.282	2.183	8.383	0.08	0.787	41.24	29.297	0		98.795	ADL
861	Angaston 1	Angaston	Mount Lofty Ranges	spinel	QUM		0.048	12.126	3.941	0.045	7.823	0.12	0.649	43.891	29.306	0.13		98.079	ADL
862	Angaston 1	Angaston	Mount Lofty Ranges	spinel	QUM		0.124	12.704	3.775	0.122	5.403	0.967	0.805	40.202	32.088	0		96.19	ADL
863	Angaston 1	Angaston	Mount Lofty Ranges	spinel	QUM		0.082	8.502	7.615	15.161	10.067	0.047	0.517	31.975	23.536	0.122		97.624	ADL
864	Angaston 1	Angaston	Mount Lofty Ranges	spinel	QUM		0.109	12.444	3.831	1.038	6.305	0.209	0.934	41.105	31.366	0.121		97.462	ADL
865	Angaston 1	Angaston	Mount Lofty Ranges	spinel	QUM		0.151	13.328	3.496	0.009	6.908	0.595	0.746	40.656	32.054	0.018		97.961	ADL
866	Angaston 1	Angaston	Mount Lofty Ranges	spinel	QUM		0.108	7.467	8.563	20.699	10.067	0.114	0.536	27.779	23.125	0.226		98.684	ADL
867	Angaston 1	Angaston	Mount Lofty Ranges	spinel	QUM		0.12	12.604	3.278	0	6.831	0.131	0.903	43.404	31.037	0		98.308	ADL
868	Angaston 1	Angaston	Mount Lofty Ranges	spinel	QUM		0.06	13.113	4.068	0.136	8.134	0.124	0.746	41.881	29.561	0.049		97.872	ADL
869	Angaston 1	Angaston	Mount Lofty Ranges	spinel	QUM		0.086	13.183	3.899	0.634	7.073	0.19	0.853	41.182	31.232	0.094		98.426	ADL
870	Angaston 1	Angaston	Mount Lofty Ranges	spinel	QUM		0.148	12.792	3.15	0.031	5.779	0.287	0.784	41.88	32.801	0.058		97.71	ADL
871	Angaston 1	Angaston	Mount Lofty Ranges	spinel	QUM		1.331	12.247	2.59	0.031	4.359	0.311	0.918	40.298	35.177	0		97.262	ADL
872	Angaston 1	Angaston	Mount Lofty Ranges	spinel	QUM		0.099	13.002	3.666	0.023	6.681	0.276	0.807	42.413	31.673	0.058		98.698	ADL
V14541/1	Cleve	Cleve		spinel		Core	0.09	2.15	14.22	7.99	5.66	0.06	0.72		64.39	0.12
V14541/1	Cleve	Cleve		spinel		Rim	0.1	2	12.64	11.39	5.41	0.08	0.74		63.08	0.07
V1454/2	Cleve	Cleve		spinel		Core	0.09	1.36	14.05	3.39	4.82	0.14	0.75		69.57
V1454/3	Cleve	Cleve		spinel		Core	0.04	0.21	11.56	0.01	3.51	0.04	0.66		78.28	0.08
V1454/3	Cleve	Cleve		spinel		RIm	0.09	0.29	12.37	0.07	3.73	0.08	0.71		76.41	0.05
V1454/4	Cleve	Cleve		spinel		Core	0.06	2.55	14.22	12.09	5.64	0.09	0.7		60.16	0.1
V1454/5	Cleve	Cleve		spinel		Core	0.05	2	15.25	2.34	5.46	0.11	0.88		69.7	0.09
V1454/6	Cleve	Cleve		spinel		Core	0.04	2.31	15.94	2.3	5.85	0.14	0.94		67.92	0.04
V1453/1	Cleve	Cleve		spinel		Core	0.06	2.44	18.07	7.58	10.22	0.09	0.78		57.24	0.13
V1453/2	Cleve	Cleve		spinel		Core	0.09	2.65	15.98	2.39	7.91	0.18	0.77		65.8	0.09
V1455/4	Cleve	Cleve		spinel		Core	0.03	2.31	17.02	3.09	7.48	0.21	0.77		65.26	0.08
V1455/5	Cleve	Cleve		spinel		Core	0.05	2.31	16.8	6.91	7.97	0.08	0.67		61.43	0.06
V1455/5	Cleve	Cleve		spinel		Rim	0.05	1.71	14.24	8.19	7.41	0.07	0.73		62.98	0.08
1	CDW-010	Eurelia	Eurelia	spinel	TiMAC		0.131	5.73	8.418	42.978	12.759	0.272	0.266	10.546	17.971	0.18		99.251	ADL
2	CDW-010	Eurelia	Eurelia	spinel	TiMAC		0.108	5.32	8.858	44.414	13.38	0.407	0.032	9.579	16.68	0.269		99.047	ADL
3	CDW-010	Eurelia	Eurelia	spinel	TiMAC		0.13	5.882	8.961	44.097	13.005	0.143	0.247	9.014	18.169	0.218		99.866	ADL
4	CDW-010	Eurelia	Eurelia	spinel	TiMAC		0.149	5.449	7.84	41.512	12.236	0.365	0.328	13.049	18.266	0.117		99.311	ADL
5	CDW-010	Eurelia	Eurelia	spinel	TiMAC		0.146	6.048	8.788	44.414	12.957	0.169	0.245	8.574	18.467	0.205		100.013	ADL
6	CDW-010	Eurelia	Eurelia	spinel	TiMAC		0.167	4.796	9.263	44.386	12.929	0.157	0.21	9.89	17.09	0.115		99.003	ADL
7	CDW-010	Eurelia	Eurelia	spinel	TiMAC		0.153	5.169	8.893	44.306	12.964	0.181	0.213	9.53	17.382	0.151		98.942	ADL
8	CDW-010	Eurelia	Eurelia	spinel	TiMAC		0.103	5.201	9.216	44.249	12.985	0.428	0.162	9.506	16.947	0.168		98.965	ADL
9	CDW-010	Eurelia	Eurelia	spinel	TiMAC		0.092	5.768	8.48	43.303	12.989	0.434	0.342	10.391	17.358	0.107		99.264	ADL
10	CDW-010	Eurelia	Eurelia	spinel	TiMAC		0.101	5.14	8.431	42.441	12.681	0.285	0.201	12.052	17.197	0.146		98.675	ADL
11	CDW-010	Eurelia	Eurelia	spinel	TiMAC		0.107	5.047	8.206	43.025	13.303	0.454	0.411	12.482	16.2	0.09		99.325	ADL
12	CDW-010	Eurelia	Eurelia	spinel	TiMAC		0.114	5.094	9.439	44.08	13.152	0.631	0.091	9.961	16.723	0.296		99.581	ADL
13	CDW-010	Eurelia	Eurelia	spinel	TiMAC		0.113	5.371	9.158	43.784	12.98	0.528	0.125	9.623	17.256	0.229		99.167	ADL
14	CDW-010	Eurelia	Eurelia	spinel	TiMAC		0.16	4.935	9.394	44.196	13.004	0.175	0.271	9.916	17.054	0.139		99.244	ADL
15	CDW-010	Eurelia	Eurelia	spinel	TiMAC		0.143	4.61	9.261	44.161	12.891	0.239	0.246	10.627	17.035	0.117		99.33	ADL
16	CDW-010	Eurelia	Eurelia	spinel	TiMAC		0.117	5.519	8.14	39.252	12.65	0.595	0.335	14.936	16.96	0.153		98.657	ADL
17	CDW-010	Eurelia	Eurelia	spinel	TiMAC		0.118	4.567	8.674	42.818	12.829	0.566	0.365	12.673	16.567	0		99.177	ADL
18	CDW-010	Eurelia	Eurelia	spinel	TiMAC		0.099	4.988	9.056	44.217	13.22	0.416	0.255	10.55	16.487	0.208		99.496	ADL
19	CDW-010	Eurelia	Eurelia	spinel	TiMAC		0.122	6.035	7.724	39.418	12.883	0.307	0.229	14.12	17.491	0.149		98.478	ADL
20	CDW-010	Eurelia	Eurelia	spinel	TiMAC		0.197	5.095	8.928	42.428	13.332	0.659	0.2	12.045	16.251	0.176		99.311	ADL
21	CDW-010	Eurelia	Eurelia	spinel	TiMAC		0.124	5.517	9.331	43.795	12.763	0.16	0.162	9.167	18.073	0.208		99.3	ADL
22	CDW-010	Eurelia	Eurelia	spinel	TiMAC		0.223	6.033	7.979	38.888	12.983	0.571	0.238	14.519	17.367	0.131		98.932	ADL
23	CDW-010	Eurelia	Eurelia	spinel	TiMAC		0.159	4.352	8.148	42.585	12.28	0.218	0.127	13.05	17.39	0.122		98.431	ADL
24	CDW-010	Eurelia	Eurelia	spinel	TiMAC		0.16	5.248	8.276	38.334	12.332	0.169	0.323	16.297	18.267	0.131		99.537	ADL
25	CDW-010	Eurelia	Eurelia	spinel	TiMAC		0.122	5.293	7.78	40.776	12.52	0.155	0.366	13.83	17.42	0.14		98.402	ADL
26	CDW-010	Eurelia	Eurelia	spinel	TiMAC		0.207	4.4	9.073	43.996	12.921	0.2	0.285	11.819	16.991	0.19		100.082	ADL
27	CDW-010	Eurelia	Eurelia	spinel	TiMAC		0.116	4.613	8.66	43.537	12.769	0.387	0.243	12.716	16.966	0.127		100.134	ADL
28	CDW-010	Eurelia	Eurelia	spinel	TiMAC		0.09	5.191	8.797	43.883	12.829	0.099	0.248	11.164	17.983	0.213		100.497	ADL
29	CDW-010	Eurelia	Eurelia	spinel	TiMAC		0.15	6.267	8.194	43.629	13.077	0.099	0.236	10.047	18.301	0.228		100.228	ADL
30	CDW-010	Eurelia	Eurelia	spinel	TiMAC		0.18	5.537	9.043	42.573	12.854	0.069	0.194	9.974	17.885	0.143		98.452	ADL
31	CDW-010	Eurelia	Eurelia	spinel	QUM		0.19	7.341	7.916	34.207	12.476	0.147	0.4	16.382	19.94	0.022		99.021	ADL
32	CDW-010	Eurelia	Eurelia	spinel	TiMAC		0.185	5.294	8.922	43.408	12.849	0.306	0.072	10.362	17.358	0.283		99.039	ADL
33	CDW-010	Eurelia	Eurelia	spinel	TiMAC		0.123	5.322	9.196	44.403	12.936	0.164	0.22	9.431	17.846	0.085		99.726	ADL
34	CDW-010	Eurelia	Eurelia	spinel	TiMAC		0.143	5.607	9.299	43.619	12.91	0.093	0.221	9.035	17.868	0.193		98.988	ADL
35	CDW-010	Eurelia	Eurelia	spinel	TiMAC		0.155	4.834	8.759	43.721	12.666	0.054	0.233	10.632	17.563	0.085		98.702	ADL
36	CDW-010	Eurelia	Eurelia	spinel	TiMAC		0.095	6.806	8.261	34.307	12.387	0.07	0.363	16.959	19.811	0		99.059	ADL
37	CDW-010	Eurelia	Eurelia	spinel	TiMAC		0.294	5.735	8.614	44.215	13.641	0.111	0.212	9.742	17.313	0.207		100.084	ADL
38	CDW-010	Eurelia	Eurelia	spinel	TiMAC		0.118	5.524	8.221	42.378	13.296	0.334	0.165	12.252	17.044	0.194		99.526	ADL
39	CDW-010	Eurelia	Eurelia	spinel	TiMAC		0.119	5.591	8.529	42.398	12.832	0.014	0.305	11.397	17.919	0.139		99.243	ADL
40	CDW-010	Eurelia	Eurelia	spinel	TiMAC		0.093	5.765	8.283	42.158	12.445	0.029	0.25	11.084	18.601	0.167		98.875	ADL
41	CDW-010	Eurelia	Eurelia	spinel	TiMAC		0.134	6.128	8.48	43.573	12.984	0.043	0.267	10.203	18.479	0.198		100.489	ADL
42	CDW-010	Eurelia	Eurelia	spinel	TiMAC		0.199	5.604	8.43	42.986	12.626	0.135	0.242	10.421	18.634	0.023		99.3	ADL
43	CDW-010	Eurelia	Eurelia	spinel	TiMAC		0.193	5.212	8.887	43.143	12.747	0.044	0.204	10.113	17.775	0.126		98.444	ADL
44	CDW-010	Eurelia	Eurelia	spinel	TiMAC		0.047	6.314	7.884	38.4	12.374	0.058	0.254	14.021	18.828	0.018		98.198	ADL
45	CDW-010	Eurelia	Eurelia	spinel	TiMAC		0.112	6.268	7.718	39.433	12.5	0.123	0.369	13.185	18.597	0.194		98.499	ADL
46	CDW-010	Eurelia	Eurelia	spinel	TiMAC		0.149	6.88	7.984	34.511	12.812	0.094	0.378	16.912	18.752	0.158		98.63	ADL
47	CDW-010	Eurelia	Eurelia	spinel	TiMAC		0.146	6.787	7.509	37.042	12.288	0.141	0.301	14.152	19.287	0.072		97.725	ADL
48	CDW-010	Eurelia	Eurelia	spinel	TiMAC		0.152	5.425	8.774	42.263	12.411	0.088	0.247	10.761	18.582	0.018		98.721	ADL
49	CDW-010	Eurelia	Eurelia	spinel	TiMAC		0.073	6.08	8.328	41.975	12.746	0.067	0.208	10.79	18.522	0.032		98.821	ADL
50	MOO-44B	Eurelia	Eurelia	spinel	QUM		0.117	14.99	4.34	2.49	11.3	0.06	0.501	37.482	27.432	0.094		98.806	FFM
51	MOO-44B	Eurelia	Eurelia	spinel	QUM		0.105	13.77	4.37	1.69	11.17	0.111	0.535	40.718	26.28	0.085		98.834	FFM
52	MOO-44B	Eurelia	Eurelia	spinel	QUM		0.147	13.46	3.54	0	7.78	0.051	0.848	40.622	30.236	0.072		96.756	FFM
53	MOO-44B	Eurelia	Eurelia	spinel	QUM		0.046	7.47	8.6	32.4	11.98	0.011	0.412	17.953	21.085	0.173		100.13	FFM
54	MOO-44B	Eurelia	Eurelia	spinel	TiMAC		0.064	4.83	8.52	43.51	12.6	0	0.279	13.041	18.385	0.142		101.371	FFM
55	MOO-44B	Eurelia	Eurelia	spinel	QUM		0.08	12.7	3.9	0.351	9.92	0.075	0.613	44.467	27.496	0.049		99.651	FFM
56	MOO-44B	Eurelia	Eurelia	spinel	QUM		0.063	15.14	4.56	3.29	11.72	0.083	0.516	37.013	27.164	0.092		99.641	FFM
57	MOO-44B	Eurelia	Eurelia	spinel	QUM		0.114	12.88	4.19	0.697	10.63	0.069	0.578	43.281	26.484	0.066		98.989	FFM
58	MOO-44B	Eurelia	Eurelia	spinel	QUM		0.073	13.08	5.42	11.99	12.09	0.044	0.458	31.751	25.269	0.071		100.246	FFM
59	MOO-44B	Eurelia	Eurelia	spinel	QUM		0.201	14.04	4.34	0.027	10.13	0.106	0.529	40.223	28.046	0.09		97.732	FFM
60	MOO-44B	Eurelia	Eurelia	spinel	QUM		0.242	15.18	4.24	0.103	10.06	0.085	0.515	37.105	28.981	0.049		96.56	FFM
61	MOO-44B	Eurelia	Eurelia	spinel	QUM		0.066	15.25	4.3	2.32	11.46	0.088	0.507	38.389	27.805	0.139		100.324	FFM
62	MOO-44B	Eurelia	Eurelia	spinel	QUM		0.05	7.83	8.44	32.67	12.31	0.026	0.363	17.679	21.042	0.171		100.581	FFM
63	MOO-44B	Eurelia	Eurelia	spinel	QUM		0.119	13.75	4.43	0.846	11.19	0.078	0.528	41.577	26.347	0.121		98.986	FFM
64	MOO-44B	Eurelia	Eurelia	spinel	QUM		0.079	13.56	4.52	1.332	11.26	0.084	0.557	41.871	26.283	0.152		99.698	FFM
65	MOO-44B	Eurelia	Eurelia	spinel	QUM		0.134	13.27	4.42	1.238	10.85	0.102	0.558	42.047	26.594	0.073		99.286	FFM
66	MOO-44B	Eurelia	Eurelia	spinel	QUM		0.109	12.54	3.54	0.032	9.23	0.069	0.71	44.37	27.824	0.025		98.449	FFM
67	MOO-44B	Eurelia	Eurelia	spinel	QUM		0.056	8.19	7.16	26.82	11.94	0.036	0.442	23.508	21.306	0.088		99.546	FFM
68	MOO-44B	Eurelia	Eurelia	spinel	QUM		0.061	15.79	4.26	2.12	11.85	0.073	0.546	37.979	27.565	0.07		100.314	FFM
69	MOO-44B	Eurelia	Eurelia	spinel	QUM		0.052	10.49	6.52	19.6	12.07	0.032	0.465	28.143	23.246	0.145		100.763	FFM
70	MOO-44B	Eurelia	Eurelia	spinel	QUM		0.083	15.56	4.31	2.39	11.64	0.078	0.512	37.668	27.774	0.1		100.115	FFM
71	MOO-44B	Eurelia	Eurelia	spinel	TiMAC		0.069	4.95	8.55	43.62	12.04	0.013	0.332	12.227	19.228	0.119		101.148	FFM
72	MOO-44B	Eurelia	Eurelia	spinel	QUM		0.087	13.29	3.9	0.058	9.62	0.055	0.686	42.714	28.154	0.041		98.605	FFM
73	MOO-44B	Eurelia	Eurelia	spinel	QUM		0.054	13.3	5.66	11.66	11.82	0.061	0.454	31.254	25.897	0.059		100.219	FFM
74	MOO-44B	Eurelia	Eurelia	spinel	QUM		0.057	9.31	7.86	23.49	12.05	0.027	0.411	24.708	22.577	0.143		100.633	FFM
75	MOO-44B	Eurelia	Eurelia	spinel	QUM		0.078	15.73	4.29	2.99	11.66	0.079	0.559	36.699	27.876	0.079		100.04	FFM
76	MOO-44B	Eurelia	Eurelia	spinel	QUM		0.062	12.65	4.48	0.067	10.66	0.065	0.502	45.088	26.558	0.074		100.206	FFM
77	MOO-44B	Eurelia	Eurelia	spinel	QUM		0.046	14.54	4.73	6.31	11.95	0.081	0.541	35.634	26.355	0.106		100.293	FFM
78	MOO-44B	Eurelia	Eurelia	spinel	QUM		0.059	14.62	4.23	1.8	11.11	0.092	0.509	39.939	27.631	0.098		100.088	FFM
79	MOO-44B	Eurelia	Eurelia	spinel	QUM		0.071	13.83	4.27	2.02	11.2	0.079	0.505	41.155	26.747	0.102		99.979	FFM
80	MOO-44B	Eurelia	Eurelia	spinel	QUM		0.045	15.24	4.63	5.58	11.96	0.073	0.537	35.684	27.21	0.134		101.093	FFM
81	MOO-44B	Eurelia	Eurelia	spinel	QUM		0.051	12.67	5.61	12.68	11.87	0.041	0.474	31.657	25.293	0.127		100.473	FFM
82	MOO-44B	Eurelia	Eurelia	spinel	QUM		0.088	14.23	4.38	0.798	10.78	0.081	0.493	40.833	27.616	0.09		99.389	FFM
83	MOO-44B	Eurelia	Eurelia	spinel	QUM		0.115	14.44	4.37	1.96	11.07	0.08	0.527	39.691	27.604	0.123		99.98	FFM
84	MOO-44B	Eurelia	Eurelia	spinel	QUM		0.066	11.59	5.82	15.36	12.02	0.04	0.539	30.834	24.194	0.097		100.56	FFM
85	MOO-44B	Eurelia	Eurelia	spinel	QUM		0.072	7.62	9.26	29.41	12.26	0.012	0.404	20.071	20.879	0.149		100.137	FFM
86	MOO-44B	Eurelia	Eurelia	spinel	TiMAC		0.094	6.76	9.61	33.39	12.71	0.03	0.315	17.537	19.67	0.154		100.27	FFM
87	MOO-44B	Eurelia	Eurelia	spinel	QUM		0.064	12.89	3.68	0.431	10.5	0.089	0.536	44.931	26.699	0.084		99.904	FFM
88	MOO-44B	Eurelia	Eurelia	spinel	QUM		0.075	12.77	4.53	0.114	10.87	0.093	0.53	44.305	26.042	0.077		99.406	FFM
89	MOO-44B	Eurelia	Eurelia	spinel	QUM		0.092	13.43	3.89	0.011	10.3	0.094	0.606	42.722	27.176	0.064		98.385	FFM
90	MOO-44B	Eurelia	Eurelia	spinel	QUM		0.083	14.26	4.45	1.98	11.1	0.067	0.545	39.921	27.197	0.09		99.693	FFM
91	MOO-44B	Eurelia	Eurelia	spinel	QUM		0.049	10.85	6.18	17.67	12.1	0.048	0.49	29.774	23.498	0.121		100.78	FFM
92	MOO-44B	Eurelia	Eurelia	spinel	QUM		0.055	10.16	6.97	21.88	12	0.023	0.375	25.858	23.222	0.134		100.677	FFM
93	ORR-25C	Eurelia	Eurelia	spinel	QUM		0.067	10.33	7.505	33.799	12.998	0.409	0.313	12.33	21.448	0.101		99.3	ADL
94	ORR-25C	Eurelia	Eurelia	spinel	TiMAC		0.078	5.313	10.766	45.074	12.982	0.332	0.216	6.955	17.814	0.197		99.727	ADL
95	ORR-25C	Eurelia	Eurelia	spinel	TiMAC		0.1	4.444	7.156	50.629	11.599	0.339	0.267	6.423	18.516	0.143		99.616	ADL
96	ORR-25C	Eurelia	Eurelia	spinel	QUM		0.118	14.851	4.315	21.469	12.545	0.703	0.44	18.399	24.409	0.194		97.443	ADL
97	ORR-25C	Eurelia	Eurelia	spinel	TiMAC		0.082	5.715	10.322	44.43	13.161	0.497	0.182	7.525	17.774	0.185		99.873	ADL
98	ORR-25C	Eurelia	Eurelia	spinel	TiMAC		0.075	5.502	11.16	44.751	12.838	0.252	0.194	6.012	18.185	0.17		99.139	ADL
99	ORR-25C	Eurelia	Eurelia	spinel	TiMAC		0.077	5.736	9.3	46.082	12.503	0.354	0.236	6.271	18.431	0.142		99.132	ADL
100	ORR-25C	Eurelia	Eurelia	spinel	TiMAC		0.145	5.428	10.92	45.622	12.916	0.162	0.108	5.672	18.316	0.197		99.486	ADL
101	ORR-25C	Eurelia	Eurelia	spinel	TiMAC		0.073	5.996	8.522	46.107	12.15	0.475	0.211	6.129	18.997	0.168		98.828	ADL
102	ORR-25C	Eurelia	Eurelia	spinel	TiMAC		0.108	6.343	8.091	46.574	12.59	0.33	0.24	6.672	19.02	0.163		100.131	ADL
103	Eurelia K2	Eurelia	Eurelia	spinel	TiMAC		0.129	4.074	10.504	47.76	13.713	0.066	0.27	6.159	15.264	0.082	0.083	98.104	ADL
104	Eurelia K2	Eurelia	Eurelia	spinel	TiMAC		0.075	4.68	5.813	49.108	12.583	0.049	0.305	7.965	16.48	0.158	0.026	97.242	ADL
105	Eurelia K2	Eurelia	Eurelia	spinel	TiMAC	core	0.225	3.082	14.486	44.93	14.477	0.044	0.222	6.165	13.951	0.192	0.044	97.818	ADL
106	Eurelia K2	Eurelia	Eurelia	spinel	QUM	rim	0.068	14.145	6.849	5.681	12.503	0.098	0.597	32.391	24.55	0.131	0	97.013	ADL
107	Eurelia K2	Eurelia	Eurelia	spinel	TiMAC		0.551	0.092	38.266	20.661	17.882	0	0.112	9.883	10.327	0.286	0.134	98.194	ADL
108	Eurelia K2	Eurelia	Eurelia	spinel	TiMAC		0.082	3.609	11.294	47.93	13.865	0.088	0.252	6.546	15.056	0.089	0.044	98.855	ADL
109	Eurelia K2	Eurelia	Eurelia	spinel	TiMAC		0.086	4.089	9.52	50.052	13.387	0.085	0.35	4.588	15.756	0	0	97.913	ADL
110	Eurelia K2	Eurelia	Eurelia	spinel	TiMAC		0.047	3.292	5.456	54.296	12.395	0.041	0.339	6.653	15.984	0.039	0	98.542	ADL
111	Eurelia K2	Eurelia	Eurelia	spinel	TiMAC		0.171	3.743	10.998	47.995	14.279	0.037	0.279	5.984	14.243	0.229	0	97.958	ADL
112	Eurelia K2	Eurelia	Eurelia	spinel	TiMAC		0.115	3.588	11.24	48.776	13.737	0.04	0.161	5.732	15.281	0.233	0.042	98.945	ADL
113	Eurelia K2	Eurelia	Eurelia	spinel	TiMAC		0.122	4.094	11.544	48.548	13.588	0.074	0.241	5.131	16.165	0.287	0.003	99.797	ADL
114	Eurelia K2	Eurelia	Eurelia	spinel	TiMAC		0.099	3.029	9.77	50.644	14.298	0.112	0.309	7.008	13.453	0.137	0.109	98.968	ADL
115	Eurelia K2	Eurelia	Eurelia	spinel	MAG		0.848	0.052	0	0.029	0.539	0	0.257	65.572	30.417	0	0.244	97.958	ADL
116	Eurelia K2	Eurelia	Eurelia	spinel	TiMAC		0.179	3.339	11.968	47.304	13.071	0.049	0.164	5.19	15.803	0.156	0.091	97.314	ADL
117	Eurelia K2	Eurelia	Eurelia	spinel	TiMAC		0.058	4.806	8.472	42.695	13.492	0.01	0.323	11.584	15.647	0.097	0.08	97.264	ADL
118	Eurelia K2	Eurelia	Eurelia	spinel	TiMAC		0.113	3.401	12.669	48.502	14.707	0.026	0.174	5.38	14.009	0.214	0.07	99.265	ADL
119	Eurelia K2	Eurelia	Eurelia	spinel	TiMAC		0.115	3.421	10.45	49.808	13.101	0.033	0.261	5.631	15.961	0.133	0.132	99.046	ADL
120	Eurelia K2	Eurelia	Eurelia	spinel	TiMAC		0.161	2.9	13.968	45.443	14.64	0.07	0.24	6.397	13.007	0.196	0.141	97.163	ADL
121	Eurelia K2	Eurelia	Eurelia	spinel	TiMAC		0.073	3.908	9.305	48.504	13.937	0.043	0.328	7.721	14.716	0.137	0.026	98.698	ADL
122	Eurelia K2	Eurelia	Eurelia	spinel	TiMAC		0.057	2.806	7.991	52.955	13.044	0.041	0.292	5.348	14.494	0.101	0.026	97.155	ADL
123	Eurelia K3	Eurelia	Eurelia	spinel	TiMAC		0.14	3.96	14.98	46.3	13.66	0.085	0.285	3.32	16.372	0.157		99.259	FFM
124	Eurelia K3	Eurelia	Eurelia	spinel	TiMAC		0.138	3.19	16.03	47.21	13.07	0.081	0.266	2.352	16.883	0.156		99.376	FFM
125	Eurelia K3	Eurelia	Eurelia	spinel	TiMAC		1.768	4.35	10.4	43.86	11.7	0.071	0.391	4.539	20.605	0.138		97.822	FFM
126	Eurelia K3	Eurelia	Eurelia	spinel	TiMAC		0.19	4.39	13.56	47.95	12.66	0.076	0.286	1.877	18.211	0.208		99.408	FFM
127	Eurelia K3	Eurelia	Eurelia	spinel	TiMAC		0.104	3.01	11.93	52.01	12.37	0.102	0.288	2.342	17.173	0.103		99.432	FFM
128	Eurelia K3	Eurelia	Eurelia	spinel	TiMAC		0.162	3.54	13.98	48.87	12.85	0.084	0.24	2.174	17.284	0.203		99.387	FFM
129	Eurelia K3	Eurelia	Eurelia	spinel	TiMAC		0.393	3.88	14.97	46.44	12.52	0.081	0.278	1.871	18.377	0.154		98.964	FFM
130	Eurelia K3	Eurelia	Eurelia	spinel	TiMAC		0.282	3.49	10.98	51.47	11.73	0.05	0.301	1.736	18.338	0.132		98.509	FFM
131	Eurelia K3	Eurelia	Eurelia	spinel	TiMAC		0.169	4.21	12.19	48.31	15.09	0.15	0.325	5.628	14.185	0.204		100.461	FFM
132	Eurelia K3	Eurelia	Eurelia	spinel	TiMAC		0.301	4	13.82	46.7	15.18	0.301	0.359	5.554	13.743	0.172		100.13	FFM
133	Eurelia K3	Eurelia	Eurelia	spinel	TiMAC		0.609	3.42	13.59	49.23	12.03	0.026	0.26	0.614	18.757	0.19		98.726	FFM
134	Eurelia K3	Eurelia	Eurelia	spinel	TiMAC		0.141	3.68	15.91	45.7	13.15	0.062	0.315	2.801	16.99	0.162		98.911	FFM
135	Eurelia K3	Eurelia	Eurelia	spinel	TiMAC		0.18	3.43	14.54	48.34	12.4	0.068	0.225	1.638	17.556	0.23		98.607	FFM
136	Eurelia K3	Eurelia	Eurelia	spinel	TiMAC		0.539	3.24	9.06	54.15	10.56	0.048	0.281	0.381	19.877	0.172		98.308	FFM
137	Eurelia K3	Eurelia	Eurelia	spinel	TiMAC		0.142	3.13	16.03	46.77	12.36	0.04	0.283	1.458	17.528	0.142		97.883	FFM
138	Eurelia K3	Eurelia	Eurelia	spinel	TiMAC		0.134	3.19	15.15	45.77	14.25	0.055	0.308	5.141	14.673	0.131		98.802	FFM
139	Eurelia K3	Eurelia	Eurelia	spinel	TiMAC		0.178	3.72	15.61	44.28	15.24	0.071	0.269	6.625	14.258	0.191		100.442	FFM
140	Eurelia K7	Eurelia	Eurelia	spinel	QUM		0.045	9.08	5.89	0.369	8.71	0.482	0.97	48.556	25.327	0.062		99.491	FFM
141	Eurelia K7	Eurelia	Eurelia	spinel	QUM		0.061	11.57	3.67	2.87	9.2	0.374	1.041	43.807	26.63	0.053		99.276	FFM
142	Eurelia K7	Eurelia	Eurelia	spinel	TiMAC		0.118	3.37	7.28	55.68	9.75	0.119	0.281	1.238	20.296	0.139		98.271	FFM
143	Eurelia K7	Eurelia	Eurelia	spinel	TiMAC		0.176	4.59	10.07	50.84	10.97	0.232	0.282	0.413	19.499	0.258		97.33	FFM
144	Eurelia K7	Eurelia	Eurelia	spinel	TiMAC	core	0.109	4.06	14.9	46.31	11.28	0.303	0.536	1.272	19.326	0.169		98.265	FFM
145	Eurelia K7	Eurelia	Eurelia	spinel	QUM	rim	0.081	11.21	4.28	0.498	9.06	0.398	1.074	45.661	26.332	0.081		98.675	FFM
146	Eurelia K7	Eurelia	Eurelia	spinel	QUM		0.065	10.06	4.95	0.288	8.81	0.452	1.01	47.696	25.921	0.08		99.332	FFM
147	Eurelia K7	Eurelia	Eurelia	spinel	QUM		0.038	9.41	4.24	0.215	8.3	0.631	1.097	49.352	25.401	0.055		98.739	FFM
148	Eurelia K7	Eurelia	Eurelia	spinel	TiMAC		0.184	4.98	10.95	49.27	10.83	0.111	0.411	0.474	20.483	0.241		97.934	FFM
149	Eurelia K7	Eurelia	Eurelia	spinel	QUM		0.062	9.94	4.18	0.468	8.29	0.138	1.041	48.066	26.688	0.045		98.918	FFM
150	Eurelia K7	Eurelia	Eurelia	spinel	QUM		0.156	10.19	3.84	0.222	8.43	0.611	1.098	47.828	25.832	0.07		98.277	FFM
151	Eurelia K7	Eurelia	Eurelia	spinel	QUM		0.063	10.46	4.13	0.27	8.7	0.306	1.078	47.998	26.32	0.049		99.374	FFM
152	Eurelia K7	Eurelia	Eurelia	spinel	QUM		0.1	8.71	5.05	0.198	8.35	0.305	0.966	49.573	25.452	0.06		98.764	FFM
153	Eurelia K7	Eurelia	Eurelia	spinel	QUM		0.045	6.96	4.32	1.132	7.72	0.263	1.194	51.492	23.976	0.049		97.151	FFM
154	Eurelia K7	Eurelia	Eurelia	spinel	QUM		0.083	8.21	3.57	0.178	7.53	0.257	1.224	51.349	25.394	0.017		97.812	FFM
155	Eurelia K7	Eurelia	Eurelia	spinel	QUM		0.117	10.87	3.4	0.272	8.23	0.303	1.071	46.405	26.973	0.065		97.706	FFM
156	Eurelia K7	Eurelia	Eurelia	spinel	QUM		0.047	7.29	4.08	0.171	7.64	0.743	1.157	52.955	24.199	0.071		98.353	FFM
157	Eurelia K7	Eurelia	Eurelia	spinel	QUM		0.057	10.17	5.15	0.071	8.93	0.25	1.021	47.459	26.054	0.079		99.241	FFM
158	Eurelia K7	Eurelia	Eurelia	spinel	QUM		0.047	8.28	5.92	0.073	8.38	0.393	0.977	50.172	25.083	0.094		99.419	FFM
159	Eurelia K7	Eurelia	Eurelia	spinel	TiMAC	core	0.181	4.76	10.41	48.8	9.72	0.213	0.468	0.007	21.034	0.225		95.818	FFM
160	Eurelia K7	Eurelia	Eurelia	spinel	QUM	rim	0.052	13.59	4.24	0.607	10.11	0.238	1.012	43.079	27.695	0.096		100.719	FFM
161	Eurelia K7	Eurelia	Eurelia	spinel	QUM		0.036	8.15	3.01	0.658	8	0.304	1.66	51.916	24.144	0.067		97.945	FFM
162	Eurelia K7	Eurelia	Eurelia	spinel	QUM		0.052	9.49	4.68	0.084	8.55	0.277	0.992	49.173	25.822	0.05		99.17	FFM
163	Eurelia K7	Eurelia	Eurelia	spinel	QUM		0.04	11.67	3.32	0.323	8.77	0.382	1.04	46.974	27.5	0.081		100.1	FFM
164	Eurelia K7	Eurelia	Eurelia	spinel	QUM		0.048	10.66	3.87	0.206	8.73	0.587	1.097	48.331	26.429	0.061		100.019	FFM
165	Eurelia K7	Eurelia	Eurelia	spinel	QUM		0.119	11.16	6.11	0.199	9.76	0.404	1	44.487	25.709	0.064		99.012	FFM
166	Eurelia K7	Eurelia	Eurelia	spinel	QUM		0.035	8.53	6.22	0.262	9.02	0.351	1.059	50.034	24.847	0		100.358	FFM
167	Eurelia K7	Eurelia	Eurelia	spinel	QUM		0.052	12.69	3.85	0.291	9.37	0.393	1.034	44.8	27.567	0.07		100.117	FFM
168	Eurelia K7	Eurelia	Eurelia	spinel	MAG		0.058	2.12	1.526	0.084	5.93	0.072	0.527	65.953	23.282	0.049		99.601	FFM
169	Eurelia K7	Eurelia	Eurelia	spinel	QUM		0.047	10.28	4.26	0.127	8.66	0.392	1.108	49.016	26.363	0.08		100.333	FFM
170	Eurelia K7	Eurelia	Eurelia	spinel	QUM		0.04	10.85	3.68	0.231	8.56	0.544	1.032	48.011	26.797	0.091		99.836	FFM
171	Eurelia K7	Eurelia	Eurelia	spinel	TiMAC	core	0.154	3.77	15.22	47.06	11.41	0.241	0.422	1.159	19.307	0.214		98.957	FFM
172	Eurelia K7	Eurelia	Eurelia	spinel	QUM	rim	0.052	8.91	4.54	0.525	8.33	0.4	1.047	50.29	25.747	0.055		99.896	FFM
173	Eurelia K7	Eurelia	Eurelia	spinel	QUM		0.057	11.31	3.74	0.218	8.67	0.194	1.038	47.378	27.657	0.074		100.336	FFM
174	Eurelia K7	Eurelia	Eurelia	spinel	QUM		0.054	9.04	5.73	0.297	8.78	0.347	1.055	48.607	25.142	0.073		99.125	FFM
175	Eurelia K7	Eurelia	Eurelia	spinel	TiMAC		0.239	4.4	10.27	50.94	10.25	0.315	0.499	0.936	20.468	0.262		98.579	FFM
82-39	Orroroo (Eurelia)	Eurelia		spinel			0	0.09	42.82	25.11	19.41	0.01	0.18		11.09	0.22
82-40	Orroroo (Eurelia)	Eurelia		spinel			0	4.45	4.44	16.89	8.63	0.24	1.16		57.66	0.07
82-41	Orroroo (Eurelia)	Eurelia		spinel			0.01	3.26	9.25	51.45	14.31	0.31	0.42		19.62	0.22
82-42	Orroroo (Eurelia)	Eurelia		spinel			0	3.78	12.5	46.12	13.07	0.43	0.69		22.41	0.2
82-43	Orroroo (Eurelia)	Eurelia		spinel			0	1.82	1.95	0.29	2.57	0.12	0.31		85.23	0.06
82-44	Orroroo (Eurelia)	Eurelia		spinel			0	1.8	1.93	0.3	4.5	0.39	0.37		82.86	0.07
82-46	Orroroo (Eurelia)	Eurelia		spinel			0	3.46	11.62	47.86	13.87	0.15	0.53		20.45	0.17
82-47	Orroroo (Eurelia)	Eurelia		spinel			0	3.5	11.7	46.62	14.35	0.27	0.49		21.41	0.14

## Sheet: Lit. Data - UML Mica
Global UML Phlogopite Data
Source	Body	Location	Sample ID	Sample Depth	Mineral	Zone	SiO2	TiO2	Al2O3	Cr2O3	FeO	MnO	MgO	NiO	K2O	Na2O	CaO	F	Cl	BaO	Nb2O5	V2O3	ZnO	SrO	H2O(c)	O=F	O=Cl	SumOx%	Si	Ti	Al/Al IV	Al VI	Cr	Fe2+	V	Mn2+	Mg	Zn	Ni	K	Na	Ca	Nb	F	Cl	Ba	Sr	OH	Sum Cat#
Dalton et al. 2019	Dike 15		15.12	29.95	Phl		37.217	3.52	14.382	0.058	7.733	0.065	21.616	0.087	9.76	0.248	0.045	1.023	0.014	1.623				0.085	3.84192	0.43389		101.318	5.41377	0.186614	2.46593	0	0.00667076	0.940767		0.00800909	4.68731	0	0.0101803	1.81091	0.0699505	0.007014		0.470634	0.00345202	0.0925055	0.00717028	3.52591	19.9053
Dalton et al. 2019	Dike 15		15.12	29.95	Phl		36.918	3.663	13.721	0.162	7.522	0.097	21.499	0.081	9.684	0.221	0.043	0.985	0.012	1.484				0	3.88685	0.417439		99.9788	5.43997	0.147844	2.38312	0	0.0188739	0.926972		0.0121071	4.72243	0	0.00960118	1.82013	0.0631438	0.00678923		0.459032	0.00299727	0.0856805	0	3.53797	19.8947
Dalton et al. 2019	Dike 15		15.12	29.95	Phl		37.155	3.8	14.029	0.025	7.788	0.077	21.557	0.034	9.588	0.206	0.084	0.82	0.006	1.464				0.014	3.85287	0.346613		100.5	5.42818	0.381235	2.41583	0	0.00288779	0.951565		0.00952881	4.69477	0	0.00399574	1.78671	0.0583559	0.0131495		0.378878	0.00148585	0.0838046	0.00118611	3.61964	19.8675
Dalton et al. 2019	Dike 15		15.12	29.95	Phl		36.933	3.685	13.43	0.007	8.142	0.075	21.412	0.022	9.74	0.24	0.126	0.903	0	1.473				0	3.87222	0.380208		100.06	5.44852	0.385638	2.33529	0	0.000816489	1.00455		0.00937208	4.7088	0	0.00261077	1.83279	0.0686524	0.0199172		0.421308	0	0.0851445	0	3.57869	19.9253
Dalton et al. 2019	Dike 15		15.12	29.95	Phl		39.583	3.963	12.332	0.433	7.126	0.077	21.53	0.116	10.515	0.191	0	0.924	0.087	0.059				0	3.93829	0.40866		100.874	5.70767	0.369563	2.09597	0	0.0493658	0.859353		0.00940485	4.6279	0	0.0134552	1.93396	0.0534028	0		0.421377	0.0212645	0.00333344	0	3.55736	19.7836
Dalton et al. 2019	Dike 15		15.12	29.95	Phl		39.853	3.998	12.489	0.352	7.163	0.01	21.263	0.047	10.2	0.206	0.062	0.878	0.048	0				0.009	3.83121	0.380501		100.409	5.74069	0.245652	2.12047	0	0.0400898	0.862926		0.00122015	4.56581	0	0.00544607	1.8741	0.0575375	0.0095695		0.399988	0.0117201	0	0.000751804	3.58829	19.7117
Dalton et al. 2019	Dike 15		15.12	29.95	Phl		40.45	4.3	12.657	0.411	6.843	0.075	21.623	0.023	10.409	0.226	0.056	0.853	0.057	0.082				0.006	3.93834	0.372003		102.009	5.73297	0.123742	2.11443	0	0.0460566	0.811117		0.00900396	4.56843	0	0.00262223	1.88174	0.0621084	0.0085044		0.382348	0.0136937	0.00455371	0.000493141	3.60396	19.7004
Dalton et al. 2019	Dike 15		15.12	29.95	Phl		36.496	3.535	14.482	0.145	7.041	0.107	21.135	0.079	9.382	0.239	0.057	0.914	0.017	2.202				0.052	3.85045	0.388672		99.7334	5.39578	0.352388	2.52371	0	0.0169498	0.8706		0.0134	4.65801	0	0.00939545	1.76927	0.0685153	0.00902979		0.42737	0.00426033	0.127561	0.00445832	3.56837	19.8597
Dalton et al. 2019	Dike 15		15.12	29.95	Phl		36.109	3.686	14.297	0.077	7.907	0.112	21.291	0.084	9.17	0.212	0.52	1.003	0.002	2.172				0.041	3.96811	0.422764		100.651	5.32685	0.327055	2.48601	0	0.0089812	0.975534		0.0139954	4.6821	0	0.00996819	1.7255	0.0606418	0.0821964		0.467956	0.000500117	0.125547	0.0035075	3.53154	19.9098
Dalton et al. 2019	Dike 15		15.12	29.95	Phl		37.05	3.673	13.549	0.07	8.595	0.084	21.195	0.037	9.573	0.231	0.09	0.919	0.006	1.497				0.028	3.95603	0.388297		100.553	5.44941	0.408223	2.34893	0	0.00814043	1.05726		0.0104653	4.64712	0	0.00437768	1.79597	0.06588	0.014184		0.427489	0.00149589	0.0862726	0.00238824	3.57101	19.8967
Dalton et al. 2019	Dike 15		15.4	30.67	Phl		38.03	4.02	13.3	0.01	8.21	0.12	20.34	0.08	9.57	0.13	0.02	0.44	0.01	1.12	0.04	0	0.13		3.87	0.18	0	99.28	5.583	0.444	2.302	0	0.002	1.008	0	0.014	4.452	0.015	0.01	1.793	0.036	0.004	0.003	0.203	0.003	0.065		3.793	19.731
Dalton et al. 2019	Dike 15		15.4	30.67	Phl		38.12	4.03	13.24	0.01	7.94	0.06	20.76	0.03	9.5	0.17	0.08	0.53	0	1.48	0.06	0.06	0.01		3.85	0.22	0	99.7	5.576	0.443	2.282	0	0.001	0.971	0.006	0.007	4.525	0.001	0.003	1.773	0.049	0.013	0.004	0.243	0	0.085		3.757	19.741
Dalton et al. 2019	Dike 15		15.4	30.67	Phl		37.87	4.33	13.56	0.04	8.67	0.02	20.44	0.03	9.51	0.17	0.12	0.53	0	1.35	0.03	0	0		3.86	0.22	0	100.3	5.519	0.474	2.329	0	0.004	1.057	0	0.002	4.441	0	0.004	1.768	0.047	0.019	0.002	0.243	0	0.077		3.757	19.744
Dalton et al. 2019	Dike 15		15.4	30.67	Phl		38.92	3.55	11.88	0.05	9.5	0.1	20.96	0.04	9.67	0.12	0.11	0.52	0.01	0.72	0.02	0.03	0		3.85	0.22	0	99.81	5.698	0.39	2.049	0	0.006	1.163	0.003	0.012	4.574	0	0.004	1.805	0.034	0.018	0.001	0.243	0.002	0.041		3.755	19.8
Dalton et al. 2019	Dike 15		15.4	30.67	Phl		37.1	4.04	12.91	0	8.99	0.09	20.66	0.05	8.95	0.12	0.07	0.51	0	1	0.11	0.07	0.06		3.79	0.21	0	98.31	5.512	0.451	2.26	0	0	1.117	0.008	0.011	4.576	0.007	0.006	1.697	0.035	0.012	0.007	0.239	0	0.058		3.761	19.757
Dalton et al. 2019	Dike 15		15.4	30.67	Phl		38.13	4.19	13.08	0.02	8.34	0.14	20.53	0.04	9.59	0.12	0	0.46	0.01	1.14	0	0	0		3.87	0.19	0	99.46	5.588	0.462	2.26	0	0.003	1.022	0	0.017	4.484	0	0.005	1.792	0.034	0	0	0.211	0.002	0.066		3.787	19.732
Dalton et al. 2019	Dike 15		15.4	30.67	Phl		38.45	4.15	13.08	0.05	8.33	0.09	20.65	0.07	9.5	0.12	0.03	0.43	0	0.95	0.03	0	0.03		3.91	0.18	0	99.68	5.609	0.455	2.248	0	0.005	1.016	0	0.011	4.489	0.003	0.008	1.768	0.035	0.005	0.002	0.199	0	0.054		3.801	19.708
Dalton et al. 2019	Dike 15		15.4	30.67	Phl		38.56	4.12	13.36	0	8.56	0.08	20.31	0.11	9.67	0.16	0.02	0.34	0.01	1.06	0.06	0.04	0		3.96	0.14	0	100.29	5.603	0.45	2.288	0	0	1.041	0.005	0.01	4.398	0	0.013	1.792	0.045	0.004	0.004	0.157	0.003	0.06		3.839	19.713
Dalton et al. 2019	Dike 15		15.4	30.67	Phl		38.25	4.11	13.34	0	8.12	0.09	20.2	0.07	9.57	0.12	0.05	0.5	0.03	1.09	0.06	0	0.07		3.85	0.21	0.01	99.32	5.605	0.453	2.305	0	0	0.995	0	0.011	4.412	0.007	0.009	1.789	0.034	0.009	0.004	0.23	0.008	0.063		3.761	19.695
Dalton et al. 2019	Dike 15		15.4	30.67	Phl		37.69	4.15	13.2	0.06	8.67	0.09	20.86	0.05	9.41	0.13	0.01	0.51	0.02	1.57	0	0.1	0.01		3.85	0.21	0	100.17	5.514	0.457	2.276	0	0.007	1.061	0.012	0.011	4.548	0.001	0.006	1.756	0.038	0.001	0	0.235	0.004	0.09		3.761	19.779
Dalton et al. 2019	Dike 15		15.4	30.67	Phl		38.37	4.12	13.35	0.06	8.36	0.12	20.36	0.09	9.74	0.13	0.03	0.49	0	1.15	0.19	0.06	0.01		3.89	0.2	0	100.32	5.581	0.451	2.289	0	0.007	1.018	0.008	0.014	4.415	0.001	0.011	1.807	0.035	0.005	0.012	0.223	0.001	0.065		3.776	19.719
Dalton et al. 2019	Dike 15		15.4	30.67	Phl		38.08	4.1	13.12	0	8.44	0.06	19.92	0.04	9.8	0.17	0.02	0.25	0.01	0.91	0	0.06	0.16		3.95	0.11	0	98.99	5.61	0.454	2.278	0	0	1.04	0.007	0.008	4.375	0.018	0.005	1.841	0.05	0.003	0	0.118	0.002	0.053		3.88	19.739
Dalton et al. 2019	Dike 15		15.4	30.67	Phl		38.32	4.37	13.36	0.05	8.17	0.1	20.2	0.05	9.52	0.2	0.01	0.45	0	1.46	0	0.02	0.02		3.9	0.19	0	99.99	5.59	0.48	2.297	0	0.005	0.997	0.002	0.012	4.391	0.002	0.006	1.771	0.057	0.001	0	0.207	0	0.083		3.793	19.692
Dalton et al. 2019	Dike 15		15.4	30.67	Phl		37.97	3.97	13.17	0.03	8.07	0.02	20.16	0	9.52	0.17	0.01	0.29	0	1.14	0.07	0	0.01		3.92	0.12	0	98.39	5.613	0.442	2.294	0	0.003	0.998	0	0.002	4.443	0.001	0	1.795	0.048	0.002	0.005	0.137	0	0.066		3.863	19.711
Dalton et al. 2019	Dike 15		15.4	30.67	Phl		38.58	4.09	13.37	0	7.99	0.07	20.66	0.06	9.74	0.16	0	0.6	0.03	1.4	0	0.03	0		3.84	0.25	0.01	100.35	5.603	0.446	2.289	0	0	0.971	0.004	0.008	4.472	0	0.007	1.804	0.046	0	0	0.277	0.007	0.08		3.716	19.73
Dalton et al. 2019	Dike 15		15.4	30.67	Phl		38.99	3.63	12.48	0.05	8.64	0.06	21.22	0.05	9.62	0.19	0.08	0.6	0.01	0.53	0.09	0.02	0		3.84	0.25	0	99.84	5.672	0.397	2.14	0	0.006	1.051	0.002	0.008	4.6	0	0.005	1.785	0.055	0.013	0.006	0.274	0.002	0.03		3.724	19.769
Dalton et al. 2019	Dike 15		15.4	30.67	Phl		37.56	4.01	13.32	0.02	8	0.09	20.61	0.09	9.36	0.15	0.05	0.52	0.03	1.79	0.03	0.07	0		3.81	0.22	0.01	99.3	5.536	0.445	2.313	0	0.002	0.986	0.009	0.011	4.526	0	0.011	1.76	0.044	0.008	0.002	0.244	0.009	0.103		3.747	19.756
Dalton et al. 2019	Dike 15		15.4	30.67	Phl		36.85	4.12	13.35	0	8.09	0.06	20.56	0.03	9.23	0.18	0.29	0.37	0.01	1.65	0	0	0		3.86	0.16	0	98.5	5.478	0.461	2.339	0	0	1.005	0	0.007	4.555	0	0.004	1.751	0.053	0.046	0	0.175	0.003	0.096		3.822	19.794
Dalton et al. 2019	Dike 15		15.4	30.67	Phl		37.75	4.16	13.51	0.03	8.28	0.05	20.28	0.06	9.54	0.18	0.08	0.49	0.01	1.36	0	0.03	0		3.85	0.21	0	99.46	5.543	0.459	2.338	0	0.003	1.017	0.004	0.007	4.439	0	0.007	1.787	0.052	0.013	0	0.229	0.002	0.078		3.769	19.745
Dalton et al. 2019	Dike 15		15.4	30.67	Phl		38.42	4.06	13.21	0.04	8.83	0.12	20.43	0	9.73	0.18	0.14	0.42	0	0.46	0.12	0.02	0		3.92	0.18	0	99.91	5.592	0.444	2.266	0	0.004	1.075	0.003	0.015	4.433	0	0	1.807	0.05	0.022	0.008	0.193	0	0.026		3.807	19.744
Dalton et al. 2019	Dike 15		15.4	30.67	Phl		38.76	4.02	13.36	0.04	7.87	0.09	20.52	0.04	9.65	0.16	0	0.47	0	0.93	0.04	0.01	0.04		3.9	0.2	0	99.72	5.636	0.439	2.29	0	0.005	0.958	0.002	0.011	4.448	0.004	0.005	1.789	0.046	0	0.003	0.214	0	0.053		3.786	19.689
Dalton et al. 2019	Dike 15		15.4	30.67	Phl		38.56	3.97	13.35	0.01	7.88	0.07	20.75	0.07	9.78	0.14	0.02	0.42	0.04	0.87	0.03	0.05	0		3.91	0.18	0.01	99.74	5.611	0.435	2.291	0	0.001	0.96	0.005	0.009	4.5	0	0.009	1.816	0.041	0.003	0.002	0.192	0.01	0.05		3.798	19.732
Dalton et al. 2019	Dike 15		15.4	30.67	Phl		38.37	4.12	12.88	0	8	0.07	20.81	0.12	9.58	0.1	0.04	0.55	0.02	0.76	0.03	0.02	0.13		3.83	0.23	0	99.21	5.617	0.453	2.223	0	0.001	0.979	0.003	0.009	4.541	0.014	0.014	1.789	0.028	0.006	0.002	0.253	0.005	0.043		3.742	19.721
Dalton et al. 2019	Dike 15		15.4	30.67	Phl		38.16	4.14	13.26	0.04	8.73	0.03	20.39	0.12	9.63	0.13	0.04	0.35	0.01	0.97	0	0.04	0.01		3.94	0.15	0	99.84	5.575	0.455	2.283	0	0.005	1.066	0.004	0.004	4.44	0.001	0.014	1.796	0.036	0.007	0	0.161	0.003	0.056		3.835	19.741
Dalton et al. 2019	Dike 15		15.4	30.75	Phl		36.01	4.19	14.08	0	8.29	0.05	20.35	0.06	8.52	0.13	0.04	0.64	0.02	3.29	0.07	0	0.06		3.71	0.27	0.01	99.24	5.368	0.47	2.474	0	0	1.033	0	0.006	4.522	0.007	0.007	1.621	0.038	0.006	0.005	0.304	0.006	0.192		3.69	19.748
Dalton et al. 2019	Dike 15		15.4	30.75	Phl		36.12	4.17	13.58	0	8.25	0.08	20.04	0.05	8.79	0.12	0.18	0.53	0.01	3.14	0.03	0.05	0		3.74	0.22	0	98.66	5.419	0.471	2.401	0	0	1.035	0.006	0.011	4.48	0	0.006	1.682	0.036	0.028	0.002	0.251	0.004	0.185		3.746	19.762
Dalton et al. 2019	Dike 15		15.4	30.75	Phl		38.46	4.07	13.55	0	8.24	0.09	20.73	0.06	9.63	0.17	0.04	0.43	0	1.86	0	0	0		3.94	0.18	0	101.07	5.567	0.443	2.311	0	0	0.997	0	0.011	4.473	0	0.007	1.778	0.047	0.007	0	0.197	0	0.105		3.803	19.746
Dalton et al. 2019	Dike 15		15.4	30.75	Phl		36.65	4.04	13.03	0.02	9.71	0.07	21.19	0.07	8.49	0.13	0.02	0.58	0	1.11	0	0.01	0.01		3.77	0.25	0	98.66	5.437	0.45	2.279	0	0.003	1.205	0.001	0.009	4.687	0.001	0.008	1.608	0.037	0.003	0	0.274	0	0.065		3.726	19.794
Dalton et al. 2019	Dike 15		15.4	30.75	Phl		38.01	4.32	13.63	0.01	8.07	0.11	20.39	0.05	9.55	0.19	0.01	0.56	0	1.45	0	0.04	0		3.84	0.24	0	100.01	5.545	0.474	2.343	0	0.001	0.985	0.005	0.013	4.434	0	0.006	1.777	0.055	0.001	0	0.259	0	0.083		3.741	19.722
Dalton et al. 2019	Dike 15		15.4	30.75	Phl		39.44	3.17	12.13	0.07	8.14	0.06	22.07	0.09	9.82	0.15	0.01	0.37	0	0.75	0	0.03	0		3.96	0.16	0	100.12	5.718	0.346	2.073	0	0.008	0.987	0.004	0.007	4.768	0	0.01	1.816	0.042	0.002	0	0.172	0.001	0.043		3.828	19.823
Dalton et al. 2019	Dike 15		15.4	30.75	Phl		39.87	3.21	12.07	0.08	8.09	0.04	21.81	0.08	10.03	0.15	0	0.53	0	0.66	0.02	0.04	0		3.9	0.22	0	100.35	5.761	0.349	2.055	0	0.009	0.977	0.005	0.005	4.698	0	0.01	1.848	0.043	0	0.001	0.243	0	0.037		3.757	19.799
Dalton et al. 2019	Dike 15		15.4	30.75	Phl		39.84	3.09	12.12	0.02	7.86	0.07	22.08	0.01	9.94	0.17	0.08	0.48	0.02	0.95	0.03	0	0		3.92	0.2	0.01	100.5	5.753	0.336	2.062	0	0.003	0.949	0	0.009	4.753	0	0.001	1.831	0.048	0.013	0.002	0.22	0.005	0.054		3.775	19.815
Dalton et al. 2019	Dike 15		15.4	30.75	Phl		39.26	7.39	13.66	0.62	6.91	0.03	18.83	0.05	9.91	0.15	0.02	0.27	0.08	0.35	0.05	0.09	0.04		4.09	0.11	0.02	101.67	5.563	0.787	2.282	0	0.069	0.819	0.011	0.004	3.977	0.004	0.005	1.791	0.041	0.004	0.003	0.119	0.019	0.019		3.861	19.38
Dalton et al. 2019	Dike 15		15.4	30.75	Phl		38.45	7.51	13.61	1.08	7	0.06	18.73	0.1	9.44	0.16	0	0.34	0.08	0.09	0.08	0.08	0.09		4.01	0.14	0.02	100.77	5.496	0.807	2.293	0	0.122	0.837	0.009	0.008	3.991	0.01	0.012	1.721	0.044	0	0.005	0.152	0.02	0.005		3.828	19.36
Dalton et al. 2019	Dike 15		15.4	30.75	Phl		37.48	3.88	14.4	0.04	7.45	0.08	20.96	0.08	9.37	0.18	0.03	0.4	0.02	2.09	0.06	0	0		3.92	0.17	0	100.29	5.461	0.425	2.473	0	0.005	0.908	0	0.01	4.552	0	0.009	1.742	0.051	0.005	0.004	0.186	0.004	0.12		3.81	19.765
Dalton et al. 2019	Dike 15		15.4	30.75	Phl		39.64	2.49	11.97	0.09	7.57	0.03	23.25	0.04	9.68	0.15	0.02	0.41	0	0.73	0	0	0.03		3.95	0.17	0	99.89	5.738	0.272	2.042	0	0.01	0.917	0	0.004	5.015	0.004	0.005	1.786	0.043	0.003	0	0.186	0	0.042		3.814	19.879
Dalton et al. 2019	Dike 15		15.4	30.75	Phl		39.71	2.5	12.16	0.11	7.56	0.03	22.57	0.1	10.01	0.13	0.01	0.39	0.01	0.67	0.1	0.03	0.05		3.95	0.16	0	99.91	5.754	0.272	2.076	0	0.012	0.916	0.003	0.004	4.874	0.005	0.011	1.85	0.037	0.002	0.007	0.179	0.002	0.038		3.819	19.862
Dalton et al. 2019	Dike 15		15.4	30.75	Phl		39.95	2.63	12.58	0.13	7.66	0.06	22.6	0.09	10.03	0.14	0.01	0.43	0	0.71	0.03	0	0		3.97	0.18	0	100.84	5.732	0.284	2.127	0	0.014	0.919	0	0.007	4.833	0	0.01	1.836	0.04	0.002	0.002	0.197	0	0.04		3.803	19.848
Dalton et al. 2019	Dike 15		15.4	30.75	Phl		37.98	4.04	13.47	0	8.05	0.08	20.87	0.03	9.72	0.18	0.01	0.53	0.01	1.37	0.03	0.04	0.01		3.86	0.22	0	100.07	5.541	0.444	2.316	0	0	0.982	0.004	0.01	4.538	0.002	0.004	1.809	0.051	0.001	0.002	0.244	0.002	0.078		3.754	19.782
Dalton et al. 2019	Dike 15		15.4	30.75	Phl		39.25	7.6	12.7	1.17	6.92	0.04	18.07	0.13	9.51	0.14	0.12	0.26	0.05	0	0	0	0.1		4.04	0.11	0.01	99.97	5.643	0.822	2.151	0	0.133	0.832	0	0.005	3.872	0.01	0.015	1.744	0.039	0.018	0	0.118	0.011	0		3.871	19.284
Dalton et al. 2019	Dike 15		15.4	30.75	Phl		38.79	2.73	11.24	0.08	8.21	0.07	21.7	0.11	8.98	0.14	0.07	0.48	0.01	0.81	0	0	0.11		3.79	0.2	0	97.12	5.791	0.306	1.978	0	0.01	1.025	0	0.008	4.829	0.012	0.014	1.71	0.041	0.012	0	0.229	0.001	0.047		3.77	19.784
Dalton et al. 2019	Dike 15		15.4	30.75	Phl		40.26	5.23	12.2	0.16	7.8	0	19.03	0.04	9.92	0.13	0.04	0.35	0.08	0	0.1	0.03	0.03		3.95	0.15	0.02	99.18	5.838	0.57	2.084	0	0.019	0.946	0.004	0	4.113	0.004	0.005	1.834	0.036	0.005	0.007	0.162	0.019	0		3.819	19.464
Dalton et al. 2019	Dike 15		15.4	30.75	Phl		37.89	6.82	13.76	0.8	6.57	0.04	19.44	0.12	9.2	0.19	0.03	0.5	0	1.03	0.03	0.06	0.08		3.92	0.21	0	100.26	5.464	0.74	2.338	0	0.091	0.792	0.007	0.004	4.178	0.009	0.013	1.692	0.055	0.004	0.002	0.227	0.001	0.058		3.772	19.449
Dalton et al. 2019	Dike 15		15.4	30.75	Phl		39.22	3.34	11.81	0.01	8.97	0.03	21.66	0.07	9.31	0.15	0	0.37	0.02	0.56	0.05	0.05	0		3.92	0.16	0	99.39	5.728	0.367	2.032	0	0.001	1.096	0.005	0.004	4.715	0	0.008	1.734	0.044	0	0.003	0.172	0.005	0.032		3.823	19.77
Dalton et al. 2019	Dike 15		15.4	30.75	Phl		38.43	3.08	11.95	0.08	8.61	0.06	21.26	0.07	9.4	0.16	0.02	0.55	0	1.05	0	0.04	0.04		3.78	0.23	0	98.36	5.698	0.343	2.088	0	0.01	1.068	0.005	0.008	4.698	0.005	0.008	1.779	0.046	0.003	0	0.257	0	0.061		3.743	19.819
Dalton et al. 2019	Dike 15		15.4	30.75	Phl		38.21	2.49	12.31	0.09	8.68	0.06	22.95	0.11	9	0.1	0.09	0.5	0.04	0.75	0	0.09	0.07		3.84	0.21	0.01	99.16	5.603	0.275	2.128	0	0.01	1.064	0.011	0.007	5.016	0.007	0.013	1.682	0.028	0.015	0	0.23	0.01	0.043		3.76	19.902
Dalton et al. 2019	Dike 15		15.4	30.75	Phl		37.29	3.84	13	0.01	8.32	0.11	20.71	0.04	9.19	0.15	0.05	0.39	0.01	1.36	0	0.05	0.02		3.85	0.16	0	98.19	5.546	0.429	2.278	0	0.001	1.034	0.006	0.013	4.589	0.003	0.005	1.742	0.043	0.008	0	0.183	0.002	0.079		3.815	19.776
Dalton et al. 2019	Dike 15		15.4	30.75	Phl		37.79	3.4	13.18	0.12	7.22	0.04	21.98	0.07	8.57	0.14	0.06	0.51	0.04	1.7	0	0	0		3.82	0.22	0.01	98.41	5.566	0.377	2.288	0	0.014	0.889	0	0.004	4.826	0	0.008	1.611	0.04	0.01	0	0.24	0.009	0.098		3.751	19.732
Dalton et al. 2019	Dike 15		15.4	30.75	Phl		39.49	3.05	11.7	0.01	7.98	0.06	21.26	0.05	9.84	0.15	0	0.39	0.01	0.84	0.07	0.04	0.02		3.89	0.17	0	98.71	5.807	0.337	2.027	0	0.001	0.981	0.005	0.007	4.66	0.003	0.006	1.845	0.044	0	0.005	0.183	0.003	0.049		3.813	19.777
Dalton et al. 2019	Dike 15		15.4	30.75	Phl		39.47	2.96	12.32	0.04	7.59	0.08	21.97	0.04	9.75	0.17	0.01	0.38	0	0.65	0	0.06	0.02		3.94	0.16	0	99.29	5.745	0.324	2.113	0	0.005	0.924	0.007	0.01	4.767	0.002	0.005	1.81	0.047	0.001	0	0.173	0	0.037		3.827	19.796
Dalton et al. 2019	Dike 15		15.4	30.75	Phl		38.19	2.78	12.08	0.15	8.47	0.08	21.73	0.02	8.8	0.16	0.05	0.56	0	0.96	0.01	0.04	0.14		3.77	0.24	0	97.76	5.676	0.311	2.117	0	0.018	1.053	0.005	0.01	4.815	0.016	0.003	1.669	0.045	0.007	0.001	0.265	0	0.056		3.735	19.8
Dalton et al. 2019	Dike 15		15.4	30.75	Phl		37.84	3.82	13.4	0.02	8.15	0.09	19.87	0.08	9.55	0.22	0.03	0.49	0	1.6	0	0	0		3.82	0.2	0	98.77	5.599	0.425	2.338	0	0.002	1.009	0	0.012	4.382	0	0.009	1.803	0.062	0.004	0	0.228	0	0.092		3.772	19.738
Dalton et al. 2019	Dike 15		15.4	30.75	Phl		37.85	3.92	13.41	0	8.15	0.12	20.23	0	9.59	0.19	0.07	0.46	0	1.46	0	0.04	0.03		3.86	0.19	0	99.18	5.574	0.435	2.328	0	0	1.004	0.004	0.015	4.44	0.003	0	1.801	0.056	0.011	0	0.213	0.001	0.084		3.787	19.754
Dalton et al. 2019	Dike 15		15.4	30.75	Phl		38.8	3.83	11.17	0.05	9.95	0.11	20.29	0.07	9.7	0.23	0.08	0.41	0.02	0.43	0	0.01	0		3.85	0.17	0.01	98.84	5.746	0.426	1.949	0	0.006	1.232	0.001	0.014	4.479	0	0.009	1.833	0.067	0.013	0	0.194	0.006	0.025		3.8	19.8
Dalton et al. 2019	Dike 15		15.4	30.75	Phl		37.73	3.96	13.19	0	8.58	0.05	20.4	0.05	9.48	0.24	0.05	0.44	0	1.19	0.11	0	0.16		3.87	0.18	0	99.31	5.555	0.438	2.289	0	0	1.057	0	0.006	4.476	0.018	0.006	1.779	0.068	0.007	0.007	0.204	0	0.069		3.796	19.775
Dalton et al. 2019	Dike 15		15.4	30.75	Phl		38.27	3.08	12.69	0.1	8	0.06	21.74	0.04	9.12	0.19	0.14	0.47	0.01	0.85	0.15	0.08	0.09		3.85	0.2	0	98.71	5.624	0.34	2.197	0	0.011	0.983	0.009	0.008	4.762	0.009	0.005	1.709	0.055	0.022	0.01	0.219	0.003	0.049		3.778	19.794
Dalton et al. 2019	Dike 15		15.4	30.75	Phl		39.36	3.42	12.79	0.04	8.05	0.05	21.35	0.05	9.86	0.13	0.01	0.37	0.02	0.93	0	0.06	0		3.96	0.16	0.01	100.31	5.695	0.372	2.182	0	0.005	0.974	0.007	0.006	4.605	0	0.006	1.82	0.038	0.001	0	0.168	0.005	0.053		3.826	19.765
Dalton et al. 2019	Dike 15		15.4	30.75	Phl		39.74	3.02	12.14	0.04	8.18	0.09	21.68	0.04	9.94	0.16	0	0.46	0	0.49	0	0.03	0		3.91	0.19	0	99.71	5.771	0.33	2.077	0	0.004	0.993	0.004	0.011	4.691	0	0.004	1.841	0.045	0	0	0.21	0	0.028		3.79	19.8
Dalton et al. 2019	Dike 15		15.4	30.75	Phl		39.07	3.55	12.67	0.03	8.26	0.09	21.17	0.05	9.64	0.13	0.01	0.45	0	0.8	0.15	0.07	0		3.91	0.19	0	99.88	5.679	0.388	2.17	0	0.003	1.004	0.008	0.012	4.587	0	0.006	1.788	0.037	0.002	0.01	0.206	0	0.045		3.793	19.741
Dalton et al. 2019	Dike 15		15.4	30.75	Phl		39.9	2.97	12.42	0.06	7.83	0.04	22.73	0.08	9.96	0.12	0	0.3	0	0.68	0.04	0.05	0		4.04	0.13	0	101.09	5.713	0.319	2.096	0	0.007	0.938	0.005	0.005	4.851	0	0.009	1.819	0.033	0	0.003	0.138	0	0.038		3.862	19.836
Dalton et al. 2019	Dike 15		15.4	30.75	Phl		39.21	3.22	12.29	0	8.45	0.11	21.85	0.07	9.38	0.15	0.06	0.56	0.02	0.73	0	0	0.02		3.86	0.23	0	99.71	5.703	0.352	2.107	0	0	1.027	0	0.013	4.736	0.002	0.009	1.741	0.041	0.009	0	0.255	0.004	0.041		3.741	19.783
Dalton et al. 2019	Dike 15		15.4	30.75	Phl		41.01	4.41	11.95	0.03	7.73	0.01	20.69	0.03	10.13	0.19	0.03	0.4	0.07	0.1	0	0.06	0.04		3.99	0.17	0.02	100.67	5.86	0.474	2.012	0	0.003	0.924	0.006	0.002	4.406	0.004	0.004	1.846	0.052	0.004	0	0.182	0.017	0.005		3.801	19.604
Dalton et al. 2019	Dike 15		15.4	30.75	Phl		36.97	3.79	14.57	0.08	7.26	0.1	20.84	0.09	9.27	0.17	0.04	0.35	0.01	1.98	0	0	0.01		3.91	0.15	0	99.3	5.433	0.419	2.524	0	0.009	0.893	0	0.013	4.565	0.002	0.011	1.737	0.049	0.006	0	0.161	0.002	0.114		3.837	19.775
Dalton et al. 2019	Dike 15		15.4	30.75	Phl		39.7	3.39	12.45	0.03	8.91	0.05	20.97	0.04	9.9	0.17	0.05	0.34	0	0.73	0	0	0.1		3.99	0.14	0	100.69	5.737	0.368	2.121	0	0.003	1.077	0	0.007	4.518	0.011	0.005	1.826	0.047	0.008	0	0.155	0	0.041		3.845	19.769
Dalton et al. 2019	Dike 15		15.4	30.75	Phl		39	3.3	12.34	0.03	8.63	0.09	21.13	0.07	9.76	0.14	0.03	0.51	0	1.01	0	0	0		3.86	0.21	0	99.68	5.704	0.363	2.127	0	0.003	1.055	0	0.011	4.605	0	0.009	1.82	0.04	0.005	0	0.234	0	0.058		3.766	19.799
Dalton et al. 2019	Dike 15		15.4	30.75	Phl		39.19	3.15	11.96	0.02	8.54	0.04	21.19	0.04	9.94	0.12	0.02	0.47	0	0.85	0.01	0	0		3.86	0.2	0	99.2	5.752	0.348	2.069	0	0.002	1.048	0	0.005	4.636	0	0.005	1.862	0.033	0.003	0.001	0.22	0	0.049		3.78	19.812
Dalton et al. 2019	Dike 15		15.4	30.75	Phl		39.68	2.95	11.93	0.12	8.09	0.05	21.87	0.03	9.9	0.14	0.01	0.35	0	0.66	0.12	0.02	0.07		3.96	0.15	0	99.81	5.766	0.323	2.044	0	0.014	0.983	0.002	0.006	4.737	0.007	0.004	1.835	0.04	0.002	0.008	0.159	0.001	0.038		3.84	19.807
Dalton et al. 2019	Dike 15		15.4	30.75	Phl		37.62	3.82	12.16	0	8.89	0.13	20.49	0.07	9.02	0.23	0.09	0.42	0	1.04	0	0.03	0.04		3.81	0.18	0	97.69	5.624	0.43	2.143	0	0	1.111	0.004	0.016	4.564	0.004	0.008	1.721	0.068	0.014	0	0.2	0.001	0.061		3.799	19.767
Dalton et al. 2019	Dike 15		15.4	30.38	Phl		37.64	3.58	13.05	0.06	8.57	0.06	20.54	0.1	9.58	0.14	0.1				0.05	0.04	0.05		4.04			97.59	5.587	0.399	2.284	0	0.007	1.063	0.005	0.008	4.545	0.006	0.012	1.814	0.04	0.015	0.003	0				4	19.788
Dalton et al. 2019	Dike 15		15.4	30.38	Phl		37.3	3.59	13.19	0.07	8.78	0.1	20.33	0.05	10	0.09	0.1				0.04	0.06	0.08		4.03			97.8	5.548	0.401	2.312	0	0.008	1.092	0.007	0.012	4.507	0.009	0.006	1.898	0.026	0.015	0.003	0				4	19.845
Dalton et al. 2019	Dike 15		15.4	30.38	Phl		37.52	4.52	12	0.07	7.87	0.07	20.25	0.14	9.16	0.11	1.41				0.04	0.04	0		4.02			97.24	5.591	0.507	2.108	0	0.008	0.981	0.005	0.009	4.497	0	0.017	1.742	0.033	0.225	0.003	0				4	19.725
Dalton et al. 2019	Dike 15		15.4	30.38	Phl		38.88	4.66	12.14	0.01	7.88	0.02	19.14	0.07	10.49	0.16	0.05				0.05	0.08	0.04		4.05			97.72	5.759	0.519	2.12	0	0.002	0.976	0.009	0.002	4.225	0.004	0.008	1.983	0.046	0.009	0.003	0				4	19.666
Dalton et al. 2019	Dike 15		15.4	30.38	Phl		36.98	7.68	13.43	1.17	6.56	0.04	17.26	0.12	10.17	0.15	0.04				0.01	0.04	0.04		4.05			97.73	5.47	0.854	2.341	0	0.136	0.812	0.005	0.005	3.806	0.004	0.014	1.918	0.044	0.006	0.001	0				4	19.415
Dalton et al. 2019	Dike 15		15.4	30.38	Phl		37.67	8.07	13.36	1.23	6.65	0.03	17.22	0.16	10.21	0.19	0.06				0	0.06	0.04		4.11			99.05	5.496	0.885	2.297	0	0.142	0.811	0.007	0.003	3.744	0.004	0.019	1.9	0.052	0.01	0	0				4	19.372
Dalton et al. 2019	Dike 15		15.4	30.38	Phl		39.43	4.61	12.36	0.05	7.95	0.01	19.28	0.05	10.4	0.15	0.07				0	0.02	0.06		4.09			98.53	5.781	0.508	2.136	0	0.005	0.975	0.002	0.001	4.213	0.007	0.006	1.945	0.041	0.011	0	0				4	19.632
Dalton et al. 2019	Dike 15		15.4	30.38	Phl		39.22	4.58	12.34	0.02	7.75	0.03	19.21	0	10.47	0.17	0.03				0	0.08	0.01		4.07			97.97	5.78	0.508	2.144	0	0.002	0.955	0.009	0.004	4.219	0.001	0	1.969	0.049	0.004	0	0				4	19.644
Dalton et al. 2019	Dike 15		15.4	30.38	Phl		39.77	4.54	12.46	0	7.84	0.03	19.66	0.04	10.36	0.21	0.09				0	0.1	0		4.13			99.23	5.781	0.496	2.135	0	0	0.954	0.011	0.004	4.259	0	0.005	1.921	0.058	0.014	0	0				4	19.64
Dalton et al. 2019	Dike 15		15.4	30.38	Phl		39.56	4.66	12.24	0	7.86	0.01	19.28	0.08	10.25	0.17	0.1				0	0.01	0		4.09			98.3	5.803	0.514	2.116	0	0	0.964	0.001	0.001	4.215	0	0.009	1.918	0.049	0.016	0	0				4	19.607
Dalton et al. 2019	Dike 15		15.4	30.38	Phl		39.04	4.65	12.18	0	7.94	0.01	19.01	0.07	10.5	0.15	0.08				0.04	0.06	0.05		4.05			97.81	5.776	0.517	2.123	0	0	0.982	0.007	0.001	4.192	0.005	0.008	1.981	0.042	0.013	0.002	0				4	19.65
Dalton et al. 2019	Dike 15		15.4	30.38	Phl		39.1	4.62	12.29	0.02	7.85	0.01	19.22	0	10.25	0.18	0.09				0.05	0.05	0.01		4.06			97.8	5.771	0.513	2.138	0	0.002	0.969	0.006	0.001	4.228	0.001	0	1.929	0.051	0.014	0.003	0				4	19.628
Dalton et al. 2019	Dike 15		15.4	30.38	Phl		39.66	4.52	12.03	0.34	7.65	0.05	20.56	0.06	8.77	0.16	0.13				0.01	0.08	0.04		4.12			98.2	5.78	0.495	2.066	0	0.039	0.933	0.01	0.006	4.466	0.004	0.008	1.63	0.044	0.021	0.001	0				4	19.504
Tappe et al. 2006	Aillik Bay		L2		Phl	core1	35.86	4.81	15.15	0	7.39	0.06	20.01		9.86	0.256	0.053	0.437	0.01	0.613
Tappe et al. 2006	Aillik Bay		L2		Phl	core2	36.09	3.86	16.08	0.01	6.34	0.015	20.94		10.03	0.227	0.047	0.431	0	0.667
Tappe et al. 2006	Aillik Bay		L2		Phl	core3	35.93	3.61	15.92	0	6.53	0.079	21.01		9.89	0.248	0.02	0.389	0	0.663
Tappe et al. 2006	Aillik Bay		L2		Phl	rim1	35.69	2.7	16.76	0	6.17	0.024	21.85		10.17	0.248	0.038	0.401	0.017	0.906
Tappe et al. 2006	Aillik Bay		L2		Phl	rim2	35.28	2.99	16.57	0	7.06	0.077	20.85		9.86	0.203	0.029	0.389	0.008	1.004
Tappe et al. 2006	Aillik Bay		L6		Phl	core	39.93	1.381	10.65	0.01	8.53	0.062	22.49		10.12	0.27	0.023	1.04	0.017	0
Tappe et al. 2006	Aillik Bay		L6		Phl	rim1	36.74	4.37	14.65	0.056	7.06	0.041	20.58		9.65	0.44	0.029	0.372	0.006	0.583
Tappe et al. 2006	Aillik Bay		L6		Phl	rim2	36.83	4.35	14.77	0.043	7.21	0.027	20.44		9.74	0.436	0.161	0.332	0	0.43
Tappe et al. 2006	Aillik Bay		L6		Phl	core	40.59	1.571	10.26	0.021	8.65	0.035	22.38		9.92	0.426	0	0.883	0.01	0.168
Tappe et al. 2006	Aillik Bay		L6		Phl	rim1	37.62	4.71	14.03	0.997	6.75	0.045	19.9		9.74	0.391	0.024	0.434	0	0.226
Tappe et al. 2006	Aillik Bay		L6		Phl	rim2	40.25	0.48	10.64	0.024	6.97	0.207	24.45		10.09	0.167	0.143	0.604	0.01	0.27
Tappe et al. 2006	Aillik Bay		L60		Phl	core	36.5	4.18	15.64	0.071	7.15	0.128	21.15		9.32	0.387	0.123	0.282	0.011	0.74
Tappe et al. 2006	Aillik Bay		L60		Phl	rim1	35.18	2.31	17.87	0.076	5.85	0.058	22.23		9.05	0.328	0.109	0.572	0.011	2.87
Tappe et al. 2006	Aillik Bay		L60		Phl	rim2	40.51	0.584	9.55	0.05	8.83	0.299	24.88		9.2	0.14	0.098	1.06	0	0.053
Tappe et al. 2006	Aillik Bay		L60		Phl	rim3	39.92	0.781	8.76	0.042	9.89	0.243	25.19		8.52	0.087	0.293	0.883	0	0.149
Tappe et al. 2006	Aillik Bay		L60		Phl	core1	36.38	4	15.5	0.05	6.92	0.033	21.44		9.41	0.317	0.144	0.495	0	0.809
Tappe et al. 2006	Aillik Bay		L60		Phl	core2	36.68	3.77	15.64	0.049	6.96	0.054	21.12		9.63	0.367	0.095	0.422	0.007	0.628
Tappe et al. 2006	Aillik Bay		L60		Phl	rim1	34.71	2.33	17.88	0.041	5.91	0.127	21.63		9	0.303	0.164	0.618	0.01	2.96
Tappe et al. 2006	Aillik Bay		L60		Phl	rim2	34.95	2.31	17.54	0.054	6.14	0.127	21.85		9.09	0.262	0.14	0.603	0.013	2.93
Tappe et al. 2006	Aillik Bay		L60		Phl	rim3	38.95	1.68	12.92	0.021	6.89	0.169	23.1		9.9	0.264	0.123	0.691	0.008	0.488
Tappe et al. 2006	Aillik Bay		L60		Phl	rim4	40	1.303	11.61	0.011	7.64	0.169	24.04		9.78	0.196	0.106	0.71	0.006	0.286
Tappe et al. 2006	Aillik Bay		L60		Phl	rim5	39.12	1.034	10.05	0	10.36	0.314	24.56		8.69	0.139	0.192	0.743	0	0.424
Tappe et al. 2006	Aillik Bay		L60		Phl	core	36.9	3.67	15.59	0.017	7.43	0.089	21.4		9.61	0.361	0.158	0.252	0	0.655
Tappe et al. 2006	Aillik Bay		L60		Phl	rim1	35.44	2.17	17.26	0.079	6.23	0.096	22.85		8.9	0.316	0.177	0.526	0.005	2.36
Tappe et al. 2006	Aillik Bay		L60		Phl	rim2	35.64	2.39	17.65	0.01	5.95	0.11	22.3		8.82	0.316	0.184	0.669	0	2.8
Tappe et al. 2006	Aillik Bay		L60		Phl	rim3	39.44	0.937	10.15	0.073	8.56	0.239	25.16		9.21	0.148	0.244	0.649	0.006	0.296
Tappe et al. 2006	Aillik Bay		L60		Phl	rim4	41.38	0.555	8.74	0.019	8.69	0.329	25.02		10.18	0.184	0.143	0.844	0.008	0.058
Tappe et al. 2006	Aillik Bay		L60		Phl	core	36.47	4.02	15.84	0.067	7.01	0.103	21.29		9.51	0.313	0.044	0.594	0.007	0.894
Tappe et al. 2006	Aillik Bay		L60		Phl	rim1	36.51	3.18	16.03	0.071	6.79	0.117	21.65		9.43	0.321	0.094	0.662	0	1.2
Tappe et al. 2006	Aillik Bay		L60		Phl	rim2	40.35	1.187	11.43	0.018	7.17	0.229	24.35		10.02	0.245	0.119	0.689	0.01	0.355
Tappe et al. 2006	Aillik Bay		L60		Phl	rim3	41.27	0.189	9.55	0.037	7.02	0.198	26.14		9.93	0.143	0.257	0.793	0	0.188
Tappe et al. 2006	Aillik Bay		L65		Phl	core1	39.71	1.271	12.26	0	12.87	0.072	19.07		9.32	0.679	0.049	1.12	0.021	0.137
Tappe et al. 2006	Aillik Bay		L65		Phl	core2	37.01	4.38	15.43	0.019	6.82	0.056	20.73		9.67	0.402	0.009	0.393	0	0.578
Tappe et al. 2006	Aillik Bay		L65		Phl	rim1	36.66	1.83	16.57	0.007	5.76	0.158	22.27		9.52	0.294	0.032	0.54	0	1.56
Tappe et al. 2006	Aillik Bay		L65		Phl	rim2	39.86	1.058	12.19	0	6.61	0.14	24.14		9.97	0.292	0	0.652	0	0.21
Tappe et al. 2006	Aillik Bay		L65		TFP	rim3	40.94	0.145	0.998	0.018	13.01	0.5	26.72		9.83	0.065	0.078	0.976	0.013	0.202
Tappe et al. 2006	Aillik Bay		L65		TFP	rim4	41.63	0.155	0.642	0	13.93	0.596	26.12		9.9	0.1	0.115	0.816	0.006	0.174
Tappe et al. 2006	Aillik Bay		L65		Phl	core	38.6	3.26	14.11	0.052	9.31	0.058	19.53		9.12	0.759	0	0.419	0.032	0.294
Tappe et al. 2006	Aillik Bay		L65		Phl	rim1	36.77	1.76	16.22	0	5.88	0.114	22.46		9.63	0.343	0.039	0.461	0	1.38
Tappe et al. 2006	Aillik Bay		L65		Phl	rim2	39.93	0.983	11.63	0	6.41	0.104	24.74		9.71	0.271	0.039	0.649	0.007	0.128
Tappe et al. 2006	Aillik Bay		L66		Phl	core1	41.13	0.919	9.43	0.01	9.05	0.037	24.55		10.13	0.368	0	1.26	0	0.016
Tappe et al. 2006	Aillik Bay		L66		Phl	core2	37.43	4.54	15.3	0.016	6.99	0.037	20.93		9.58	0.397	0.018	0.505	0	0.417
Tappe et al. 2006	Aillik Bay		L66		Phl	rim1	39.67	0.719	12.85	0.067	5.8	0.089	24.87		9.62	0.331	0.146	0.488	0	0.468
Tappe et al. 2006	Aillik Bay		L66		Phl	rim2	40.74	0.057	1.838	0.077	14.77	0.237	26.59		10.21	0.077	0.196	0.56	0	0.06
Tappe et al. 2006	Aillik Bay		L66		Phl	rim3	40.56	0.043	1.88	0.023	14.09	0.164	26.59		10.15	0.14	0.198	0.571	0	0.068
Tappe et al. 2006	Aillik Bay		L66		Phl	core	37.13	3.98	15.73	0.023	6.66	0.1	21.34		9.78	0.326	0.024	0.495	0.007	0.63
Tappe et al. 2006	Aillik Bay		L66		Phl	rim1	39.15	0.97	13.72	0.051	5.85	0.079	24.65		9.71	0.443	0.01	0.495	0	0.797
Tappe et al. 2006	Aillik Bay		L66		TFP	rim2	39.88	0.028	1.97	0.062	15.53	0.403	26.62		9.88	0.05	0.023	0.78	0	0.069
Tappe et al. 2006	Aillik Bay		L66		TFP	rim3	39.98	0.053	1.55	0.015	15.41	0.375	26.84		9.83	0.086	0.075	0.556	0.005	0.094
Tappe et al. 2006	Aillik Bay		L66		Phl	core1	37.89	4.51	14.39	0	7.24	0	21.06		9.7	0.382	0.037	0.431	0.009	0.399
Tappe et al. 2006	Aillik Bay		L66		Phl	core2	36.8	4.01	15.94	0.063	7.05	0.023	21.18		9.62	0.349	0.093	0.427	0.011	0.633
Tappe et al. 2006	Aillik Bay		L66		Phl	rim1	39.41	0.99	13.19	0.049	5.56	0.125	24.87		9.89	0.326	0.139	0.535	0	0.491
Tappe et al. 2006	Aillik Bay		L66		TFP	rim2	40.29	0.059	2.06	0.03	14.59	0.272	26.55		9.49	0.088	0.163	0.585	0	0
Tappe et al. 2006	Aillik Bay		L66		TFP	rim3	40.14	0.071	2.02	0.039	14.56	0.289	27.04		9.57	0.084	0.215	0.459	0.009	0.324
Tappe et al. 2006	Aillik Bay		L66		TFP	rim4	40.2	0.064	2.15	0.052	13.74	0.296	26.57		10.06	0.059	0.032	0.577	0.005	0.091
Tappe et al. 2006	Aillik Bay		ST250A		Phl	core	36.83	1.62	15.09	0.083	14.45	0.113	17.21		8.97	0.601	0.019	0.547	0.013	0.407
Tappe et al. 2006	Aillik Bay		ST250A		Phl	rim1	36.96	4.27	15.68	0.055	6.91	0.052	20.82		9.61	0.379	0.066	0.343	0	0.488
Tappe et al. 2006	Aillik Bay		ST250A		Phl	rim2	37.75	1.26	15.47	0.024	5.58	0.122	23.4		9.61	0.292	0.146	0.333	0.007	0.707
Tappe et al. 2006	Aillik Bay		ST250A		Phl	core	39.49	3.26	12.82	0.144	7.23	0.031	21.97		9.95	0.363	0	0.795	0.017	0.162
Tappe et al. 2006	Aillik Bay		ST250A		Phl	rim	37.28	4.57	15.35	0.466	6.55	0	20.76		9.6	0.312	0.041	0.377	0	0.478
Tappe et al. 2006	Aillik Bay		ST250A		Phl	core1	38.59	4.44	13.77	0.549	6.5	0	21.25		9.51	0.326	0.033	0.54	0.014	0.22
Tappe et al. 2006	Aillik Bay		ST250A		Phl	core2	37.17	4.55	15.32	0.308	6.62	0.039	20.41		9.56	0.366	0.05	0.194	0.007	0.05
Tappe et al. 2006	Aillik Bay		ST250A		Phl	rim	39.76	0.85	12.19	0.031	5.87	0.133	24.33		9.96	0.285	0.115	0.476	0	0.071
Tappe et al. 2006	Aillik Bay		ST250A		Phl	core	40.68	1.578	10.64	0.119	9.79	0.057	21.77		9.64	0.469	0.01	0.952	0.021	0
Tappe et al. 2006	Aillik Bay		ST250A		Phl	rim	36.97	4.53	15.32	0.488	6.38	0.041	20.74		9.55	0.335	0.063	0.643	0.01	0.632
Tappe et al. 2004	Torngat Aillikite		Q9		Phl	core	37.31	3.61	13.38	0	6.5	0.04	22.41	0.01	9.85	0.32	0.03	0.58	0.01	0.78				0	3.86
Tappe et al. 2004	Torngat Aillikite		Q9		Phl	rim1	37.89	1.78	12.43	0	7.44	0.06	24.19	0.04	9.22	0.27	0.05	0.62	0.01	0.55				0	3.85
Tappe et al. 2004	Torngat Aillikite		Q9		TFP	rim2	40.25	0.1	0.61	0.03	16.33	0.14	25.52	0.02	9.99	0.2	0.06	0.56	0.01	0.09				0	3.75
Tappe et al. 2004	Torngat Aillikite		Q26		Phl	core	40.19	0.18	11.67	0.03	10.14	0.25	21.06	0	10.26	0.14	0	2.62	0.01	0.19				0.04	2.84
Tappe et al. 2004	Torngat Aillikite		Q34		Phl	core	37.68	2.74	12.88	0	6.97	0.03	22.61	0	9.46	0.42	0.07	0.54	0.01	0.7				0	3.88
Tappe et al. 2004	Torngat Aillikite		Q34		Phl	rim1	40.64	0.24	8.43	0	7.77	0.06	26.03	0	10.71	0.22	0.02	0.56	0	0.26				0.06	3.9
Tappe et al. 2004	Torngat Aillikite		Q34		TFP	rim2	40.5	0.16	2.16	0.03	13.41	0.09	26.44	0	10.3	0.11	0.03	0.43	0.01	0.31				0	3.86
Nielsen et al. 2009	Sarfartoq	Qaqqatsiaq, Tutu	490346			346 gdmphl	37.18	2.01	15.37	0.037	6.34	0.099	22.15	0.07	10	0.315	0.003			0.527
Nielsen et al. 2009	Sarfartoq	Qaqqatsiaq, Tutu	490346			346 gdmphl	39.33	1.105	13.16	0.187	6.13	0.022	23.58	0.117	10.21	0.269	0.023			0.164
Nielsen et al. 2009	Sarfartoq	Qaqqatsiaq, Tutu	490346			346 gdmphl	40.84	0.073	0.054	0.007	16.43	0.111	26.2	0.067	9.79	0.093	0			0.078
Nielsen et al. 2009	Sarfartoq	Qaqqatsiaq, Tutu	490346			346 gdmphl	41.14	0.04	0.081	0.044	16.19	0.111	26.09	0.079	10.14	0.106	0			0.068
Nielsen et al. 2009	Sarfartoq	Qaqqatsiaq, Tutu	490346			346 gdmphl	40.54	0.109	0.607	0.044	16.91	0.119	25.1	0.015	9.88	0.133	0.03			0
Nielsen et al. 2009	Sarfartoq	Qaqqatsiaq, Tutu	490346			346 gdmphl	40.25	0.08	0.545	0.021	16.51	0.175	24.88	0.07	9.49	0.117	0.022			0.053
Nielsen et al. 2009	Sarfartoq	Qaqqatsiaq, Tutu	490346			346 gdmphl	39.58	0.129	1.251	0.016	16.87	0.115	25.04	0.021	9.44	0.122	0.035			0.004
Nielsen et al. 2009	Sarfartoq	Qaqqatsiaq, Tutu	490346			346 gdmphl	40.04	0.114	0.522	0.016	16.85	0.013	25.24	0.015	9.73	0.125	0.013			0.019
Nielsen et al. 2009	Sarfartoq	Qaqqatsiaq, Tutu	490346			346 gdmphl	40.45	0.114	0.532	0.005	16.75	0.107	25.39	0.078	9.91	0.142	0			0.012
Nielsen et al. 2009	Sarfartoq	Qaqqatsiaq, Tutu	490346			490346_5gdmCphl	39.05	1.225	12.96	0.193	6.18	0.056	23.58	0.034	10.09	0.291	0.103			0.343
Nielsen et al. 2009	Sarfartoq	Qaqqatsiaq, Tutu	490346			490346_5gdmRphl	40.41	0.101	0.124	0	16.72	0.167	25.06	0	9.69	0.126	0.148			0.012
Nielsen et al. 2009	Sarfartoq	Qaqqatsiaq, Tutu	490346			490346_5gdmRphl	40.31	0.112	0.37	0	17.54	0.09	25.64	0.015	10.4	0.153	0.035			0.065
Nielsen et al. 2009	Sarfartoq	Qaqqatsiaq, Tutu	490346			490346_5gdmRphl	40.15	0.028	0.245	0.034	17.2	0.124	25.95	0.051	10.07	0.121	0.005			0
Nielsen et al. 2009	Sarfartoq	Qaqqatsiaq, Tutu	490346			490346_5gdmRphl	40.24	0.083	0.306	0.018	17.4	0.171	25.73	0.028	10.02	0.175	0.054			0
Nielsen et al. 2009	Sarfartoq	Qaqqatsiaq, Tutu	490346			346 gdmphl	39.38	1.153	13.04	0.144	5.97	0.047	23.57	0.083	10.02	0.249	0.017			0.273
Nielsen et al. 2009	Sarfartoq	Qaqqatsiaq, Tutu	490346			346 gdmphl	39.78	0.943	12.13	0.105	6.47	0.091	23.95	0.094	9.8	0.206	0.053			0.152
Nielsen et al. 2009	Sarfartoq	Qaqqatsiaq, Tutu	490346			346 gdmphl	37.29	2.03	14.96	0.049	6.56	0.125	22.1	0.115	9.44	0.271	0.04			0.457
Nielsen et al. 2009	Sarfartoq	Qaqqatsiaq, Tutu	490346			490346_5gdmphl	39.86	0.898	12.1	0.053	5.98	0.069	24.48	0.049	9.6	0.263	0.079			0.122
Nielsen et al. 2009	Sarfartoq	Qaqqatsiaq, Tutu	490346			490346_5gdmCphl	38.53	1.118	12.86	0.133	5.9	0.078	24.09	0.073	10.44	0.286	0			0.265
Nielsen et al. 2009	Sarfartoq	Qaqqatsiaq, Tutu	490346			490346_5gdmphl	40.83	0.283	9.12	0.033	7.51	0.03	25.48	0.088	9.77	0.184	0.069			0
Nielsen et al. 2009	Sarfartoq	Qaqqatsiaq, Tutu	490346			490346_5gdmCphl	40.61	0.184	7.17	0.003	9.41	0.095	25.39	0.027	10.07	0.226	0.069			0.016
Nielsen et al. 2009	Sarfartoq	Panersiiviup Qulaa	472549			472549mPhl	36.61	1.75	16.09	0.038	6.55	0.089	22.25	0	9.67	0.223	0.143			1.074
Nielsen et al. 2009	Sarfartoq	Panersiiviup Qulaa	472549			472549mPhl	35.09	2.05	17.14	0.027	6.3	0.037	21.62	0	9.49	0.212	0.174			1.98
Nielsen et al. 2009	Sarfartoq	Panersiiviup Qulaa	472549			472549mPhl	35.41	2.27	17.39	0	6.46	0.071	21.46	0.003	9.47	0.242	0.234			1.92
Nielsen et al. 2009	Sarfartoq	Panersiiviup Qulaa	472549			472549mPhl	37.11	1.367	15.09	0.036	6.23	0.124	23.05	0	10.06	0.197	0.283			0.572
Nielsen et al. 2009	Sarfartoq	Panersiiviup Qulaa	472549			472549mPhl	35.02	2.21	17.58	0	5.99	0.062	21.46	0	9.66	0.197	0.201			1.85
Nielsen et al. 2009	Sarfartoq	Panersiiviup Qulaa	472549			472549mPhl	36.22	1.74	16.31	0	6.38	0.087	22.1	0	10.02	0.24	0.133			1.31
Nielsen et al. 2009	Sarfartoq	Panersiiviup Qulaa	472549			472549mPhl	36.19	1.79	16.68	0.021	6.56	0.06	22.03	0.035	9.76	0.241	0.101			1.3
Nielsen et al. 2009	Sarfartoq	Panersiiviup Qulaa	472549			472549mPhl	36.25	1.88	16.72	0	6.37	0.043	21.92	0.09	9.81	0.225	0.078			1.37
Nielsen et al. 2009	Sarfartoq	Panersiiviup Qulaa	472549			472549mPhl	34.99	2.26	17.86	0	5.7	0.042	21.49	0.018	9.53	0.209	0.099			2.09
Nielsen et al. 2009	Sarfartoq	Panersiiviup Qulaa	472549			472549mPhl	35.68	3.06	17.33	0	5.59	0.091	21.7	0	9.74	0.242	0.055			1.68
Nielsen et al. 2009	Sarfartoq	Panersiiviup Qulaa	472549			472549mPhl	36.83	2.77	15.62	1.115	5.46	0	21.85	0.012	9.63	0.262	0.083			0.606
Nielsen et al. 2009	Sarfartoq	Panersiiviup Qulaa	472549			472549mPhl	34.79	2.46	17.92	0.01	6.1	0.078	21.19	0.012	9.67	0.216	0.085			2.15
Nielsen et al. 2009	Sarfartoq	Panersiiviup Qulaa	472549			472549mPhl	35.6	1.68	16.46	0	6.25	0.072	22.33	0	9.82	0.21	0.251			1.27
Nielsen et al. 2009	Sarfartoq	Panersiiviup Qulaa	472549			472549mPhl	36.32	1.67	16.18	0	6.17	0.086	22.27	0	9.89	0.177	0.21			0.98
Nielsen et al. 2009	Sarfartoq	Panersiiviup Qulaa	472549			472549mPhl	37.08	1.071	14.65	0	6.04	0.078	23.84	0.001	9.09	0.234	0.482			0.594
Nielsen et al. 2009	Sarfartoq	Panersiiviup Qulaa	472549			472549mPhl	36.87	1.555	15.98	0	6.21	0.061	22.03	0.037	9.78	0.245	0.193			0.691
Nielsen et al. 2009	Sarfartoq	Panersiiviup Qulaa	472549			472549mPhl	36.1	1.73	16.46	0	6.01	0.059	21.89	0.007	9.9	0.222	0.283			1.087
Nielsen et al. 2009	Sarfartoq	Panersiiviup Qulaa	472549			472549mPhl	35.63	2.04	16.85	0	6.12	0.056	21.85	0.001	9.53	0.229	0.141			1.34
Nielsen et al. 2009	Sarfartoq	Kissavissat Oooruat (E), Francois	444225			444225GDMPHLM1'	40.9	0.25	4.54	0.05	12.76	0.04	24.02	0.02	10.15	0.14	0.02			0.02
Nielsen et al. 2009	Sarfartoq	Kissavissat Oooruat (E), Francois	444225			444225GDMPHLM2'	40.82	0.23	1.11	0.02	16.73	0.1	24.18	0.01	9.77	0.16	0.03			0
Nielsen et al. 2009	Sarfartoq	Kissavissat Oooruat (E), Francois	444225			444225PHLC'	39.46	1.35	13.61	0.03	6.31	0	23.17	0.03	10.3	0.14	0.04			0.36
Nielsen et al. 2009	Sarfartoq	Kissavissat Oooruat (E), Francois	444225			444225PHLM1'	39.14	0.18	1.05	0.05	17.56	0.03	25.45	0.03	8.58	0.15	0.04			0.06
Nielsen et al. 2009	Sarfartoq	Kissavissat Oooruat (E), Francois	444225			444225PHLM1'	40.28	0.16	0.62	0	16.82	0.09	24.88	0.11	9.43	0.16	0.08			0.03
Nielsen et al. 2009	Sarfartoq	Kissavissat Oooruat (E), Francois	444225			44422UNK	40.86	0.25	1.28	0.08	16.06	0.08	24.01	0.03	10.12	0.16	0			0.08
Nielsen et al. 2009	Sarfartoq	Kissavissat Oooruat (E), Francois	444225			44422UNK	40.79	0.26	0.95	0.01	16.72	0.13	23.95	0.1	10.17	0.11	0.01			0.09
Nielsen et al. 2009	Sarfartoq	Kissavissat Qooruat (E), Francois	444225			444225mPhl	36.57	2.32	16.83	0	6.29	0.09	20.98	0.051	9.84	0.208	0.023			0.956
Nielsen et al. 2009	Sarfartoq	Kissavissat Qooruat (E), Francois	444225			444225mPhl	40.01	0.171	0.956	0.007	16.8	0.122	24.43	0	10.01	0.111	0.006			0.134
Nielsen et al. 2009	Sarfartoq	Kissavissat Qooruat (E), Francois	444225			444225mPhl	36.71	2.18	16.56	0.017	6.32	0.072	21.19	0.091	10.07	0.197	0.019			0.857
Nielsen et al. 2009	Sarfartoq	Kissavissat Qooruat (E), Francois	444225			444225mPhl	39.49	0.226	0.873	0.005	17.44	0.132	24.54	0.086	9.52	0.115	0.011			0.011
Nielsen et al. 2009	Sarfartoq	Kissavissat Qooruat (E), Francois	444225			444225mPhl	39.83	0.123	0.782	0.04	16.83	0.115	24.65	0.016	9.99	0.137	0.024			0
Nielsen et al. 2009	Sarfartoq	Kissavissat Qooruat (E), Francois	444225			444225mPhl	35.4	2.69	17.79	0.014	6	0.073	20.48	0.054	9.6	0.163	0.02			1.8
Nielsen et al. 2009	Sarfartoq	Kissavissat Oooruat (E), Francois	444225			444225GDMPHLC	35.81	2.65	17.98	0.01	5.97	0.13	20.2	0	9.55	0.23	0.06			1.37
Nielsen et al. 2009	Sarfartoq	Kissavissat Oooruat (E), Francois	444225			444225GDMPHLC2'	39.57	1.24	13.18	0.04	6.09	0.09	23.04	0.04	10.09	0.23	0.03			0.16
Nielsen et al. 2009	Sarfartoq	Kissavissat Oooruat (E), Francois	444225			444225GDMPHLR1'	40.35	0.25	0.86	0.04	16.33	0.12	23.91	0.01	9.88	0.18	0.05			0
Nielsen et al. 2009	Sarfartoq	Kissavissat Oooruat (E), Francois	444225			444225GDMPHLR2'	39.99	0.23	0.74	0	16.41	0.07	24.29	0	9.92	0.15	0.07			0
Nielsen et al. 2009	Sarfartoq	Kissavissat Oooruat (E), Francois	444225			444225OP'	38.28	1.42	13.83	0.05	6.62	0.03	23.11	0.08	9.81	0.12	0.04			0.3
Nielsen et al. 2009	Sarfartoq	Kissavissat Oooruat (E), Francois	444225			444225PHLC'	38.43	1.41	14.05	0.05	6.71	0.05	22.96	0.04	9.66	0.08	0.06			0.25
Nielsen et al. 2009	Sarfartoq	Kissavissat Oooruat (E), Francois	444225			444225PHLM1'	38.66	0.26	1.08	0.03	17.41	0.09	25.56	0.03	7.95	0.1	0.04			0.07
Nielsen et al. 2009	Sarfartoq	Kissavissat Qooruat (E), Francois	444225			444225mPhl	35.92	2.46	17.14	0	6.49	0.075	20.67	0.011	9.67	0.212	0.07			1.106
Nielsen et al. 2009	Sarfartoq	Kissavissat Qooruat (E), Francois	444225			444225mPhl	35.06	2.58	16.96	0.002	6.66	0.059	20.65	0.029	9.61	0.245	0.12			1.72
Nielsen et al. 2009	Sarfartoq	Kissavissat Qooruat (E), Francois	444225			444225mPhl	36.82	2.14	16.2	0.064	6.07	0.126	21.45	0.084	9.8	0.214	0.1			0.658
Nielsen et al. 2009	Sarfartoq	Kissavissat Qooruat (E), Francois	444225			444225mPhl	36.15	2.35	16.99	0	6.42	0.138	20.77	0.044	9.9	0.172	0			0.866
Nielsen et al. 2009	Sarfartoq	Kissavissat Qooruat (E), Francois	444225			444225mPhl	36.74	2.08	15.48	0.021	6.35	0.042	21.34	0.164	10.01	0.186	0.018			0.64
Nielsen et al. 2009	Sarfartoq	Kissavissat Qooruat (E), Francois	444225			444225mPhl	37.09	1.97	14.9	0.075	6.5	0.045	21.74	0.036	10	0.174	0.068			0.558
Nielsen et al. 2009	Sarfartoq	Kissavissat Qooruat (E), Francois	444225			444225mPhl	38.32	1.577	14.02	0.007	6.26	0.043	22.43	0.068	10.23	0.132	0.018			0.338
Nielsen et al. 2009	Sarfartoq	Kissavissat Qooruat (E), Francois	444225			444225mPhl	39.46	0.175	0.486	0.005	17.07	0.182	24.92	0	9.58	0.078	0			0.041
Nielsen et al. 2009	Sarfartoq	Kissavissat Qooruat (E), Francois	444225			444225mPhl	35.05	2.83	16.9	0.019	6.9	0.092	20.2	0	9.57	0.187	0.088			1.37
Nielsen et al. 2009	Sarfartoq	Kissavissat Qooruat (E), Francois	444225			444225mPhl	34.99	2.93	17.29	0	6.98	0.062	19.99	0.001	9.5	0.165	0.084			1.5
Nielsen et al. 2009	Sarfartoq	Kissavissat Qooruat (E), Francois	444225			444225mPhl	36.18	2.27	16.55	0	6.6	0.06	20.87	0.076	9.88	0.132	0.023			0.88
Nielsen et al. 2009	Sarfartoq	Kissavissat Qooruat (E), Francois	444225			444225mPhl	40.01	0.179	0.713	0.064	16.9	0.108	23.86	0.029	9.93	0.118	0.002			0.051
Nielsen et al. 2009	Sarfartoq	Kissavissat Qooruat (E), Francois	444225			444225mPhl	34.73	2.87	17.76	0	6.98	0.087	19.73	0.063	9.38	0.182	0.103			1.72
Nielsen et al. 2009	Sarfartoq	Kissavissat Qooruat (E), Francois	444225			444225mPhl	36.49	2.1	16.04	0.058	6.21	0.042	21.32	0.101	9.96	0.151	0.013			0.565
Nielsen et al. 2009	Sarfartoq	Kissavissat Qooruat (E), Francois	444225			444225mPhl	35.87	2.43	17.26	0	6.03	0.073	20.66	0	9.72	0.188	0.023			1.37
Nielsen et al. 2009	Sarfartoq	Kissavissat Qooruat (E), Francois	444225			444225mPhl	36.67	2.14	16.15	0	6.6	0.099	20.88	0	9.61	0.157	0.057			0.657
Nielsen et al. 2009	Sarfartoq	Kissavissat Oooruat (E), Francois	483812			483812mPhl	39.4	0.031	0.405	0.022	18.13	0.054	24.95	0.025	10.2	0.059	0.028			0.088
Nielsen et al. 2009	Sarfartoq	Kissavissat Oooruat (E), Francois	483812			483812mPhl	35.19	2.67	17.66	0	6.41	0.004	20.91	0.073	9.79	0.123	0.069			1.4
Nielsen et al. 2009	Sarfartoq	Kissavissat Oooruat (E), Francois	483812			483812mPhl	39.26	0.252	0.756	0	18.12	0.094	24.12	0.072	10.08	0.111	0			0.075
Nielsen et al. 2009	Sarfartoq	Kissavissat Oooruat (E), Francois	483812			483812mPhlc	35.59	2.3	17.61	0.015	5.83	0.05	21.17	0.142	9.84	0.185	0.039			1.28
Nielsen et al. 2009	Sarfartoq	Kissavissat Oooruat (E), Francois	483812			483812mPhlc	38.2	0.145	0.847	0	19.28	0.122	24.55	0.029	8.49	0.08	0.166			0.009
Nielsen et al. 2009	Sarfartoq	Kissavissat Oooruat (E), Francois	483812			483812mPhlc	36.04	2.26	16.9	0	6.39	0.027	21.24	0.055	9.93	0.183	0.079			1.12
Nielsen et al. 2009	Sarfartoq	Kissavissat Oooruat (E), Francois	483812			483812mPhlc	34.54	2.6	17.93	0.045	6.12	0.115	21.22	0.082	9.98	0.174	0.041			1.38
Nielsen et al. 2009	Sarfartoq	Kissavissat Oooruat (E), Francois	483812			483812mPhlc	37.81	0.112	0.738	0	18.67	0.11	25.34	0.03	9.12	0.03	0			0.046
Nielsen et al. 2009	Sarfartoq	Kissavissat Oooruat (E), Francois	483812			483812mPhlr	36.23	2.25	16.45	0.033	6.36	0.033	21.99	0.104	9.87	0.17	0.053			0.885
Nielsen et al. 2009	Sarfartoq	Kissavissat Oooruat (E), Francois	483812			483812mPhlc	36.36	2.51	17.18	0.005	6.56	0.084	21.19	0.073	10.09	0.204	0.001			0.894
Nielsen et al. 2009	Sarfartoq	Kissavissat Oooruat (E), Francois	483812			483812mPhlr	39.61	0.083	0.903	0	18.01	0.123	24.47	0.083	10.13	0.098	0			0.103
Nielsen et al. 2009	Sarfartoq	Kissavissat Oooruat (E), Francois	483812			483812mPhlr	39.49	0.306	1.624	0.018	17.23	0.064	23.97	0	9.87	0.089	0.112			0
Nielsen et al. 2009	Sarfartoq	Kissavissat Qooruat (E), Francois	483812			483812mPhl	36	2.19	17.67	0.05	5.79	0.081	21.12	0.065	9.78	0.192	0.146			0.882
Nielsen et al. 2009	Sarfartoq	Kissavissat Oooruat (E), Francois	483812			483812mPhl	35.61	2.45	17.41	0	5.8	0.127	20.85	0.048	9.6	0.161	0.068			1.002
Nielsen et al. 2009	Sarfartoq	Kissavissat Oooruat (E), Francois	483812			483812mPhl	35.16	2.4	17.53	0.015	6.27	0.029	21.02	0.131	9.95	0.154	0.076			1.19
Nielsen et al. 2009	Sarfartoq	Kissavissat Oooruat (E), Francois	483812			483812mPhl	35.43	2.36	17.35	0.055	6.74	0.043	21.38	0.059	9.41	0.082	0			1.07
Nielsen et al. 2009	Sarfartoq	Kissavissat Oooruat (E), Francois	483812			483812mPhl	34.92	2.43	17.34	0.038	5.92	0.037	20.88	0.068	9.85	0.187	0.044			1.36
Nielsen et al. 2009	Sarfartoq	Kissavissat Oooruat (E), Francois	483812			483812mPhlc	34.41	2.67	17.89	0.05	6.36	0.047	20.88	0.055	9.66	0.18	0.089			1.23
Nielsen et al. 2009	Sarfartoq	Kissavissat Oooruat (E), Francois	483812			483812mPhl	37.69	0.098	0.872	0.054	18.9	0.058	25.54	0.021	8.06	0.092	0.264			0.134
Nielsen et al. 2009	Sarfartoq	Kissavissat Oooruat (E), Francois	483812			483812mPhlc	37.02	2	14.84	0.081	6.74	0.045	21.76	0.101	10.4	0.142	0.012			0.596
Nielsen et al. 2009	Sarfartoq	Kissavissat Oooruat (E), Francois	483812			483812mPhl	35.55	2.46	16.72	0.017	6.2	0.052	21.17	0.108	9.9	0.172	0.047			0.907
Nielsen et al. 2009	Sarfartoq	Sarfartoq (SW), P-dyke	464002			464002UNK	38.81	0.975	14.13	0.014	5.35	0.026	23.49	0.042	9.88	0.479	0.134			0.262
Nielsen et al. 2009	Sarfartoq	Sarfartoq (SW), P-dyke	464002			464002UNK	38.02	1.68	15.17	0.047	5.73	0.078	22.42	0.08	9.61	0.462	0.039			0.308
Nielsen et al. 2009	Sarfartoq	Sarfartoq (SW), P-dyke	464002			464002UNK	39.98	0.879	12.03	0.005	5.6	0.074	23.73	0.054	10.09	0.37	0.083			0.182
Nielsen et al. 2009	Sarfartoq	Sarfartoq (SW), P-dyke	464002			464002UNK	37.95	1.425	15.48	0	5.72	0.083	22.57	0.085	10.04	0.257	0.112			0.249
Nielsen et al. 2009	Sarfartoq	Sarfartoq (SW), P-dyke	464002			464002UNK	40.32	0.786	12.49	0.018	5.38	0.048	23.61	0.093	10.21	0.424	0.137			0.155
Nielsen et al. 2009	Sarfartoq	Sarfartoq (SW), P-dyke	464002			464002UNK	40.16	0.828	12.48	0	5.4	0.061	23.72	0.085	10.15	0.374	0.169			0.142
Nielsen et al. 2009	Sarfartoq	Sarfartoq (SW), P-dyke	464007			007gdmphl	36	1.581	16.5	0.1	5.72	0.039	22.85	0.092	10.02	0.375	0.051			0.734
Nielsen et al. 2009	Sarfartoq	Sarfartoq (SW), P-dyke	464007			007gdmphl	35.94	1.627	16.34	0	6.09	0.013	22.91	0.051	9.81	0.274	0.21			0.988
Nielsen et al. 2009	Sarfartoq	Sarfartoq (SW), P-dyke	464007			464007gdmphl	38.96	0.07	0.878	0.053	16.8	0.061	25.46	0.034	9.15	0.17	0.081			0.006
Nielsen et al. 2009	Sarfartoq	Sarfartoq (SW), P-dyke	464007			464007gdmphl	37.4	1.362	15.77	0.004	5.16	0	22.51	0.183	9.69	0.375	0.235			0.393
Nielsen et al. 2009	Sarfartoq	Sarfartoq (SW), P-dyke	464007			464007gdmphl	37.09	1.546	16.04	0.033	5.05	0	22.25	0.099	9.8	0.396	0.191			0.596
Nielsen et al. 2009	Sarfartoq	Sarfartoq (SW), P-dyke	464007			464007gdmphl	36.63	1.429	16.41	0	5.49	0.013	22.55	0.03	9.59	0.255	0.091			0.74
Nielsen et al. 2009	Sarfartoq	Sarfartoq (SW), P-dyke	464007			007gdmphl	36.43	1.479	16.48	0	5.28	0.026	22.7	0.089	9.91	0.277	0.08			0.484
Nielsen et al. 2009	Sarfartoq	Sarfartoq (SW), P-dyke	464007			007gdmphl	37.16	1.223	15.41	0.005	5.42	0.065	23.1	0.104	10.07	0.304	0.066			0.497
Nielsen et al. 2009	Sarfartoq	Sarfartoq (SW), P-dyke	464007			464007gdmphl	35.38	1.81	17.39	0.057	5.45	0.066	21.82	0.071	9.53	0.371	0.052			1.56
Nielsen et al. 2009	Sarfartoq	Sarfartoq (SW), P-dyke	464007			007gdmphl	35.38	1.74	17.13	0.092	5.47	0.013	22.48	0.129	9.75	0.318	0.049			1.067
Nielsen et al. 2009	Sarfartoq	Sarfartoq (SW), P-dyke	464007			007gdmphl	35.37	1.7	17.15	0.032	5.38	0.009	22.66	0.093	9.79	0.309	0.16			1.081
Nielsen et al. 2009	Sarfartoq	Sarfartoq (SW), P-dyke	464007			464007gdmphl	35.54	1.8	17.47	0.031	5.85	0.097	21.77	0.021	9.49	0.351	0.074			1.41
Nielsen et al. 2009	Sarfartoq	Kangerlussuup Nunaa (N)	444202			2021gdmphl	35.46	2.78	17.91	0	5.91	0.108	21.47	0.079	9.78	0.299	0.279			1.68
Nielsen et al. 2009	Sarfartoq	Kangerlussuup Nunaa (N)	444202			2021gdmphl	35.29	3.08	17.84	0.014	5.99	0.064	21.46	0.023	9.69	0.27	0.239			1.79
Nielsen et al. 2009	Sarfartoq	Kangerlussuup Nunaa (N)	444202			2021gdmphl	36.5	2.9	14.13	0.003	9.85	0.189	21.25	0.023	9.43	0.235	0.262			0.846
Nielsen et al. 2009	Sarfartoq	Kangerlussuup Nunaa (N)	444202			2021gdmphl	34.49	2.4	15.97	0	8.04	0.069	22.74	0.021	7.98	0.223	0.282			0.939
Nielsen et al. 2009	Sarfartoq	Kangerlussuup Nunaa (N)	444202			2021gdmphl	35.36	2.53	17.16	0	7.5	0.095	22.03	0.056	9.13	0.237	0.271			1.22
Nielsen et al. 2009	Sarfartoq	Kangerlussuup Nunaa (N)	444202			2021gdmphl	35.36	3.12	16.71	0.022	7.94	0.193	20.72	0	9.57	0.25	0.291			1.23
Nielsen et al. 2009	Sarfartoq	Kangerlussuup Nunaa (N)	444202			2021gdmphl	34.14	2.83	16.93	0.012	6.26	0.09	20.56	0	9.18	0.306	2.02			1.64
Nielsen et al. 2009	Sarfartoq	Kangerlussuup Nunaa (N)	444202			2021gdmphl	34.22	3.02	16.74	0	8.06	0.052	22.02	0.038	8.32	0.204	0.157			1.26
Nielsen et al. 2009	Sarfartoq	Kangerlussuup Nunaa (N)	444202			2021gdmphl	34.49	3.02	17.25	0	8.08	0.03	21.28	0	8.91	0.26	0.208			1.3
Nielsen et al. 2009	Sarfartoq	Kangerlussuup Nunaa (N)	444202			2021gdmphl	35.4	3.47	16.99	0.04	8.15	0.086	20.29	0	9.66	0.266	0.154			1.24
Nielsen et al. 2009	Sarfartoq	Kangerlussuup Nunaa (N)	444202			2021gdmphl	35.76	3.22	17.4	0	5.92	0.026	21.23	0	9.7	0.298	0.145			1.44
Nielsen et al. 2009	Sarfartoq	Kangerlussuup Nunaa (N)	444202			2021gdmphl	35.02	3.45	17.76	0	6.3	0.03	21.25	0	9.55	0.279	0.151			1.73
Nielsen et al. 2009	Sarfartoq	Kangerlussuup Nunaa (N)	444202			2021gdmphl	35.69	3.36	17.85	0.009	5.58	0.034	21.24	0	9.79	0.312	0.11			1.54
Nielsen et al. 2009	Sarfartoq	Kangerlussuup Nunaa (N)	444202			2021gdmphl	35.42	3.17	17.59	0	6.38	0.129	21.23	0.044	9.74	0.288	0.146			1.61
Nielsen et al. 2009	Sarfartoq	Kangerlussuup Nunaa (N)	444202			2021gdmphl	35.19	3.43	17.49	0.02	6.05	0.06	21.43	0.033	9.68	0.222	0.128			1.68
Nielsen et al. 2009	Sarfartoq	Kangerlussuup Nunaa (N)	444202			2022gdmphl	35.23	3.08	17.73	0.032	5.75	0.077	21.38	0	9.61	0.306	0.07			1.75
Nielsen et al. 2009	Sarfartoq	Kangerlussuup Nunaa (N)	444202			2022gdmphl	35.32	2.96	17.82	0.042	5.97	0.039	21.39	0	9.56	0.279	0.066			1.86
Nielsen et al. 2009	Sarfartoq	Kangerlussuup Nunaa (N)	444202			2022gdmphl	35.57	2.67	18.01	0.005	5.73	0.095	21.58	0	9.72	0.27	0.058			1.63
Nielsen et al. 2009	Sarfartoq	Kangerlussuup Nunaa (N)	444202			2022gdmphl	37.27	2.45	14.46	0	7.3	0.069	22.43	0.027	9.88	0.258	0.085			0.377
Nielsen et al. 2009	Sarfartoq	Kangerlussuup Nunaa (N)	444202			2022gdmphl	35.15	2.96	17.61	0	6.66	0.094	21.16	0.038	9.68	0.301	0.11			1.47
Nielsen et al. 2009	Sarfartoq	Kangerlussuup Nunaa (N)	444202			2022gdmphl	36.65	0.345	1.91	0.022	20.63	0.132	26.06	0.001	5.98	0.149	0.086			0
Nielsen et al. 2009	Sarfartoq	Kangerlussuup Nunaa (N)	444202			2022gdmphl	36.65	0.345	1.91	0.022	20.63	0.132	26.06	0.001	5.98	0.149	0.086			0
Nielsen et al. 2009	Sarfartoq	Kangerlussuup Nunaa (N)	444202			2022gdmphl	37.93	1.459	11.23	0	10.01	0.056	24.32	0	8.52	0.247	0.054			0.237
Nielsen et al. 2009	Sarfartoq	Kangerlussuup Nunaa (N)	444202			2022gdmphl	37.67	2.4	14.45	0	7.73	0.142	22.7	0	9.59	0.235	0.058			0.35
Nielsen et al. 2009	Sarfartoq	Kangerlussuup Nunaa (N)	444202			2022gdmphl	35.98	2.18	13.21	0.01	9.55	0.12	24.53	0	7.53	0.198	0.052			0.223
Nielsen et al. 2009	Sarfartoq	Kangerlussuup Nunaa (N)	444202			2022gdmphl	34.61	0.3	1.71	0.03	22.36	0.156	26.87	0.079	4.52	0.088	0.037			0
Nielsen et al. 2009	Sarfartoq	Kangerlussuup Nunaa (N)	444202			2022gdmphl	34.61	0.3	1.71	0.03	22.36	0.156	26.87	0.079	4.52	0.088	0.037			0
Nielsen et al. 2009	Sarfartoq	Atanaligaarsuit, Anna	483815			483815mPhl	37.22	2.63	14.9	0.012	6.7	0.049	21.95	0.137	9.79	0.288	0.024			0.62
Nielsen et al. 2009	Sarfartoq	Atanaligaarsuit, Anna	483815			483815mPhl	37.2	2.64	15.03	0.002	6.64	0.06	21.83	0.106	9.85	0.305	0.049			0.736
Nielsen et al. 2009	Sarfartoq	Atanaligaarsuit, Anna	483815			483815mPhlc	36.2	2.84	15.85	0.007	6.37	0	21.64	0.058	10.01	0.253	0.086			0.983
Nielsen et al. 2009	Sarfartoq	Atanaligaarsuit, Anna	483815			483815mPhlc	37.19	2.47	14.02	0	7.04	0.045	22.23	0.122	10.15	0.261	0.059			0.476
Nielsen et al. 2009	Sarfartoq	Atanaligaarsuit, Anna	483815			483815mPhlc	36.06	2.92	15.59	0.009	6.93	0.034	21.31	0.032	9.97	0.3	0.022			0.884
Nielsen et al. 2009	Sarfartoq	Atanaligaarsuit, Anna	483815			483815mPhl	37.55	2.65	14.34	0	6.64	0.072	21.96	0.129	10.05	0.277	0.074			0.47
Nielsen et al. 2009	Sarfartoq	Atanaligaarsuit, Anna	483815			483815mPhl	36.26	3.13	16.16	0	6.47	0	21.16	0.008	9.55	0.243	0.216			1.3
Nielsen et al. 2009	Sarfartoq	Atanaligaarsuit, Anna	483815			483815mPhl	39.24	1.037	12.43	0.091	6.04	0.048	24.38	0.072	10.1	0.288	0.118			0.34
Nielsen et al. 2009	Sarfartoq	Atanaligaarsuit, Anna	483815			483815mPhl	39.72	0.79	12.03	0.045	5.75	0.022	24.47	0.128	9.83	0.308	0.051			0.137
Nielsen et al. 2009	Sarfartoq	Atanaligaarsuit, Anna	483815			483815mPhl	38.82	1.25	11.46	0.026	7.31	0.027	23.76	0.104	9.96	0.265	0.046			0.222
Nielsen et al. 2009	Sarfartoq	Atanaligaarsuit, Anna	483815			483815mPhlc	39.33	1.24	11.16	0.05	7.35	0.068	24.19	0.064	9.58	0.255	0.056			0.187
Nielsen et al. 2009	Sarfartoq	Atanaligaarsuit, Anna	483815			483815mPhlr	40.81	0.398	1.145	0.018	16.4	0.07	25.09	0.059	8.7	0.367	0.126			0
Nielsen et al. 2009	Sarfartoq	Atanaligaarsuit, Anna	483815			483815mPhlc	38.65	1.18	12.1	0	6.66	0.045	24.04	0.085	10.06	0.309	0.024			0.177
Nielsen et al. 2009	Sarfartoq	Atanaligaarsuit, Anna	483815			483815mPhl	35.46	2.78	15.8	0.007	6.89	0.013	21.5	0.108	9.82	0.286	0.083			1.067
Nielsen et al. 2009	Sarfartoq	Atanaligaarsuit, Anna	483815			483815mPhl	37.74	2.52	14.27	0.04	6.67	0.068	21.71	0.051	10.05	0.28	0.026			0.531
Nielsen et al. 2009	Sarfartoq	Atanaligaarsuit, Anna	483815			483815mPhl	39.24	1.019	11.69	0.019	6.64	0.052	24.41	0.076	9.85	0.253	0.025			0.133
Nielsen et al. 2009	Sarfartoq	Atanaligaarsuit, Anna	483815			483815mPhl	39.24	0.932	11.48	0.014	6.47	0.019	25.01	0.069	9.54	0.264	0.085			0.174
Nielsen et al. 2009	Sarfartoq	Atanaligaarsuit, Anna	483815			483815mPhl	39.07	0.966	11.37	0.034	7.26	0.05	24.49	0.122	9.48	0.264	0.073			0.244
Nielsen et al. 2009	Sarfartoq	Atanaligaarsuit, Anna	483815			483815mPhl	39.57	0.947	11.47	0.024	6.87	0.013	24.4	0.117	9.68	0.299	0.113			0.166
Nielsen et al. 2009	Sarfartoq	Atanaligaarsuit, Anna	483815			483815mPhl	41.5	0.355	0.941	0.013	15.25	0.027	24.98	0.021	9.23	0.54	0.186			0.062
Nielsen et al. 2009	Sarfartoq	Kissavissat Qooruat (E), Francois	444226			444226gdmox	35.59	2.72	17.11	0	6.56	0.057	20.66	0.001	9.8	0.168	0.04			1.31
Nielsen et al. 2009	Sarfartoq	Kissavissat Qooruat (E), Francois	444226			444226gdmox	37.98	1.81	14.91	0	6.48	0.088	21.99	0.037	10.62	0.138	0.019			0.436
Nielsen et al. 2009	Sarfartoq	Kissavissat Qooruat (E), Francois	444226			444226gdmox	35.65	2.35	16.66	0.034	6.87	0.088	21.27	0.042	10.13	0.104	0.043			1.17
Nielsen et al. 2009	Sarfartoq	Kissavissat Qooruat (E), Francois	444226			444226gdmox	34.68	2.67	17.29	0	7.51	0.105	20.8	0	9.67	0.092	0.055			1.57
Nielsen et al. 2009	Sarfartoq	Kissavissat Qooruat (E), Francois	444226			444226gdmox	35.45	2.52	17.42	0.002	6.31	0.07	21.11	0	9.87	0.136	0.06			1.19
Nielsen et al. 2009	Sarfartoq	Kissavissat Qooruat (E), Francois	444226			444226gdmox	35.69	2.35	16.4	0.012	6.62	0.131	21.29	0.06	10.12	0.087	0.029			1.074
Nielsen et al. 2009	Sarfartoq	Kissavissat Qooruat (E), Francois	444226			444226gdmox	37.76	1.72	14.71	0.027	6.61	0.075	22.15	0.069	10.22	0.109	0.027			0.335
Nielsen et al. 2009	Sarfartoq	Kissavissat Qooruat (E), Francois	444226			444226gdmox	36.36	2.15	15.97	0.017	6.14	0.123	21.69	0.032	10.16	0.165	0.004			0.895
Nielsen et al. 2009	Sarfartoq	Kissavissat Qooruat (E), Francois	444226			444226gdmox	36.15	2.12	16.44	0.004	6.16	0.132	21.54	0.049	10.21	0.147	0.061			0.673
Nielsen et al. 2009	Sarfartoq	Kissavissat Qooruat (E), Francois	444226			444226gdmox	35.97	2.35	16.59	0	6.41	0.053	21.01	0.066	9.88	0.157	0			1.057
Nielsen et al. 2009	Sarfartoq	Kissavissat Qooruat (E), Francois	444226			444226gdmox	34.24	2.84	17.66	0	6.88	0.105	20.19	0.015	9.53	0.154	0.154			1.77
Nielsen et al. 2009	Sarfartoq	Kissavissat Qooruat (E), Francois	444226			444226gdmox	35.01	2.51	17.42	0	6.39	0.136	20.78	0.012	9.78	0.144	0.043			1.31
Nielsen et al. 2009	Sarfartoq	Kissavissat Qooruat (E), Francois	444226			444226gdmox	34.44	2.68	17.33	0	6.85	0.123	20.44	0.026	9.79	0.211	0.071			1.54
Nielsen et al. 2009	Sarfartoq	Eqalummiut Nunaat, Alex	491803			491803PHLGDMc	34.68	2.84	17.69	0	7.01	0.1	20.58	0	9.97	0.17	0.03			1.35
Nielsen et al. 2009	Sarfartoq	Eqalummiut Nunaat, Alex	491803			491803PHLGDMc	35.64	2.38	17.02	0	6.54	0.13	21.66	0.06	10.08	0.18	0.04			1.07
Nielsen et al. 2009	Sarfartoq	Eqalummiut Nunaat, Alex	491803			491803PHLGDMc	34.89	2.61	17.61	0	6.26	0.13	21.37	0.01	9.97	0.13	0.02			1.25
Nielsen et al. 2009	Sarfartoq	Eqalummiut Nunaat, Alex	491803			491803PHLGDMc	35.47	2.47	17.21	0	6.73	0.09	21.56	0	10.1	0.17	0.04			1.18
Nielsen et al. 2009	Sarfartoq	Eqalummiut Nunaat, Alex	491803			491803PHLGDMr	40.65	0.35	1.13	0.06	15.5	0.2	24.62	0.05	10.41	0.18	0.03			0
Nielsen et al. 2009	Sarfartoq	Eqalummiut Nunaat, Alex	491803			491803PHLGDMc	37.16	2.14	14.88	0	6.93	0.07	22.12	0.05	10.29	0.16	0.04			0.64
Nielsen et al. 2009	Sarfartoq	Eqalummiut Nunaat, Alex	491803			491803PHLGDMr	40.33	0.41	0.67	0.03	16.87	0.15	24.62	0.21	9.5	0.17	0.14			0.09
Nielsen et al. 2009	Sarfartoq	Eqalummiut Nunaat, Alex	491803			491803PHLGDMr	39.93	0.43	0.45	0.03	16.5	0.04	24.71	0.04	10.06	0.23	0			0
Nielsen et al. 2009	Sarfartoq	Eqalummiut Nunaat, Alex	491803			491803PHLGDMr	41.81	0.43	0.31	0.05	16.19	0.17	23.63	0.03	9.77	0.24	0			0.06
Nielsen et al. 2009	Sarfartoq	Eqalummiut Nunaat, Alex	491803			491803gdmphlc	35.85	2.49	17.12	0	6.72	0.059	21.15	0.051	9.96	0.214	0.068			1.48
Nielsen et al. 2009	Sarfartoq	Eqalummiut Nunaat, Alex	491803			491803gdmphlc	35.62	2.72	17.33	0	6.58	0.082	20.78	0.017	9.85	0.194	0.045			1.66
Nielsen et al. 2009	Sarfartoq	Eqalummiut Nunaat, Alex	491803			491803gdmphlc	35.59	2.59	16.98	0.047	6.9	0.041	20.95	0	9.87	0.236	0.059			1.49
Nielsen et al. 2009	Sarfartoq	Eqalummiut Nunaat, Alex	491803			491803gdmphlc	35.79	2.67	17.21	0	6.74	0.109	20.86	0.038	9.93	0.232	0.029			1.29
Nielsen et al. 2009	Sarfartoq	Eqalummiut Nunaat, Alex	491803			491803gdmCphl	35.53	2.51	17	0	6.83	0.077	21.01	0.019	9.89	0.233	0.032			1.49
Nielsen et al. 2009	Sarfartoq	Eqalummiut Nunaat, Alex	491803			491803gdmphlc	35.13	2.73	17.31	0	6.75	0.127	20.66	0.053	9.69	0.246	0.09			1.65
Nielsen et al. 2009	Sarfartoq	Eqalummiut Nunaat, Alex	491803			491803gdmphlc	35.78	2.52	16.75	0	6.43	0.1	20.98	0.07	10.06	0.249	0.057			1.26
Nielsen et al. 2009	Sarfartoq	Eqalummiut Nunaat, Alex	491803			491803gdmphlc	35.94	2.58	16.72	0.019	6.52	0.118	20.8	0	10.11	0.274	0.023			1.064
Nielsen et al. 2009	Sarfartoq	Eqalummiut Nunaat, Alex	491803			491803gdmphlc	35.11	2.65	17.13	0	6.54	0.095	20.65	0.036	9.98	0.403	0.116			1.52
Nielsen et al. 2009	Sarfartoq	Eqalummiut Nunaat, Alex	491803			491803gdmphlc	35.55	2.55	17.32	0.002	6.58	0.118	20.66	0.011	10.09	0.286	0.06			1.42
Nielsen et al. 2009	Sarfartoq	Eqalummiut Nunaat, Alex	491803			491803PHLGDMc	34.82	2.28	17.34	0	5.95	0.03	21.22	0.03	9.92	0.14	0.69			1.14
Nielsen et al. 2009	Sarfartoq	Eqalummiut Nunaat, Alex	491803			491803PHLGDMc	36.67	1.71	14.72	0.03	6.63	0.13	22.47	0.07	10.23	0.17	0.04			0.38
Nielsen et al. 2009	Sarfartoq	Eqalummiut Nunaat, Alex	491803			491803PHLGDMc	36.2	1.93	15.53	0	6.39	0.11	22.13	0.07	10.18	0.17	0.03			0.48
Nielsen et al. 2009	Sarfartoq	Eqalummiut Nunaat, Alex	491803			491803PHLGDMc	36.29	2.01	14.97	0.02	6.81	0.04	22.38	0.07	10.11	0.14	0.02			0.43
Nielsen et al. 2009	Sarfartoq	Eqalummiut Nunaat, Alex	491803			491803PHLGDMc	34.97	2.45	16.99	0.01	6.42	0.09	21.53	0.06	9.96	0.13	0.01			1.25
Nielsen et al. 2009	Sarfartoq	Eqalummiut Nunaat, Alex	491803			491803PHLGDMc	35.33	2.11	15.83	0	6.53	0.15	22.29	0.03	10.12	0.11	0			0.81
Nielsen et al. 2009	Sarfartoq	Eqalummiut Nunaat, Alex	491803			491803PHLGDMr	39.18	0.51	0.82	0.06	16.55	0.06	24.76	0.07	10.03	0.17	0.02			0.03
Nielsen et al. 2009	Sarfartoq	Eqalummiut Nunaat, Alex	491803			491803PHLGDMr	39.93	0.51	0.35	0.06	15.88	0.08	25.22	0.04	9.48	0.24	0.07			0
Nielsen et al. 2009	Sarfartoq	Eqalummiut Nunaat, Alex	491803			491803PHLGDMr	39.29	0.57	0.28	0.02	18.14	0.09	23.99	0.09	8.66	0.17	0.35			0
Nielsen et al. 2009	Sarfartoq	Eqalummiut Nunaat, Alex	491803			491803PHLGDMr	40.21	0.23	0.04	0.01	16.29	0.03	25.23	0.03	9.77	0.25	0.07			0
Nielsen et al. 2009	Sarfartoq	Eqalummiut Nunaat, Alex	491803			491803gdmphlc	35.95	2.26	15.87	0	6.23	0.009	21.5	0.026	10.08	0.269	0.072			0.802
Nielsen et al. 2009	Sarfartoq	Eqalummiut Nunaat, Alex	491803			491803gdmphlc	35.37	2.49	16.62	0	6.45	0.082	20.95	0.009	9.98	0.252	0.129			1.19
Nielsen et al. 2009	Sarfartoq	Eqalummiut Nunaat, Alex	491803			491803gdmphlc	35.86	2.24	16.03	0.009	6.3	0.141	21.51	0.002	9.91	0.217	0.195			0.788
Nielsen et al. 2009	Sarfartoq	Eqalummiut Nunaat, Alex	491803			491803gdmphlc	35.67	2.53	16.09	0	6.8	0.109	21.46	0.002	9.55	0.249	0.147			1.033
Nielsen et al. 2009	Sarfartoq	Eqalummiut Nunaat, Alex	491803			491803gdmphlc	36.07	2.41	16.4	0.012	6.12	0.169	21.2	0	9.98	0.217	0.034			1.102
Nielsen et al. 2009	Sarfartoq	Eqalummiut Nunaat, Alex	491803			491803gdmphlc	36.66	2.14	16.1	0.026	6.36	0.178	21.43	0.051	9.79	0.237	0.096			0.857
Nielsen et al. 2009	Sarfartoq	Eqalummiut Nunaat, Alex	491803			491803gdmRphl	40.31	0.062	0.804	0.047	16	0.104	25.58	0.016	10.14	0.13	0.012			0.029
Nielsen et al. 2009	Sarfartoq	Eqalummiut Nunaat, Alex	491803			491803gdmphlc	36.78	1.96	15.78	0	6.22	0.041	21.68	0.04	10.2	0.222	0.133			0.762
Nielsen et al. 2009	Sarfartoq	Eqalummiut Nunaat, Alex	491803			491803gdmphlc	35.94	2.07	16.79	0	5.9	0.082	21.37	0.037	10.43	0.223	0.064			0.875
Nielsen et al. 2009	Sarfartoq	Eqalummiut Nunaat, Alex	491803			491803gdmphlc	35.24	2.29	16.51	0	6.02	0.182	20.76	0.034	9.83	0.248	1.147			1.32
Nielsen et al. 2009	Sarfartoq	Eqalummiut Nunaat, Alex	491803			491803gdmphlc	36.14	2.33	16.28	0	6.1	0.027	21.43	0.088	10.36	0.266	0.05			0.792
Nielsen et al. 2009	Sarfartoq	Eqalummiut Nunaat, Alex	491803			491803gdmphlc	39	1.495	12.82	0.019	6.65	0.137	22.85	0	10.49	0.26	0.051			0.22
Nielsen et al. 2009	Sarfartoq	Eqalummiut Nunaat, Alex	491803			491803gdmphlr	40.03	0.075	0.397	0	16.29	0.158	25.15	0	9.96	0.167	0.045			0.157
Nielsen et al. 2009	Sarfartoq	Eqalummiut Nunaat, Alex	491803			491803gdmphlc	35.74	2.43	16.87	0.011	6.1	0.027	21.1	0.003	9.9	0.266	0.067			1.2
Nielsen et al. 2009	Sarfartoq	Eqalummiut Nunaat, Alex	491803			491803gdmphlc	37.87	1.76	14.16	0.021	6.51	0.119	22.35	0.038	10.3	0.294	0.084			0.482
Nielsen et al. 2009	Sarfartoq	Eqalummiut Nunaat, Alex	491803			491803gdmphlc	35.44	2.48	16.52	0	6.49	0.118	20.78	0.026	10.02	0.261	0.142			1.24
Nielsen et al. 2009	Sarfartoq	Qaqqatsiaq, Tutu	490345			490345gdmphl	36.74	3.07	15.77	0.007	7.56	0.142	21.1	0.001	10.24	0.244	0.056			0.822
Nielsen et al. 2009	Sarfartoq	Qaqqatsiaq, Tutu	490345			490345gdmphl	37.61	2.68	14.86	0.033	7.28	0.246	21.15	0	10.01	0.336	0.109			0.502
Nielsen et al. 2009	Sarfartoq	Qaqqatsiaq, Tutu	490345			490345gdmphl	36.48	3.26	15.33	0.012	8.29	0.065	20.65	0.008	10.15	0.294	0.083			0.564
Nielsen et al. 2009	Sarfartoq	Qaqqatsiaq, Tutu	490345			490345gdmCphl	38.08	2.02	13.66	0.002	7.03	0.147	22.37	0.028	10.24	0.26	0.09			0.35
Nielsen et al. 2009	Sarfartoq	Qaqqatsiaq, Tutu	490345			490345gdmphl	38.13	2.24	12.66	0.026	8.75	0.047	22.71	0.057	9.66	0.283	0.053			0.34
Nielsen et al. 2009	Sarfartoq	Qaqqatsiaq, Tutu	490345			490345gdmphl	36.78	3.03	15.26	0	7.45	0.047	21.16	0	9.69	0.306	0.058			0.622
Nielsen et al. 2009	Sarfartoq	Qaqqatsiaq, Tutu	490345			490345gdmphl	36	3.56	16.27	0	7.98	0.073	20.75	0	9.95	0.285	0.046			1.054
Nielsen et al. 2009	Sarfartoq	Qaqqatsiaq, Tutu	490345			490345gdmphl	35.02	3.45	16.97	0.055	7.99	0.114	20.96	0	9.93	0.262	0.059			1.19
Nielsen et al. 2009	Sarfartoq	Qaqqatsiaq, Tutu	490345			490345gdmCphl	36.96	2.94	15.21	0	7.57	0.091	21.34	0	10.29	0.3	0.022			0.604
Nielsen et al. 2009	Sarfartoq	Qaqqatsiaq, Tutu	490345			490345gdmphl	35.91	3.16	16.5	0.029	7.85	0.004	21.17	0	10.15	0.287	0.01			0.796
Nielsen et al. 2009	Sarfartoq	Qaqqatsiaq, Tutu	490345			490345gdmRphl	41.69	0.43	3.3	0.045	14.59	0.138	24.5	0	8.64	0.703	0.056			0.013
Nielsen et al. 2009	Sarfartoq	Qaqqatsiaq, Tutu	490345			490345gdmphl	35.68	3.18	16.46	0	7.1	0.066	21.33	0	10.1	0.268	0.024			0.87
Nielsen et al. 2009	Sarfartoq	Qaqqatsiaq, Tutu	490345			490345gdmphl	36.35	3.08	15.51	0	7.3	0.03	20.99	0.019	10.09	0.27	0.054			0.711
Nielsen et al. 2009	Sarfartoq	Qaqqatsiaq, Tutu	490345			490345gdmphl	36.71	2.81	15.54	0.062	7.17	0.018	21.73	0.055	10.2	0.275	0.083			0.583
Nielsen et al. 2009	Sarfartoq	Qaqqatsiaq, Tutu	490345			490345gdmphl	36.68	2.9	15.81	0	7.93	0.096	21.54	0.056	10.49	0.287	0.08			0.677
Nielsen et al. 2009	Sarfartoq	Qaqqatsiaq, Tutu	490345			490345gdmphl	35.84	3.16	16.46	0.051	7.41	0.018	20.95	0	9.8	0.281	0.033			0.916
Nielsen et al. 2009	Sarfartoq	Qaqqatsiaq, Tutu	490345			490345gdmphl	37.21	2.5	15.41	0.024	7.04	0.07	21.91	0.005	10.15	0.236	0.105			0.469
Nielsen et al. 2009	Sarfartoq	Qaqqatsiaq, Tutu	490345			490345gdmphl	36.97	2.65	15.24	0	7.43	0.07	21.51	0.001	10.26	0.246	0.122			0.472
Nielsen et al. 2009	Sarfartoq	Qaqqatsiaq, Tutu	490345			490345gdmphl	36.69	2.67	15.33	0	7.62	0.118	21.61	0.063	10.26	0.228	0.064			0.564
Nielsen et al. 2009	Sarfartoq	Qaqqatsiaq, Tutu	490345			490345gdmphl	36.8	2.74	15.19	0.017	7.8	0.096	21.8	0.032	10.23	0.327	0.039			0.572
Nielsen et al. 2009	Sarfartoq	Qaqqatsiaq, Tutu	490345			490345gdmphl	38.31	1.443	12.6	0.014	7.04	0.004	23.8	0	10.13	0.204	0.314			0.221
Nielsen et al. 2009	Sarfartoq	Qaqqatsiaq, Tutu	490345			490345gdmphl	37.75	1.576	13.99	0	7.17	0.079	23.32	0.005	9.96	0.182	0.278			0.209
Nielsen et al. 2009	Sarfartoq	Qaqqatsiaq, Tutu	490345			490345gdmphl	37.9	1.72	13.8	0	7.14	0.132	23.21	0.06	10.16	0.204	0.066			0.278
Nielsen et al. 2009	Sarfartoq	Qaqqatsiaq, Tutu	490345			490345gdmphl	40.37	0.607	3.39	0.028	15.19	0.087	24.99	0.003	9.82	0.264	0.025			0.024
Nielsen et al. 2009	Sarfartoq	Qaqqatsiaq, Tutu	490345			490345gdmCphl	36.1	3.25	16.21	0	7.99	0.073	20.7	0.02	9.92	0.287	0.079			0.89
Nielsen et al. 2009	Sarfartoq	Qaqqatsiaq, Tutu	490345			490345gdmphl	40.48	0.44	3.32	0.012	14.63	0.161	24.92	0.049	10.07	0.326	0.041			0.015
Nielsen et al. 2009	Sarfartoq	Qaqqatsiaq, Tutu	490345			490345gdmRphl	40.41	1.021	11.11	0.032	6.22	0.039	24.5	0	10.36	0.22	0.068			0.093
Nielsen et al. 2009	Sarfartoq	Qaqqatsiaq, Tutu	490345			490345gdmphl	40.68	0.44	3.38	0.065	14.53	0.122	24.85	0	9.94	0.3	0.019			0.004
Nielsen et al. 2009	Sarfartoq	Qaqqatsiaq, Tutu	490345			490345gdmCphl	36.68	3.07	15.29	0.012	7.35	0.056	21.41	0.035	9.97	0.293	0.105			0.557
Nielsen et al. 2009	Sarfartoq	Qaqqatsiaq, Tutu	490345			490345gdmphl	38.2	1.448	13.61	0.026	6.64	0.097	23.51	0.045	10.35	0.22	0.021			0.235
Nielsen et al. 2009	Sarfartoq	Qaqqatsiaq, Tutu	490345			490345gdmphl	37.19	2.93	15.56	0.025	7.15	0.073	21.37	0.014	10.24	0.314	0.057			0.647
Nielsen et al. 2009	Sarfartoq	Qaqqatsiaq, Tutu	490345			490345gdmphl	38.02	1.439	13.59	0.01	6.76	0.053	23.65	0	10.31	0.285	0.058			0.245
Nielsen et al. 2009	Sarfartoq	Qaqqatsiaq, Tutu	490345			490345gdmCphl	36.66	3.06	15.7	0.051	7.66	0.164	21.08	0	9.96	0.283	0.056			0.618
Nielsen et al. 2009	Sarfartoq	Qaqqatsiaq, Tutu	490345			490345gdmRphl	40.59	0.519	3.97	0.018	15.35	0.107	24.32	0.008	10.15	0.273	0.01			0.008
Nielsen et al. 2009	Sarfartoq	Qaqqatsiaq, Tutu	490345			490345gdmCphl	36.88	2.85	15.02	0.005	7.55	0.026	21.41	0	10.19	0.286	0.037			0.548
Nielsen et al. 2009	Sarfartoq	Qaqqatsiaq, Tutu	490345			490345gdmphl	35.39	3.15	16.37	0	7.87	0.096	20.93	0.03	10.05	0.267	0.085			0.842
Nielsen et al. 2009	Sarfartoq	Qaqqatsiaq, Tutu	490345			490345gdmphl	35.88	2.97	16.52	0.012	7.55	0.048	20.97	0	10.26	0.264	0.091			0.789
Nielsen et al. 2009	Sarfartoq	Qaqqatsiaq, Tutu	490345			490345gdmphl	37.11	2.79	14.82	0	7.71	0.073	21.61	0.05	10.18	0.286	0.045			0.433
Nielsen et al. 2009	Sarfartoq	Qaqqatsiaq, Tutu	490345			490345gdmphl	35.64	2.88	16.33	0.005	7.65	0.092	21.09	0	10.04	0.292	0.112			0.697
Nielsen et al. 2009	Sarfartoq	Qaqqatsiaq, Tutu	490345			490345gdmphl	36.81	2.84	15.06	0.018	7.62	0.108	21.42	0.001	10.12	0.266	0.098			0.688
Nielsen et al. 2009	Sarfartoq	Qaqqatsiaq, Tutu	490345			490345gdmphl	38.89	1.582	13.29	0	7.29	0.104	23.31	0.042	10.27	0.26	0.025			0.305
Nielsen et al. 2009	Sarfartoq	Qaqqatsiaq, Tutu	490345			490345gdmphl	36.05	3.16	15.74	0.005	7.54	0.056	20.87	0	9.84	0.293	0.099			0.793
Nielsen et al. 2009	Sarfartoq	Qaqqatsiaq, Tutu	490345			490345gdmphl	35.6	3.39	16.7	0	7.61	0.035	20.56	0.001	9.99	0.298	0.087			1.27
Nielsen et al. 2009	Sarfartoq	Qaqqatsiaq, Tutu	490345			490345gdmphl	36.38	3.15	15.72	0.005	8.19	0.052	21.02	0.073	9.9	0.252	0.071			0.732
Nielsen et al. 2009	Sarfartoq	Qaqqatsiaq, Tutu	490345			490345gdmphl	36.3	3.13	15.94	0	7.53	0	21	0.057	10.18	0.291	0.066			0.712
Nielsen et al. 2009	Sarfartoq	Qaqqatsiaq, Tutu	490345			490345gdmphl	40.39	0.611	3.38	0.018	14.61	0.07	24.86	0.016	10.17	0.262	0.05			0.042
Nielsen et al. 2009	Sarfartoq	Qaqqatsiaq, Tutu	490345			490345gdmphl	36.38	3.09	15.69	0	7.8	0.117	20.83	0	9.9	0.235	0.063			0.699
Nielsen et al. 2009	Sarfartoq	Qaqqatsiaq, Tutu	490345			490345gdmphl	40.15	0.586	3.29	0	15.08	0.013	24.76	0.003	10.09	0.267	0.032			0.037
Nielsen et al. 2009	Sarfartoq	Qaqqatsiaq, Tutu	490345			490345gdmphl	36.02	3.17	16.13	0.022	7.49	0.143	20.47	0	9.95	0.252	0.105			0.804
Nielsen et al. 2009	Sarfartoq	Qaqqatsiaq, Tutu	490345			490345gdmphl	40.13	0.622	3.96	0	13.91	0.222	24.86	0.015	10.23	0.254	0.017			0.036
Nielsen et al. 2009	Sarfartoq	Qaqqatsiaq, Tutu	490345			490345gdmphl	36.54	3.04	15.84	0.01	7.48	0.039	21.02	0.03	10.19	0.305	0.107			0.707
Nielsen et al. 2009	Sarfartoq	Qaqqatsiaq, Tutu	490345			490345gdmphl	35.62	3.2	16.31	0	7.44	0.013	21.06	0.019	10.03	0.202	0.099			0.953
Nielsen et al. 2009	Sarfartoq	Qaqqatsiaq, Tutu	490345			490345gdmphl	36.11	2.77	16.87	0	6.71	0.053	21.68	0	10.21	0.228	0.084			0.975
Nielsen et al. 2009	Sarfartoq	Qaqqatsiaq, Tutu	490345			490345gdmphl	40.6	0.575	3.54	0.012	15.08	0.091	24.81	0	10.4	0.218	0.029			0.064
Nielsen et al. 2009	Sarfartoq	Qaqqatsiaq, Tutu	490345			490345gdmphl	36.35	3.06	15.7	0.012	7.44	0.06	21.2	0.015	10.06	0.266	0.037			0.829
Nielsen et al. 2009	Sarfartoq	Qaqqatsiaq, Tutu	490345			490345gdmphl	36.42	3.13	15.66	0	7.68	0.052	20.85	0	9.67	0.297	0.171			0.87
Nielsen et al. 2009	Sarfartoq	Qaqqatsiaq, Tutu	490345			490345gdmphl	36.47	2.99	15.64	0.026	7.61	0.116	21.06	0.019	10.03	0.261	0.108			0.781
Nielsen et al. 2009	Sarfartoq	Qaqqatsiaq, Tutu	490345			490345gdmphl	36.54	2.87	15.53	0	7.45	0.073	21.23	0.023	10.16	0.257	0.031			0.535
Nielsen et al. 2009	Sarfartoq	Qaqqatsiaq, Tutu	490345			490345gdmphl	36.7	3.14	15.13	0.046	7.81	0.19	21.09	0.019	10.33	0.321	0.034			0.643
Nielsen et al. 2009	Sarfartoq	Qaqqatsiaq, Tutu	490345			490345gdmphl	35.54	3.27	16.29	0.046	7.79	0.155	20.66	0.027	9.89	0.287	0.047			0.898
Nielsen et al. 2009	Sarfartoq	Qaqqatsiaq, Tutu	490345			490345gdmphl	35.41	3.34	16.02	0.007	7.52	0.056	20.61	0.026	9.88	0.323	0.069			0.775
Nielsen et al. 2009	Sarfartoq	Qaqqatsiaq, Tutu	490345			490345gdmphl	36	3.19	16.25	0	7.86	0.086	20.85	0	9.96	0.257	0.042			1.023
Nielsen et al. 2009	Sarfartoq	Qaqqatsiaq, Tutu	490345			490345gdmphl	36.53	2.85	15.53	0	7.77	0.047	21.29	0	10.3	0.288	0.036			0.627
Nielsen et al. 2009	Sarfartoq	Qaqqatsiaq, Tutu	490345			490345gdmphl	36.78	3.04	15.86	0	7.83	0.078	21.19	0	10.18	0.3	0.058			0.748
Nielsen et al. 2009	Sarfartoq	Qaqqatsiaq, Tutu	490345			490345gdmphl	36.55	3.04	15.81	0.013	7.74	0.013	21.05	0.005	9.92	0.306	0.069			0.602
Nielsen et al. 2009	Sarfartoq	Qaqqatsiaq, Tutu	490345			490345gdmphl	36.15	3.11	16.28	0.015	6.8	0.017	21.44	0.001	9.88	0.275	0.045			1.012
Nielsen et al. 2009	Sarfartoq	Qaqqatsiaq, Tutu	490345			490345gdmphl	36.04	3	15.88	0	7.43	0.06	21.23	0.058	10.11	0.291	0.017			0.886
Nielsen et al. 2009	Sarfartoq	Qaqqatsiaq, Tutu	490345			490345gdmCphl	36.26	3.33	17.21	0.015	8.13	0.086	20.76	0.022	9.86	0.285	0.103			1.23
Nielsen et al. 2009	Sarfartoq	Qaqqatsiaq, Tutu	490345			490345gdmphl	36.88	3.13	16.02	0.007	7.59	0.146	21.24	0.016	10.2	0.305	0.179			0.774
Nielsen et al. 2009	Sarfartoq	Qaqqatsiaq, Tutu	490345			490345gdmphl	36.81	2.92	16.34	0	6.66	0.026	21.54	0.016	10.17	0.328	0.115			0.854
Nielsen et al. 2009	Sarfartoq	Qaqqatsiaq, Tutu	490345			490345gdmphl	37.37	3.09	15.77	0.033	7.76	0.177	21.29	0.007	10.25	0.298	0.148			0.651
Nielsen et al. 2009	Sarfartoq	Qaqqatsiaq, Tutu	490345			490345gdmphl	36.13	3.33	16.3	0	7.68	0.12	21.11	0.05	9.82	0.31	0.157			1.027
Nielsen et al. 2009	Sarfartoq	Qaqqatsiaq, Tutu	490345			490345gdmphl	41.31	0.504	3	0.043	15.82	0.064	24.8	0.003	10.33	0.236	0.037			0
Nielsen et al. 2009	Sarfartoq	Qaqqatsiaq, Tutu	490345			490345gdmphl	37.29	2.64	14.67	0	8.09	0.095	22.51	0.007	9.6	0.256	0.008			0.441
Nielsen et al. 2009	Sarfartoq	Qaqqatsiaq, Tutu	490345			490345gdmphl	35.87	3.28	16.6	0.066	7.37	0.129	20.82	0.005	10.02	0.386	0.088			1.102
Nielsen et al. 2009	Sarfartoq	Qaqqatsiaq, Tutu	490345			490345gdmCphl	37.84	2.82	15.04	0.026	7.77	0.086	22.07	0.015	10.37	0.211	0.037			0.434
Nielsen et al. 2009	Sarfartoq	Qaqqatsiaq, Tutu	490345			490345gdmRphl	40.88	0.502	3.32	0.018	15.43	0.09	24.49	0.032	10.01	0.354	0.105			0
Nielsen et al. 2009	Sarfartoq	Qaqqatsiaq, Tutu	490345			490345gdmphl	37.11	3	16.27	0	7.3	0.155	21.4	0.008	9.8	0.323	0.159			0.738
Nielsen et al. 2009	Sarfartoq	Qaqqatsiaq, Tutu	490345			490345gdmphl	37	3.09	16.09	0.012	7.58	0.125	21.52	0	10.36	0.253	0.052			0.735
Nielsen et al. 2009	Sarfartoq	Qaqqatsiaq, Tutu	490345			490345gdmphl	37.07	3.24	16.23	0.028	7.8	0.125	21.5	0	10.26	0.292	0.023			0.781
Nielsen et al. 2009	Sarfartoq	Qaqqatsiaq, Tutu	490345			490345gdmphl	36.76	3	15.5	0.007	7.75	0.125	21.97	0	10	0.24	0.062			0.664
Nielsen et al. 2009	Sarfartoq	Qaqqatsiaq, Tutu	490345			490345gdmphl	36.57	2.89	16.05	0	7.17	0.103	21.44	0	10.27	0.313	0.098			0.779
Nielsen et al. 2009	Sarfartoq	Qaqqatsiaq, Tutu	490345			490345gdmphl	36.47	3.14	16.32	0	7.41	0.047	21.12	0.022	9.76	0.291	0.062			0.947
Nielsen et al. 2009	Sarfartoq	Qaqqatsiaq, Tutu	490345			490345gdmphl	37.73	2.85	15	0.035	8.35	0.099	21.46	0.023	9.99	0.298	0.302			0.548
Nielsen et al. 2009	Sarfartoq	Qaqqatsiaq, Tutu	490345			490345gdmphl	37.61	2.83	14.97	0	7.49	0.056	21.9	0	10.44	0.326	0.045			0.476
Nielsen et al. 2009	Sarfartoq	Qaqqatsiaq, Tutu	490345			490345gdmphl	36.98	3.11	15.39	0.015	8.05	0.086	20.97	0.031	9.99	0.326	0.099			0.587
Nielsen et al. 2009	Sarfartoq	Qaqqatsiaq, Tutu	490345			490345gdmphl	37.05	3.21	16.04	0.027	7.41	0.147	21.17	0.05	10.2	0.309	0.026			0.829
Nielsen et al. 2009	Sarfartoq	Qaqqatsiaq, Tutu	490345			490345gdmphl	38.75	1.668	13.35	0.027	7.59	0.117	23.24	0	10.05	0.272	0.126			0.31
Nielsen et al. 2009	Sarfartoq	Qaqqatsiaq, Tutu	490345			490345gdmphl	36.91	3.05	15.21	0	8.07	0.073	21.15	0.088	9.91	0.323	0.032			0.605
Nielsen et al. 2009	Sarfartoq	Qaqqatsiaq, Tutu	490345			490345gdmphl	37.53	2.88	14.87	0.018	7.75	0.099	21.48	0.026	10.36	0.324	0.184			0.435
Nielsen et al. 2009	Sarfartoq	Qaqqatsiaq, Tutu	490345			490345gdmphl	37.03	3	15.43	0.007	8.32	0.06	21.26	0	10.08	0.24	0.078			0.676
Nielsen et al. 2009	Sarfartoq	Qaqqatsiaq, Tutu	490345			490345gdmphl	36.91	3.03	14.98	0.01	8.35	0.073	21.51	0.067	10.1	0.296	0.079			0.7
Nielsen et al. 2009	Sarfartoq	Qaqqatsiaq, Tutu	490345			490345gdmCphl	36.26	3.26	16.23	0.007	7.75	0.043	20.8	0.052	10	0.386	0.226			0.873
Nielsen et al. 2009	Sarfartoq	Qaqqatsiaq, Tutu	490345			490345gdmRphl	41.73	0.567	4.05	0	13.72	0.064	25.15	0.019	9.9	0.284	0			0
Nielsen et al. 2009	Sarfartoq	Qaqqatsiaq, Tutu	490345			490345gdmCphl	37.15	3.17	15.63	0	8.38	0.082	21.13	0.065	10.08	0.245	0.059			0.653
Nielsen et al. 2009	Sarfartoq	Qaqqatsiaq, Tutu	490345			490345gdmRphl	41.13	0.461	3.03	0	16.25	0.141	24.3	0.042	9.73	0.316	0.064			0.064
Nielsen et al. 2009	Sarfartoq	Qaqqatsiaq, Tutu	490345			490345gdmphl	37.16	3.23	15.21	0.005	8.58	0.142	21.5	0.009	9.81	0.31	0.042			0.73
Nielsen et al. 2009	Sarfartoq	Qaqqatsiaq, Tutu	490345			490345gdmCphl	35.68	3.03	15.55	0.02	8.37	0.129	22.04	0	8.73	0.298	0.052			0.964
Nielsen et al. 2009	Sarfartoq	Qaqqatsiaq, Tutu	490345			490345gdmRphl	40.99	0.584	2.73	0.014	16.16	0.146	24.32	0	9.56	0.271	0.09			0.004
Nielsen et al. 2009	Sarfartoq	Qaqqatsiaq, Tutu	490345			490345gdmphl	37.84	2.79	15.56	0.038	7.54	0.073	21.77	0.046	10.36	0.322	0.029			0.477
Nielsen et al. 2009	Sarfartoq	Qaqqatsiaq, Tutu	490345			490345gdmphl	37.43	2.71	15.13	0	7.84	0.099	21.43	0	9.9	0.271	0.192			0.612
Nielsen et al. 2009	Sarfartoq	Qaqqatsiaq, Tutu	490345			490345gdmCphl	38.94	1.54	13.43	0.028	6.81	0.19	23.67	0.026	10.36	0.262	0.149			0.275
Nielsen et al. 2009	Sarfartoq	Qaqqatsiaq, Tutu	490345			490345gdmphl	37.15	3.02	15.95	0	7.38	0.19	21.83	0.065	9.88	0.245	0.127			0.59
Nielsen et al. 2009	Sarfartoq	Qaqqatsiaq, Tutu	490345			490345gdmCphl	36.98	2.74	15.22	0.013	7.27	0.134	22.82	0.045	9.24	0.208	0.166			0.718
Nielsen et al. 2009	Sarfartoq	Qaqqatsiaq, Tutu	490345			490345gdmRphl	41.26	0.49	2.62	0.05	15.8	0.107	24.37	0.001	10.26	0.282	0.049			0.005
Nielsen et al. 2009	Sarfartoq	Qaqqatsiaq, Tutu	490345			490345gdmCphl	37	2.94	15.87	0	7.36	0.099	21.66	0.001	10.13	0.242	0.044			0.734
Nielsen et al. 2009	Sarfartoq	Qaqqatsiaq, Tutu	490345			490345gdmRphl	40.78	0.673	6.91	0	11.69	0.125	24.87	0	10.7	0.221	0.057			0.073
Nielsen et al. 2009	Sarfartoq	Qaqqatsiaq, Tutu	490345			490345gdmCphl	36.3	3.36	16.34	0.017	7.5	0.125	21.1	0.04	10.06	0.361	0.151			0.908
Nielsen et al. 2009	Sarfartoq	Qaqqatsiaq, Tutu	490345			490345gdmRphl	40.8	0.568	3.56	0.027	15.23	0.06	24.72	0	9.99	0.241	0.058			0.035
Nielsen et al. 2009	Sarfartoq	Qaqqatsiaq, Tutu	490345			490345gdmCphl	37.87	2.81	15	0	7.52	0.103	21.85	0.067	10.43	0.288	0.068			0.466
Nielsen et al. 2009	Sarfartoq	Qaqqatsiaq, Tutu	490345			490345gdmRphl	41.1	0.54	3.26	0.049	14.76	0.146	24.48	0.025	10.35	0.302	0.199			0.073
Nielsen et al. 2009	Sarfartoq	Qaqqatsiaq, Tutu	490345			490345gdmCphl	36.17	3.46	16.43	0	7.82	0.125	20.74	0	9.74	0.289	0.102			1.055
Nielsen et al. 2009	Sarfartoq	Qaqqatsiaq, Tutu	490345			490345gdmCphl	39.83	1.378	12.84	0.051	6.93	0.078	23.97	0.036	10.63	0.215	0.026			0.291
Nielsen et al. 2009	Sarfartoq	Qaqqatsiaq, Tutu	490345			490345gdmRphl	41.57	0.452	3.02	0.002	15.2	0.056	24.27	0.005	10.36	0.72	0.072			0.062
Nielsen et al. 2009	Sarfartoq	Qaqqatsiaq, Tutu	490345			490345gdmphl	37.21	3.19	16.3	0	7.01	0.034	21.12	0.03	9.98	0.42	0.072			0.926
Nielsen et al. 2009	Sarfartoq	Qaqqatsiaq, Tutu	490345			490345gdmphl	37.94	2.7	14.59	0.038	7.57	0.134	21.97	0.08	10.42	0.259	0.061			0.486
Nielsen et al. 2009	Sarfartoq	Qaqqatsiaq, Tutu	490345			490345gdmphl	37.54	3.22	16.14	0	7.32	0.147	21.51	0.075	10.27	0.283	0.147			0.743
Nielsen et al. 2009	Sarfartoq	Qaqqatsiaq, Tutu	490345			490345gdmphl	36.59	2.92	16.31	0.018	6.9	0.112	21.25	0.05	9.66	0.448	0.149			0.878
Nielsen et al. 2009	Sarfartoq	Qaqqatsiaq, Tutu	490345			490345gdmphl	37.59	2.89	16.03	0.022	6.76	0.112	22.24	0.059	10.14	0.228	0.034			0.726
Nielsen et al. 2009	Sarfartoq	Qaqqatsiaq, Tutu	490345			490345gdmphl	37.49	2.97	16.36	0	6.77	0.121	21.43	0.027	10.22	0.279	0.046			0.703
Nielsen et al. 2009	Sarfartoq	Qaqqatsiaq, Tutu	490345			490345gdmphl	36.93	3.09	16.27	0.058	6.74	0.082	21.35	0	10.09	0.237	0.151			0.873
Nielsen et al. 2009	Sarfartoq	Qaqqatsiaq, Tutu	490345			490345gdmphl	36.96	3.13	16.43	0	7.27	0.138	20.99	0.043	10.21	0.303	0.109			0.916
Nielsen et al. 2009	Sarfartoq	Qaqqatsiaq, Tutu	490345			490345gdmphl	37.13	3.05	16.44	0	7.18	0.082	21.6	0	9.67	0.262	0.084			0.915
Nielsen et al. 2009	Sarfartoq	Qaqqatsiaq, Tutu	490345			490345gdmphl	40.08	0.486	3.19	0	14.52	0.031	24.98	0	9.88	0.214	0.064			0
Nielsen et al. 2009	Sarfartoq	Qaqqatsiaq, Tutu	490345			490345gdmRphl	40.26	0.531	4.49	0.013	13.71	0.03	23.95	0.001	9.69	0.354	0.194			0.027
Nielsen et al. 2009	Sarfartoq	Qaqqatsiaq, Tutu	490345			490345gdmphl	40.13	0.456	3.59	0.017	14.22	0	24.57	0.005	9.76	0.256	0.139			0.028
Nielsen et al. 2009	Sarfartoq	Qaqqatsiaq, Tutu	490345			490345gdmphl	39.87	0.572	3.76	0	13.92	0.074	24.58	0.032	9.9	0.249	0.056			0
Nielsen et al. 2009	Sarfartoq	Qaqqatsiaq, Tutu	490345			490345gdmphl	39.61	0.547	3.69	0.025	14.35	0.07	24.64	0.026	10.32	0.184	0.128			0.022
Nielsen et al. 2009	Sarfartoq	Qaqqatsiaq, Tutu	490345			490345gdmphl	39.92	0.367	2.89	0.033	15.36	0.052	24.38	0	9.7	0.364	0.411			0
Nielsen et al. 2009	Sarfartoq	Qaqqatsiaq, Tutu	490345			490345gdmphl	33.95	3.05	15.51	0.005	7.68	0.004	20.13	0.007	9.7	0.265	2.37			0.778
Nielsen et al. 2009	Sarfartoq	Qaqqatsiaq, Tutu	490345			490345gdmCphl	40.71	0.388	2.82	0	15.51	0.073	24.23	0	9.4	0.305	0.15			0.036
Nielsen et al. 2009	Sarfartoq	Qaqqatsiaq, Tutu	490345			490345gdmphl	39.52	0.458	3.13	0.045	14.87	0.096	24.49	0.064	9.65	0.228	0.11			0.017
Nielsen et al. 2009	Sarfartoq	Qaqqatsiaq, Tutu	490345			490345gdmphl	39.19	0.535	3.19	0.032	15.09	0.122	24.4	0.005	9.54	0.192	0.135			0.035
Nielsen et al. 2009	Sarfartoq	Qaggatsiap Kangilersua, Aqisseq	490361			490361gdmphl	37.43	2.83	14.54	0	7.36	0.022	21.67	0	10.15	0.36	0.109			0.65
Nielsen et al. 2009	Sarfartoq	Qaggatsiap Kangilersua, Aqisseq	490361			490361gdmphl	37.68	2.85	14.9	0.017	7.76	0.073	21.83	0.02	9.86	0.32	0.048			0.661
Nielsen et al. 2009	Sarfartoq	Qaggatsiap Kangilersua, Aqisseq	490361			490361gdmphl	38.41	2.11	13.31	0	7	0.121	22.55	0	10.11	0.333	0.206			0.415
Nielsen et al. 2009	Sarfartoq	Qaggatsiap Kangilersua, Aqisseq	490361			490361gdmphl	36.43	3.2	15.45	0.015	7.37	0.013	21.29	0.003	9.93	0.287	0.103			1.031
Nielsen et al. 2009	Sarfartoq	Qaggatsiap Kangilersua, Aqisseq	490361			490361gdmphl	37.6	2.88	14.51	0	7.34	0.065	21.68	0.02	10.09	0.326	0.058			0.621
Nielsen et al. 2009	Sarfartoq	Qaggatsiap Kangilersua, Aqisseq	490361			490361gdmphl	43.7	1.067	4.83	0.045	10.05	0.069	21.74	0.035	5.32	0.296	9.33			0.015
Nielsen et al. 2009	Sarfartoq	Qaggatsiap Kangilersua, Aqisseq	490361			490361gdmphl	37.24	2.93	14.79	0	7.06	0.043	21.87	0.066	10.21	0.368	0.064			0.631
Nielsen et al. 2009	Sarfartoq	Qaggatsiap Kangilersua, Aqisseq	490361			490361gdmphl	38.43	2.04	13.28	0	6.79	0.009	23.28	0.02	9.5	0.326	0.258			0.5
Nielsen et al. 2009	Sarfartoq	Qaggatsiap Kangilersua, Aqisseq	490361			490361gdmphl	35.86	3.24	15.68	0.013	7.38	0.112	21.19	0.026	9.92	0.321	0.045			1.22
Nielsen et al. 2009	Sarfartoq	Qaggatsiap Kangilersua, Aqisseq	490361			490361gdmphl	37.1	3.08	15.47	0.047	7.37	0.056	21.6	0.058	10.09	0.276	0.014			1.103
Nielsen et al. 2009	Sarfartoq	Qaggatsiap Kangilersua, Aqisseq	490361			490361gdmphl	36.94	3.03	15.42	0	7.26	0.082	21.4	0.061	9.9	0.338	0.071			0.882
Nielsen et al. 2009	Sarfartoq	Qaggatsiap Kangilersua, Aqisseq	490361			490361gdmCphl	37.38	3.06	15.19	0.022	6.93	0.143	21.82	0.08	9.97	0.292	0.015			0.803
Nielsen et al. 2009	Sarfartoq	Qaggatsiap Kangilersua, Aqisseq	490361			490361gdmRphl	40.13	0.516	2.55	0.04	16.33	0.077	24.51	0.022	9.57	0.283	0.031			0.086
Nielsen et al. 2009	Sarfartoq	Qaggatsiap Kangilersua, Aqisseq	490361			490361gdmphl	37.43	2.84	14.92	0.028	7.9	0.069	21.82	0.019	9.99	0.328	0.068			0.59
Nielsen et al. 2009	Sarfartoq	Qaggatsiap Kangilersua, Aqisseq	490361			490361gdmphl	37.33	2.88	15.33	0	7.25	0.06	21.7	0	10.21	0.311	0.069			0.792
Nielsen et al. 2009	Sarfartoq	Qaggatsiap Kangilersua, Aqisseq	490361			490361gdmphl	40.97	0.385	1.014	0	16.97	0.06	24.52	0.151	9.65	0.391	0.125			0.084
Nielsen et al. 2009	Sarfartoq	Qaggatsiap Kangilersua, Aqisseq	490361			490361gdmphl	37.09	2.9	14.95	0	7.08	0	21.89	0.042	10.12	0.302	0.092			0.725
Nielsen et al. 2009	Sarfartoq	Qaggatsiap Kangilersua, Aqisseq	490361			490361gdmphl	36.45	3.13	16.08	0	7.32	0.078	21.22	0.058	9.96	0.302	0.033			1.27
Nielsen et al. 2009	Sarfartoq	Qaggatsiap Kangilersua, Aqisseq	490361			490361gdmphl	37.17	2.87	15.14	0	7.21	0.086	21.87	0.081	9.99	0.308	0.075			0.812
Nielsen et al. 2009	Sarfartoq	Qaggatsiap Kangilersua, Aqisseq	490361			490361gdmphl	40.33	0.798	6.65	0.003	11.89	0.065	24.48	0.058	10.32	0.335	0.024			0.119
Nielsen et al. 2009	Sarfartoq	Qaggatsiap Kangilersua, Aqisseq	490361			490361gdmphl	36.86	3	15.24	0.041	7.24	0.121	21.71	0.042	10.11	0.311	0.084			0.78
Nielsen et al. 2009	Sarfartoq	Qaggatsiap Kangilersua, Aqisseq	490361			490361gdmphl	35.81	3.13	15.51	0	7.33	0.073	21.26	0.031	9.82	0.323	0.084			1.15
Nielsen et al. 2009	Sarfartoq	Qaggatsiap Kangilersua, Aqisseq	490361			490361gdmphl	36.51	2.92	15.28	0.013	7.02	0.112	21.42	0.053	9.68	0.357	0.093			0.83
Nielsen et al. 2009	Sarfartoq	Qaggatsiap Kangilersua, Aqisseq	490361			490361gdmCphl	38.78	1.297	13.77	0.023	6.51	0.078	23.49	0.028	10.12	0.423	0.104			0.324
Nielsen et al. 2009	Sarfartoq	Qaggatsiap Kangilersua, Aqisseq	490361			490361gdmRphl	41.03	0.371	1.035	0.002	17.1	0.009	24.4	0.03	9.59	0.317	0.155			0
Nielsen et al. 2009	Sarfartoq	Qaggatsiap Kangilersua, Aqisseq	490361			490361gdmCphl	39.26	1.116	6.45	0.011	13.02	0	23.72	0.049	9.34	0.46	0.085			0.274
Nielsen et al. 2009	Sarfartoq	Qaggatsiap Kangilersua, Aqisseq	490361			490361gdmCphl	36.45	2.96	15.93	0.04	7.09	0.052	21.43	0	10.15	0.351	0.074			1.009
Nielsen et al. 2009	Sarfartoq	Qaggatsiap Kangilersua, Aqisseq	490361			490361gdmCphl	36.63	2.9	15.17	0	7.19	0.13	21.49	0.088	9.85	0.424	0.078			0.754
Nielsen et al. 2009	Sarfartoq	Qaggatsiap Kangilersua, Aqisseq	490361			490361gdmphl	39.49	0.949	12.46	0.023	6.49	0.147	24.12	0.038	9.64	0.387	0.118			0.17
Nielsen et al. 2009	Sarfartoq	Qaggatsiap Kangilersua, Aqisseq	490361			490361gdmRphl	40.09	0.324	0.812	0.013	16.94	0.013	24.93	0.034	8.96	0.538	0.177			0.044
Nielsen et al. 2009	Sarfartoq	Qaggatsiap Kangilersua, Aqisseq	490361			490361gdmphl	38.7	0.673	6.87	0.007	11.95	0.138	25.1	0.015	8.56	0.31	0.141			0.137
Nielsen et al. 2009	Sarfartoq	Qaggatsiap Kangilersua, Aqisseq	490361			490361gdmCphl	38.17	1.615	12.93	0.002	6.73	0.134	23.04	0.045	10.06	0.375	0.096			0.293
Nielsen et al. 2009	Sarfartoq	Sarfartuup Nunaa (S) Carb	477423			477423gdmphlc	36.48	3.02	16.05	0	7.33	0.017	20.83	0	9.76	0.308	0.068			0.906
Nielsen et al. 2009	Sarfartoq	Sarfartuup Nunaa (S) Carb	477423			477423gdmCphl	38.75	1.189	13.08	0.012	6.49	0.147	23.53	0.023	10.37	0.277	0.037			0.264
Nielsen et al. 2009	Sarfartoq	Sarfartuup Nunaa (S) Carb	477423			477423gdmRphl	37.68	2.41	14.12	0	8.31	0.117	21.64	0	10.21	0.32	0.041			0.358
Nielsen et al. 2009	Sarfartoq	Sarfartuup Nunaa (S) Carb	477423			477423gdmphlc	36.69	2.75	15.43	0	7.17	0.082	21.25	0	10.14	0.323	0.015			0.579
Nielsen et al. 2009	Sarfartoq	Sarfartuup Nunaa (S) Carb	477423			477423gdmCphl	36.54	3.11	16.09	0	7.12	0.017	20.98	0.02	9.87	0.277	0.033			0.893
Nielsen et al. 2009	Sarfartoq	Sarfartuup Nunaa (S) Carb	477423			477423gdmRphl	40.41	0.035	2.87	0.041	13.14	0.155	26.16	0	10.53	0.13	0.036			0.083
Nielsen et al. 2009	Sarfartoq	Sarfartuup Nunaa (S) Carb	477423			477423gdmCphl	40.93	0.232	9.53	0.03	6.38	0.022	25.86	0.012	10.52	0.219	0.09			0.067
Nielsen et al. 2009	Sarfartoq	Sarfartuup Nunaa (S) Carb	477423			477423gdmRphl	41.04	0.058	2.98	0	12.93	0.129	27.11	0.023	9.53	0.192	0.015			0.128
Nielsen et al. 2009	Sarfartoq	Sarfartuup Nunaa (S) Carb	477423			477423gdmCphl	36.53	2.72	16.09	0.008	6.86	0.052	21.51	0	10.11	0.291	0.043			0.835
Nielsen et al. 2009	Sarfartoq	Sarfartuup Nunaa (S) Carb	477423			477423gdmRphl	39.39	0.03	2.67	0	14.74	0.202	26.64	0	9.8	0.138	0.039			0.045
Nielsen et al. 2009	Sarfartoq	Sarfartuup Nunaa (S) Carb	477423			477423gdmCphl	40.73	0.159	6.09	0.066	9.85	0.06	26.62	0	10.31	0.167	0.022			0.142
Nielsen et al. 2009	Sarfartoq	Sarfartuup Nunaa (S) Carb	477423			477423gdmRphl	40.74	0.048	2.42	0.023	14.35	0.017	26.69	0	10.33	0.166	0.043			0.281
Nielsen et al. 2009	Sarfartoq	Sarfartuup Nunaa (S) Carb	477423			477423gdmphlc	36.65	2.76	15.9	0	6.93	0.073	21.36	0.024	10	0.274	0.08			0.827
Nielsen et al. 2009	Sarfartoq	Sarfartuup Nunaa (S) Carb	477423			477423gdmCphl	37.57	2.62	14.33	0.068	7.5	0.056	21.74	0.02	9.94	0.306	0.103			0.354
Nielsen et al. 2009	Sarfartoq	Sarfartuup Nunaa (S) Carb	477423			477423gdmphlc	37.49	2.59	15.31	0	7.39	0.052	21.59	0.066	10.34	0.311	0.062			0.563
Nielsen et al. 2009	Sarfartoq	Sarfartuup Nunaa (S) Carb	477423			477423gdmphlc	36.99	2.42	15.7	0.012	6.52	0.13	21.47	0.035	10.18	0.321	0.064			0.659
Nielsen et al. 2009	Sarfartoq	Sarfartuup Nunaa (S) Carb	477423			477423gdmphlc	36.3	2.83	16.21	0.013	6.87	0.091	21.6	0	10.09	0.28	0.088			1.108
Nielsen et al. 2009	Sarfartoq	Sarfartuup Nunaa (S) Carb	477423			477423gdmphlc	36.44	2.73	16.26	0.012	6.87	0.082	21.19	0	9.87	0.327	0.086			1.029
Nielsen et al. 2009	Sarfartoq	Sarfartuup Nunaa (S) Carb	477423			477423gdmphlc	36.47	2.81	16.14	0	6.79	0.06	21.15	0.099	9.95	0.305	0.043			0.828
Nielsen et al. 2009	Sarfartoq	Sarfartuup Nunaa (S) Carb	477423			477423gdmphlc	36.86	2.64	15.59	0	6.79	0.009	21.58	0.009	9.98	0.339	0.099			0.727
Nielsen et al. 2009	Sarfartoq	Sarfartuup Nunaa (S) Carb	477423			477423gdmphlc	36.89	2.98	16.33	0	6.64	0.082	21.35	0	9.86	0.285	0.049			0.93
Nielsen et al. 2009	Sarfartoq	Sarfartuup Nunaa (S) Carb	477423			477423gdmphlc	37.45	2.53	15.46	0	6.5	0.035	21.6	0.042	10.09	0.245	0.04			0.757
Nielsen et al. 2009	Sarfartoq	Sarfartuup Nunaa (S) Carb	477423			477423gdmphlc	38.41	2.11	14.16	0.013	7.53	0.009	22.06	0	10.02	0.285	0.025			0.325
Nielsen et al. 2009	Sarfartoq	Sarfartuup Nunaa (S) Carb	477423			477423gdmphlc	36.94	2.56	15.17	0	7.21	0.078	21.54	0	10.14	0.246	0.08			0.441
Nielsen et al. 2009	Sarfartoq	Sarfartuup Nunaa (S) Carb	477423			477423gdmphlc	35.94	2.92	16.59	0	6.91	0.047	21.1	0	9.93	0.275	0.084			1.26
Nielsen et al. 2009	Sarfartoq	Sarfartuup Nunaa (S) Carb	477423			477423gdmphlc	37.42	2.56	15.42	0	6.77	0.035	21.99	0.055	10.18	0.312	0.082			0.559
Nielsen et al. 2009	Sarfartoq	Sarfartuup Nunaa (S) Carb	477423			477423gdmphlc	38.77	1.45	13.3	0.008	6.78	0.126	23.23	0.005	10.37	0.3	0.047			0.32
Nielsen et al. 2009	Sarfartoq	Sarfartuup Nunaa (S) Carb	477423			477423gdmphlc	38.67	1.524	13.6	0	7.19	0.143	23.03	0.031	10.25	0.308	0.065			0.363
Nielsen et al. 2009	Sarfartoq	Sarfartuup Nunaa (S) Carb	477423			477423gdmphlc	38.07	2.13	14.02	0.017	7.26	0.091	22.17	0.056	10.21	0.288	0.139			0.273
Nielsen et al. 2009	Sarfartoq	Sarfartuup Nunaa (S) Carb	477423			477423gdmphlc	38.53	1.549	13.63	0	7.4	0.147	22.87	0.016	10.19	0.293	0.075			0.363
Nielsen et al. 2009	Sarfartoq	Sarfartuup Nunaa (S) Carb	477423			477423gdmphlc	36.31	2.8	15.95	0.01	7.3	0.078	21.59	0	9.48	0.271	0.1			0.9
Nielsen et al. 2009	Sarfartoq	Sarfartuup Nunaa (S) Carb	477423			477423gdmphlc	38.29	1.93	14.03	0.02	7.69	0.13	22.12	0	10.12	0.309	0.13			0.31
Nielsen et al. 2009	Sarfartoq	Sarfartuup Nunaa (S) Carb	477423			477423gdmphlc	37.66	2.65	15.41	0.015	6.61	0.117	21.63	0.08	9.95	0.278	0.097			0.57
Nielsen et al. 2009	Sarfartoq	Sarfartuup Nunaa (S) Carb	477423			477423gdmphlc	39.91	0.959	12.51	0.028	6.69	0.191	23.77	0	10.28	0.252	0.159			0.257
Nielsen et al. 2009	Sarfartoq	Sarfartuup Nunaa (S) Carb	477423			477423gdmphlc	39.54	1.033	12.66	0	6.85	0.03	23.69	0.041	10.24	0.298	0.223			0.315
Nielsen et al. 2009	Sarfartoq	Sarfartuup Nunaa (S) Carb	477423			477423gdmphlc	36.77	2.95	16.3	0	7.13	0.091	21.46	0	10.08	0.326	0.044			0.992
Nielsen et al. 2009	Sarfartoq	Sarfartuup Nunaa (S) Carb	477423			477423gdmphlc	36.95	2.81	16.02	0	6.77	0.061	21.47	0	10.34	0.267	0.076			0.861
Nielsen et al. 2009	Sarfartoq	Sarfartuup Nunaa (S) Carb	477423			477423gdmphlc	36.52	2.91	16.26	0	7.07	0.009	21.06	0	10.12	0.299	0.056			0.881
Nielsen et al. 2009	Sarfartoq	Sarfartuup Nunaa (S) Carb	477423			477423gdmphlr	39.91	0.002	1.273	0.031	15.27	0.348	27.33	0.014	8.56	0.148	0.062			0.121
Nielsen et al. 2009	Sarfartoq	Sarfartuup Nunaa (S) Carb	477423			477423gdmphlc	36.24	2.88	16.36	0	6.67	0.108	21.57	0.059	9.81	0.293	0.051			1.106
Nielsen et al. 2009	Sarfartoq	Sarfartuup Nunaa (S) Carb	477423			477423gdmphlc	35.84	2.96	16.5	0.032	7.09	0.125	21.16	0	9.89	0.439	0.057			1.23
Nielsen et al. 2009	Sarfartoq	Sarfartuup Nunaa (S) Carb	477423			477423gdmCphl	36.78	2.59	15.36	0.015	7.28	0.091	21.49	0.097	9.99	0.299	0.051			0.654
Nielsen et al. 2009	Sarfartoq	Sarfartuup Nunaa (S) Carb	477423			477423gdmRphl	40.29	0.07	2.18	0.007	14.18	0.095	26.16	0.001	10	0.152	0.217			0.143
Nielsen et al. 2009	Sarfartoq	Sarfartuup Nunaa (S), North	491903			491903PHLc	36.84	3.38	15.02	0	8.02	0.14	20.67	0.09	10.03	0.24	0.06			0.43
Nielsen et al. 2009	Sarfartoq	Sarfartuup Nunaa (S), North	491903			491903PHLc	36.17	3.61	15.45	0.04	7.77	0.07	20.57	0.04	10.03	0.23	0.13			0.65
Nielsen et al. 2009	Sarfartoq	Sarfartuup Nunaa (S), North	491903			491903UNKGDMc	36.04	3.54	15.33	0	8.44	0.06	20.05	0	9.85	0.21	0.09			0.48
Nielsen et al. 2009	Sarfartoq	Sarfartuup Nunaa (S), North	491903			491903UNKGDMc	36.14	3.71	15.41	0.02	8.12	0.07	20.31	0.04	10.12	0.25	0.04			0.53
Nielsen et al. 2009	Sarfartoq	Sarfartuup Nunaa (S), North	491903			491903UNKGDMc	36.44	3.79	15.32	0.01	8.72	0.11	20.42	0	10.02	0.25	0.05			0.41
Nielsen et al. 2009	Sarfartoq	Sarfartuup Nunaa (S), North	491903			491903UNKGDMc	36.3	3.79	15.37	0	8.43	0.14	20.02	0.03	10.12	0.28	0.08			0.54
Nielsen et al. 2009	Sarfartoq	Sarfartuup Nunaa (S), North	491903			491903PHLc	37.33	3.35	14.06	0	7.39	0.1	20.81	0.02	9.69	0.27	0.12			0.3
Nielsen et al. 2009	Sarfartoq	Sarfartuup Nunaa (S), North	491903			491903PHLc	37.02	3.26	14.15	0.03	7.58	0.14	20.85	0	9.87	0.2	0.09			0.28
Nielsen et al. 2009	Sarfartoq	Sarfartuup Nunaa (S), North	491903			491903PHLc	37.79	3.3	13.66	0	7.51	0.12	21.21	0.01	9.79	0.24	0.12			0.2
Nielsen et al. 2009	Sarfartoq	Sarfartuup Nunaa (S), North	491903			491903PHLR	36.83	3.52	14.43	0.03	8.27	0.11	20.12	0	9.27	0.24	0.1			0.33
Nielsen et al. 2009	Sarfartoq	Sarfartuup Nunaa (S), North	491908			908gdmx	36.25	3.23	15.79	0	6.93	0.064	21.27	0.019	9.54	0.323	0.067			0.801
Nielsen et al. 2009	Sarfartoq	Sarfartuup Nunaa (S), North	491908			908gdmx	36.34	3.08	15.78	0.019	6.9	0.06	21.29	0.003	9.64	0.392	0.067			0.622
Nielsen et al. 2009	Sarfartoq	Sarfartuup Nunaa (S), North	491908			908gdmx	37.19	3.08	14.85	0	6.93	0.077	21.6	0.038	9.84	0.475	0.094			0.25
Nielsen et al. 2009	Sarfartoq	Sarfartuup Nunaa (S), North	491908			908gdmx	38.47	2.35	12.89	0.02	7.34	0.116	22.97	0.073	9.47	0.501	0.122			0.222
Nielsen et al. 2009	Sarfartoq	Sarfartuup Nunaa (S), North	491908			908gdmx	35.78	3.44	16.04	0.005	6.77	0.116	21.07	0	9.92	0.255	0.053			1.008
Nielsen et al. 2009	Sarfartoq	Sarfartuup Nunaa (S), North	491908			908gdmx	38.67	2.09	12.48	0	7.43	0.039	23.16	0.052	9.56	0.37	0.056			0.111
Nielsen et al. 2009	Sarfartoq	Sarfartuup Nunaa (S), North	491908			908gdmx	37.63	2.87	13.76	0	7.21	0.133	22.07	0.052	9.73	0.391	0.111			0.244
Nielsen et al. 2009	Sarfartoq	Sarfartuup Nunaa (S), North	491908			908gdmx	36.95	3.29	15.31	0.005	7.1	0.043	21.09	0.054	9.82	0.419	0.059			0.514
Nielsen et al. 2009	Sarfartoq	Sarfartuup Nunaa (S), North	491908			908gdmx	37.16	3.26	14.76	0.022	7.61	0.116	21.4	0.073	9.65	0.441	0.129			0.288
Nielsen et al. 2009	Sarfartoq	Sarfartuup Nunaa (S), North	491908			908gdmx	36.64	3.31	15.15	0.068	7.34	0	21.45	0.04	9.46	0.524	0.048			0.313
Nielsen et al. 2009	Sarfartoq	Sarfartuup Nunaa (S), North	491908			908gdmx	37.53	2.98	14.4	0.071	7.25	0.077	21.68	0.018	9.53	0.587	0.063			0.283
Nielsen et al. 2009	Sarfartoq	Sarfartuup Nunaa (S), North	491908			908gdmx	36.77	3.17	15.52	0.02	6.43	0.047	21.47	0.059	9.47	0.348	0.077			0.644
Nielsen et al. 2009	Sarfartoq	Sarfartuup Nunaa (S), North	491908			908gdmx	37.97	2.74	14.29	0.03	6.76	0.069	21.91	0.03	10.02	0.311	0.039			0.314
Nielsen et al. 2009	Sarfartoq	Sarfartuup Nunaa (S), North	491908			908gdmx	38.13	2.8	13.77	0.027	6.69	0.138	22.07	0.059	9.49	0.618	0.105			0.207
Nielsen et al. 2009	Sarfartoq	Sarfartuup Nunaa (S), North	491908			908gdmx	38.73	1.365	13	0.01	5.95	0.017	24.14	0.027	9.01	0.703	0.148			0.15
Nielsen et al. 2009	Sarfartoq	Sarfartuup Nunaa (S), North	491908			908gdmx	37.01	3.19	14.7	0.025	6.85	0.064	21.62	0	9.63	0.4	0.054			0.307
Nielsen et al. 2009	Sarfartoq	Sarfartuup Nunaa (S), North	491908			908gdmx	36.24	3.06	15.33	0	6.99	0.086	21.64	0.04	9.26	0.485	0.051			0.654
Nielsen et al. 2009	Sarfartoq	Sarfartuup Nunaa (S), North	491908			908gdmx	35.88	3.28	15.75	0.03	7.12	0.09	20.85	0.019	9.69	0.367	0.097			0.593
Nielsen et al. 2009	Sarfartoq	Sarfartuup Nunaa (S), North	491908			908gdmx	36.94	2.83	14.76	0	6.84	0.065	22.12	0.011	9.09	0.484	0.084			0.348
Nielsen et al. 2009	Sarfartoq	Sarfartuup Nunaa (S), North	491908			908gdmx	39.95	1.185	11.8	0	5.45	0.06	24.85	0.066	8.94	1.065	0.069			0.184
Nielsen et al. 2009	Sarfartoq	Sarfartuup Nunaa (S), North	491908			908gdmx	39.92	0.872	11.98	0.029	6.34	0.043	23.99	0	9.4	0.631	0.123			0
Nielsen et al. 2009	Sarfartoq	Sarfartuup Nunaa (S), North	491908			908gdmx	39	0.896	12.38	0	6.48	0.121	24.36	0	9.46	0.496	0.205			0.013
Nielsen et al. 2009	Sarfartoq	Sarfartuup Nunaa (S), North	491908			908gdmx	39	1.064	12.28	0.037	6.43	0.142	24.22	0.016	9.61	0.362	0.306			0.097
Nielsen et al. 2009	Sarfartoq	Sarfartuup Nunaa (S), North	491908			908gdmx	36.31	3.1	15.23	0	6.7	0.052	21.62	0.044	9.49	0.416	0.093			0.503
Nielsen et al. 2009	Sarfartoq	Sarfartuup Nunaa (S), North	491908			908gdmx	37.34	2.82	13.78	0.015	7.18	0.103	21.87	0.085	9.66	0.396	0.097			0.145
Nielsen et al. 2009	Sarfartoq	Sarfartuup Nunaa (S), North	491908			908gdmx	37.27	2.97	14.44	0.019	6.81	0.078	21.71	0.052	9.61	0.428	0.064			0.206
Nielsen et al. 2009	Sarfartoq	Sarfartuup Nunaa (S), North	491908			908gdmx	39.06	0.902	12.86	0.044	6.26	0.039	23.49	0.06	9.82	0.498	0.053			0.103
Nielsen et al. 2009	Sarfartoq	Sarfartuup Nunaa (S), North	491908			908gdmx	36.99	2.86	14.05	0.046	6.85	0.052	22.03	0.029	9.18	0.45	0.258			0.321
Nielsen et al. 2009	Sarfartoq	Sarfartuup Nunaa (S), North	491908			908gdmx	36.81	2.96	14.71	0	6.74	0.103	22	0.012	9.26	0.614	0.062			0.571
Nielsen et al. 2009	Sarfartoq	Sarfartuup Nunaa (S), North	491908			908gdmx	38.33	2.37	12.39	0.024	6.88	0.168	22.81	0.037	9.55	0.447	0.092			0.162
Nielsen et al. 2009	Sarfartoq	Sarfartuup Nunaa (S), North	491908			908gdmx	38	2.57	13.12	0.009	6.82	0.039	22.68	0	9.32	0.375	0.044			0.181
Nielsen et al. 2009	Sarfartoq	Sarfartuup Nunaa (S), North	491908			908gdmx	36.12	2.99	14.5	0.01	7.73	0.06	22.2	0	8.39	0.724	0.07			0.472
Nielsen et al. 2009	Sarfartoq	Sarfartuup Nunaa (S), North	491908			908gdmx	39.29	0.644	12.36	0.015	5.96	0.121	23.67	0.021	9.3	0.709	1.246			0.042
Nielsen et al. 2009	Sarfartoq	Sarfartuup Nunaa (S), South	491901			491901PHL	34.46	3.87	16.6	0	8.58	0.164	19.68	0	9.14	0.288	0.139			1.53
Nielsen et al. 2009	Sarfartoq	Sarfartuup Nunaa (S), South	491901			491901PHL	35.08	3.54	16.71	0.036	7.87	0.086	19.44	0	9.21	0.241	0.174			1.64
Nielsen et al. 2009	Sarfartoq	Sarfartuup Nunaa (S), South	491901			491901PHL	34.97	3.82	16.72	0	8.4	0.104	19.39	0	9.02	0.266	0.133			1.52
Nielsen et al. 2009	Sarfartoq	Sarfartuup Nunaa (S), South	491901			491901PHL	35.3	3.69	16.47	0	8.5	0.073	19.29	0.038	9.39	0.277	0.179			1.31
Nielsen et al. 2009	Sarfartoq	Sarfartuup Nunaa (S), South	491901			491901UNK	35.22	3.52	16.07	0.047	8.75	0.151	20.1	0.017	9.32	0.239	0.252			0.892
Nielsen et al. 2009	Sarfartoq	Sarfartuup Nunaa (S), South	491901			491901UNK	36.63	3.37	15.18	0	8.65	0.125	20.15	0	9.95	0.248	0.118			0.48
Nielsen et al. 2009	Sarfartoq	Sarfartuup Nunaa (S), South	491901			491901UNK	37.13	3.22	14.39	0.01	8.33	0.221	20.54	0	9.85	0.229	0.146			0.312
Nielsen et al. 2009	Sarfartoq	Sarfartuup Nunaa (S), South	491901			491901UNK	36.69	3.26	14.83	0.05	8.68	0.112	20.5	0	9.71	0.227	0.109			0.539
Nielsen et al. 2009	Sarfartoq	Sarfartuup Nunaa (S), South	491901			491901UNK	36.33	3.4	15.67	0	8.41	0.16	20.18	0	9.79	0.221	0.129			0.703
Nielsen et al. 2009	Sarfartoq	Sarfartuup Nunaa (S), South	491901			491901UNK	37.14	2.87	13.77	0	8.89	0.104	21.16	0.028	9.29	0.254	0.138			0.274
Nielsen et al. 2009	Sarfartoq	Qaggatsiap Kangilersua, Aqisseq	483106			483106_1gdmphl	37.76	2.86	14.37	0	7.89	0.069	21.52	0.03	10.27	0.329	0.09			0.545
Nielsen et al. 2009	Sarfartoq	Qaggatsiap Kangilersua, Aqisseq	483106			483106_1gdmphl	37.73	2.85	14.45	0	7.92	0.034	21.43	0.019	10.14	0.368	0.116			0.562
Nielsen et al. 2009	Sarfartoq	Qaggatsiap Kangilersua, Aqisseq	483106			483106_1gdmphl	38.13	2.83	14.28	0.05	7.58	0.056	21.93	0.077	9.91	0.386	0.085			0.454
Nielsen et al. 2009	Sarfartoq	Qaggatsiap Kangilersua, Aqisseq	483106			483106_1gdmphl	37.8	2.71	14.01	0	7.82	0.073	21.32	0.092	10.12	0.312	0.199			0.437
Nielsen et al. 2009	Sarfartoq	Qaggatsiap Kangilersua, Aqisseq	483106			483106_1gdmphl	37.14	3.29	14.97	0	8.02	0.138	21.79	0.089	9.58	0.273	0.036			0.849
Nielsen et al. 2009	Sarfartoq	Qaggatsiap Kangilersua, Aqisseq	483106			483106_1gdmphl	39.74	1.78	10.31	0.051	10.01	0.207	23.05	0.146	10.46	0.31	0.045			0.327
Nielsen et al. 2009	Sarfartoq	Qaggatsiap Kangilersua, Aqisseq	483106			483106_1gdmphl	38.27	2.1	14.42	0.095	6.89	0.091	22.61	0.116	10.4	0.377	0.05			0.536
Nielsen et al. 2009	Sarfartoq	Qaggatsiap Kangilersua, Aqisseq	483106			483106_1gdmphl	37.46	3.08	15.24	0.027	7.24	0.121	21.54	0.011	10.11	0.352	0.047			0.801
Nielsen et al. 2009	Sarfartoq	Qaggatsiap Kangilersua, Aqisseq	483106			483106_1gdmphl	37.14	3.31	15.59	0	7.38	0	21.31	0.153	9.87	0.329	0.036			0.959
Nielsen et al. 2009	Sarfartoq	Qaggatsiap Kangilersua, Aqisseq	483106			483106_1gdmphl	38.22	3.05	14.64	0.05	7.49	0.069	21.82	0.015	9.91	0.356	0.049			0.458
Nielsen et al. 2009	Sarfartoq	Qaggatsiap Kangilersua, Aqisseq	483106			483106_1gdmphl	38.04	2.3	14.75	0	7.64	0.082	22.38	0.047	9.8	0.406	0.015			0.479
Nielsen et al. 2009	Sarfartoq	Qaggatsiap Kangilersua, Aqisseq	483106			483106_1gdmphl	36.83	3.57	15.63	0	8.15	0.095	21.09	0.019	9.95	0.325	0.029			1.079
Nielsen et al. 2009	Sarfartoq	Qaggatsiap Kangilersua, Aqisseq	483106			483106_1gdmphl	36.32	3.8	15.62	0.005	8.09	0.155	20.95	0.014	10.04	0.352	0.052			1.096
Nielsen et al. 2009	Sarfartoq	Qaggatsiap Kangilersua, Aqisseq	483106			483106_1gdmphl	37.68	3.16	15.3	0	7.64	0.052	21.81	0.055	10.16	0.348	0.066			0.743
Nielsen et al. 2009	Sarfartoq	Qaggatsiap Kangilersua, Aqisseq	483106			483106_1gdmphl	37.09	3.18	15.36	0.012	7.55	0.138	21.5	0.061	10.13	0.304	0.064			0.915
Nielsen et al. 2009	Sarfartoq	Qaggatsiap Kangilersua, Aqisseq	483106			483106_1gdmphl	37.57	2.98	15.56	0	7.02	0.073	21.74	0.054	10.12	0.332	0.012			0.767
Nielsen et al. 2009	Sarfartoq	Qaggatsiap Kangilersua, Aqisseq	483106			483106_1gdmphl	37.9	2.87	14.52	0.035	7.58	0.03	21.82	0.043	10.15	0.373	0.025			0.521
Nielsen et al. 2009	Sarfartoq	Qaggatsiap Kangilersua, Aqisseq	483106			483106_1gdmphl	37.66	3.02	15.08	0.02	7.08	0.095	21.92	0.014	10.13	0.364	0.098			0.71
Nielsen et al. 2009	Sarfartoq	Qaggatsiap Kangilersua, Aqisseq	483106			483106_1gdmphl	37.43	3.25	15.09	0	7.5	0.147	21.47	0.063	10.09	0.4	0.041			0.804
Nielsen et al. 2009	Sarfartoq	Qaggatsiap Kangilersua, Aqisseq	483106			483106_1gdmphl	41.23	0.794	5.16	0.028	12.36	0.039	24.71	0.054	10.34	0.233	0.147			0.079
Nielsen et al. 2009	Sarfartoq	Qaggatsiap Kangilersua, Aqisseq	483106			483106_1gdmphl	39.01	2.23	12.58	0.026	7.85	0.022	23.61	0.047	8.94	0.566	0.096			0.491
Nielsen et al. 2009	Sarfartoq	Qaggatsiap Kangilersua, Aqisseq	483106			483106_1gdmphl	38.11	3	14.69	0.012	7.93	0	21.99	0.02	9.98	0.356	0.045			0.539
Nielsen et al. 2009	Sarfartoq	Qaggatsiap Kangilersua, Aqisseq	483106			483106_1gdmphl	38.61	2.63	14.21	0	7.45	0.095	22.25	0.101	10.06	0.389	0.141			0.538
Nielsen et al. 2009	Sarfartoq	Qaggatsiap Kangilersua, Aqisseq	483106			483106_1gdmphl	38.24	2.89	14.47	0	7.8	0.026	22	0.016	10.23	0.397	0.056			0.545
Nielsen et al. 2009	Sarfartoq	Qaggatsiap Kangilersua, Aqisseq	483106			483106_1gdmphl	38.34	2.84	14.4	0.053	7.7	0.048	22	0.08	10.1	0.355	0.081			0.495
Nielsen et al. 2009	Sarfartoq	Qaggatsiap Kangilersua, Aqisseq	483106			483106_1gdmphl	37.63	3.25	14.84	0	7.6	0.091	21.55	0	10.01	0.316	0.038			0.71
Nielsen et al. 2009	Sarfartoq	Qaggatsiap Kangilersua, Aqisseq	483106			483106_1gdmphl	37.6	2.91	15.07	0.032	7.45	0.022	21.86	0.027	10.17	0.253	0.087			0.602
Nielsen et al. 2009	Sarfartoq	Qaggatsiap Kangilersua, Aqisseq	483106			483106_1gdmphl	38.2	2.89	14.43	0.028	7.71	0.065	22.04	0.073	10.16	0.384	0.126			0.529
Nielsen et al. 2009	Sarfartoq	Qaggatsiap Kangilersua, Aqisseq	483106			483106_1gdmphl	37.55	3	15.33	0	7.18	0	21.82	0.022	10.39	0.334	0.086			0.675
Nielsen et al. 2009	Sarfartoq	Qaggatsiap Kangilersua, Aqisseq	483106			483106_1gdmphl	36.88	3.27	14.76	0.025	8.36	0.095	21.89	0	9.17	0.299	0.047			1.051
Nielsen et al. 2009	Sarfartoq	Qaggatsiap Kangilersua, Aqisseq	483106			483106_1gdmphl	38.18	2.83	14.5	0	7.39	0.086	22.08	0.082	10.33	0.345	0.079			0.513
Nielsen et al. 2009	Sarfartoq	Qaggatsiap Kangilersua, Aqisseq	490364			490364gdmCphl	36.97	2.78	15.17	0	7.39	0.078	21.85	0.096	9.98	0.384	0.027			0.793
Nielsen et al. 2009	Sarfartoq	Qaggatsiap Kangilersua, Aqisseq	490364			490364gdmRphl	40.91	0.368	1.064	0.079	16.46	0.124	24.91	0	9.9	0.426	0			0.032
Nielsen et al. 2009	Sarfartoq	Qaggatsiap Kangilersua, Aqisseq	490364			490364gdmphl	37.3	2.71	15.18	0.033	6.92	0.047	21.8	0.063	10.09	0.348	0.132			0.585
Nielsen et al. 2009	Sarfartoq	Qaggatsiap Kangilersua, Aqisseq	490364			490364gdmCphl	37.42	2.72	14.98	0	6.99	0.06	21.88	0.09	10.02	0.381	0.07			0.766
Nielsen et al. 2009	Sarfartoq	Qaggatsiap Kangilersua, Aqisseq	490364			490364gdmphl	36.74	3.01	15.37	0.04	7.25	0.022	21.32	0.042	9.98	0.362	0.07			0.873
Nielsen et al. 2009	Sarfartoq	Qaggatsiap Kangilersua, Aqisseq	490364			490364gdmphl	36.39	3.15	15.61	0	6.74	0.108	21.4	0.054	10	0.319	0.034			0.935
Nielsen et al. 2009	Sarfartoq	Qaggatsiap Kangilersua, Aqisseq	490364			490364gdmCphl	37.24	2.72	15.2	0	6.63	0.108	22.06	0.049	10.25	0.377	0.048			0.793
Nielsen et al. 2009	Sarfartoq	Qaggatsiap Kangilersua, Aqisseq	490364			490364gdmRphl	41.23	0.327	1.668	0.034	15.64	0.12	24.79	0.016	10.15	0.378	0.035			0.011
Nielsen et al. 2009	Sarfartoq	Qaggatsiap Kangilersua, Aqisseq	490364			490364gdmCphl	36.89	2.85	15.25	0.013	7.24	0.09	21.73	0	9.86	0.36	0.055			0.678
Nielsen et al. 2009	Sarfartoq	Qaggatsiap Kangilersua, Aqisseq	490364			490364gdmRphl	41.32	0.289	1.534	0	15.38	0.111	24.87	0.023	10.12	0.42	0.093			0.032
Nielsen et al. 2009	Sarfartoq	Qaggatsiap Kangilersua, Aqisseq	490364			490364gdmCphl	37.88	2.6	15.06	0.007	7.18	0.099	22.14	0.078	10.12	0.376	0.054			0.577
Nielsen et al. 2009	Sarfartoq	Qaggatsiap Kangilersua, Aqisseq	490364			490364gdmRphl	41.2	0.342	1.299	0.013	16.65	0.103	24.21	0.03	9.66	0.455	0.125			0
Nielsen et al. 2009	Sarfartoq	Qaggatsiap Kangilersua, Aqisseq	490364			490364gdmCphl	36.72	2.83	14.89	0	7.18	0.043	21.72	0.019	9.97	0.444	0.084			0.75
Nielsen et al. 2009	Sarfartoq	Qaggatsiap Kangilersua, Aqisseq	490364			490364gdmphl	37.35	2.68	14.91	0.012	6.89	0.078	21.87	0.022	9.95	0.367	0.034			0.658
Nielsen et al. 2009	Sarfartoq	Qaggatsiap Kangilersua, Aqisseq	490364			490364gdmCphl	37.57	2.87	15.17	0.025	7.06	0.082	21.55	0.022	10.01	0.379	0.006			0.694
Nielsen et al. 2009	Sarfartoq	Qaggatsiap Kangilersua, Aqisseq	490364			490364gdmRphl	40.6	0.326	1.736	0	16.57	0.128	25.08	0.097	9.76	0.35	0.063			0.067
Nielsen et al. 2009	Sarfartoq	Qaggatsiap Kangilersua, Aqisseq	490364			490364gdmCphl	37.39	2.52	14.43	0.026	7.55	0.078	22.37	0.065	9.77	0.354	0.05			0.518
Nielsen et al. 2009	Sarfartoq	Qaggatsiap Kangilersua, Aqisseq	490364			490364gdmRphl	40.94	0.384	1.279	0	16.31	0.098	24.32	0	9.6	0.358	0.219			0.004
Nielsen et al. 2009	Sarfartoq	Qaggatsiap Kangilersua, Aqisseq	490364			490364gdmCphl	37.15	2.69	15.08	0	6.82	0.022	21.99	0	9.99	0.377	0.167			0.641
Nielsen et al. 2009	Sarfartoq	Qaggatsiap Kangilersua, Aqisseq	490364			490364gdmRphl	38.24	0.442	1.095	0.014	19.16	0.068	24.66	0.054	7.86	0.308	0.244			0
Nielsen et al. 2009	Sarfartoq	Qaggatsiap Kangilersua, Aqisseq	490364			490364gdmCphl	36.92	2.79	14.87	0	7.36	0.147	21.63	0.008	9.91	0.284	0.079			0.642
Nielsen et al. 2009	Sarfartoq	Qaggatsiap Kangilersua, Aqisseq	490364			490364gdmRphl	40.74	0.374	1.469	0.029	16.98	0.111	24.7	0.09	9.74	0.376	0.093			0.053
Nielsen et al. 2009	Sarfartoq	Qaggatsiap Kangilersua, Aqisseq	490364			490364gdmphl	36.38	3.06	15.28	0.017	7.78	0.056	21.56	0	9.94	0.322	0.073			0.884
Nielsen et al. 2009	Sarfartoq	Qaggatsiap Kangilersua, Aqisseq	490364			490364gdmCphl	36.33	3.6	15.43	0	7.77	0.09	20.78	0.06	10.02	0.341	0.043			1.096
Nielsen et al. 2009	Sarfartoq	Qaggatsiap Kangilersua, Aqisseq	490364			490364gdmRphl	41.61	0.232	1.98	0.05	14.12	0.064	25.68	0.047	9.42	0.608	0.165			0.076
Nielsen et al. 2009	Sarfartoq	Qaggatsiap Kangilersua, Aqisseq	490364			490364gdmCphl	36.31	3.31	15.38	0	7.46	0.09	21.09	0	10.07	0.347	0.049			1.061
Nielsen et al. 2009	Sarfartoq	Qaggatsiap Kangilersua, Aqisseq	490364			490364gdmRphl	40.41	0.399	1.551	0.046	16.96	0.107	24.36	0.062	9.73	0.359	0.056			0.057
Nielsen et al. 2009	Sarfartoq	Qaggatsiap Kangilersua, Aqisseq	490364			490364gdmCphl	38.2	1.661	13.27	0	7.24	0.095	22.83	0.096	10.06	0.47	0.076			0.267
Nielsen et al. 2009	Sarfartoq	Qaggatsiap Kangilersua, Aqisseq	490364			490364gdmRphl	41.47	0.271	1.648	0.029	14.2	0.077	25.46	0.059	9.42	0.844	0.14			0.05
Nielsen et al. 2009	Sarfartoq	Qaggatsiap Kangilersua, Aqisseq	490364			490364gdmCphl	37.13	3.08	15.33	0	7.08	0.043	21.53	0	9.98	0.34	0.034			0.939
Nielsen et al. 2009	Sarfartoq	Qaggatsiap Kangilersua, Aqisseq	490364			490364gdmRphl	40.88	0.215	1.449	0	15.3	0.116	25.44	0.043	9.41	0.569	0.251			0.016
Nielsen et al. 2009	Sarfartoq	Qaggatsiap Kangilersua, Aqisseq	490364			490364gdmphl	36.49	3.36	15.6	0	7.44	0.121	21.13	0.012	9.81	0.317	0.061			1.018
Nielsen et al. 2009	Sarfartoq	Qaggatsiap Kangilersua, Aqisseq	490364			490364gdmphl	37.36	2.93	15.31	0.005	7.17	0.151	21.51	0.065	10.13	0.334	0.055			0.828
Nielsen et al. 2009	Sarfartoq	Qaggatsiap Kangilersua, Aqisseq	490364			490364gdmphl	36.97	2.8	15.29	0.027	6.62	0.065	21.73	0.018	9.74	0.356	0.056			0.916
Nielsen et al. 2009	Sarfartoq	Qaggatsiap Kangilersua, Aqisseq	490364			490364gdmCphl	37.61	2.81	15.15	0.081	6.86	0.151	21.69	0.068	10.13	0.357	0.087			0.74
Nielsen et al. 2009	Sarfartoq	Qaggatsiap Kangilersua, Aqisseq	490364			490364gdmRphl	42.41	0.248	2.23	0.032	13.81	0.086	25.69	0	10	0.489	0.07			0.049
Nielsen et al. 2009	Sarfartoq	Qaggatsiap Kangilersua, Aqisseq	490364			490364gdmphl	36.81	2.63	15.22	0.051	7.26	0.121	21.75	0.062	9.86	0.373	0.065			0.714
Nielsen et al. 2009	Sarfartoq	Qaggatsiap Kangilersua, Aqisseq	490364			490364gdmCphl	37.11	2.72	14.09	0.03	7.76	0.078	22.24	0.041	9.51	0.325	0.094			0.556
Nielsen et al. 2009	Sarfartoq	Qaggatsiap Kangilersua, Aqisseq	490364			490364gdmRphl	40.57	0.327	0.964	0.064	17.49	0.141	24.66	0.046	9.32	0.354	0.138			0.071
Nielsen et al. 2009	Sarfartoq	Qaggatsiap Kangilersua, Aqisseq	490364			490364gdmCphl	36.17	3.37	15.47	0	7.53	0.116	20.93	0.083	9.52	0.288	0.105			1.027
Nielsen et al. 2009	Sarfartoq	Qaggatsiap Kangilersua, Aqisseq	490364			490364gdmRphl	40.88	0.438	2.32	0	14.81	0.073	24.75	0.035	10.09	0.308	0.083			0.006
Nielsen et al. 2009	Sarfartoq	Qaggatsiap Kangilersua, Aqisseq	490364			490364gdmphl	37.04	2.8	14.63	0	7.55	0.138	21.88	0.091	9.99	0.353	0.098			0.615
Nielsen et al. 2009	Sarfartoq	Qaggatsiap Kangilersua, Aqisseq	490364			490364gdmphl	37.06	3.06	14.67	0	8.18	0.09	21.23	0.038	10.03	0.286	0.072			0.663
Nielsen et al. 2009	Sarfartoq	Qaggatsiap Kangilersua, Aqisseq	490364			490364gdmphl	36.65	3.26	14.83	0.023	8.23	0.099	20.92	0.038	9.73	0.375	0.072			0.831
Nielsen et al. 2009	Sarfartoq	Qaggatsiap Kangilersua, Aqisseq	490364			490364gdmphl	36.24	3.25	15.53	0.031	7.5	0.056	20.97	0.016	9.97	0.303	0.033			1.008
Nielsen et al. 2009	Sarfartoq	Qaggatsiap Kangilersua, Aqisseq	490364			490364gdmCphl	37.19	2.6	14.84	0.046	7.08	0.043	21.95	0.045	10.02	0.375	0.05			0.591
Nielsen et al. 2009	Sarfartoq	Qaggatsiap Kangilersua, Aqisseq	490364			490364gdmRphl	40.5	0.334	1.276	0.011	16.46	0.098	24.54	0.038	9.89	0.365	0.147			0
Nielsen et al. 2009	Sarfartoq	Qaggatsiap Kangilersua, Aqisseq	490364			490364gdmphl	36.68	3.18	15.27	0	7.85	0.142	21.24	0.047	9.77	0.309	0.079			0.93
Nielsen et al. 2009	Sarfartoq	Qaggatsiap Kangilersua, Aqisseq	490364			490364gdmRphl	41.02	0.344	1.748	0.063	15.31	0.09	24.85	0.042	9.8	0.392	0.07			0
Nielsen et al. 2009	Sarfartoq	Qaggatsiap Kangilersua, Aqisseq	490364			490364gdmCphl	36.98	2.82	15.24	0	6.88	0.065	21.71	0.02	9.89	0.344	0.05			0.794
Nielsen et al. 2009	Sarfartoq	Qaggatsiap Kangilersua, Aqisseq	490364			490364gdmRphl	40.77	0.219	2	0	14.88	0.086	25.05	0.066	9.34	0.357	0.094			0.071
Nielsen et al. 2009	Sarfartoq	Qaggatsiap Kangilersua, Aqisseq	490364			490364gdmCphl	37.04	3.02	15.44	0	7.21	0.013	21.51	0.004	9.94	0.344	0.052			0.896
Nielsen et al. 2009	Sarfartoq	Qaggatsiap Kangilersua, Aqisseq	490364			490364gdmRphl	40.71	0.317	1.427	0.01	16.16	0.043	25.23	0.071	9.65	0.422	0.024			0.073
Nielsen et al. 2009	Sarfartoq	Qaggatsiap Kangilersua, Aqisseq	490364			490364gdmphl	36.96	2.66	13.54	0	7.35	0.056	21.79	0.055	10.02	0.378	0.071			0.47
Nielsen et al. 2009	Sarfartoq	Qaggatsiap Kangilersua, Aqisseq	490364			490364gdmCphl	36.67	2.77	14.99	0	6.67	0	21.51	0.05	10.01	0.336	0.037			0.775
Nielsen et al. 2009	Sarfartoq	Qaarsuup Aasivii, Paternoster	444218			218gdmphl	41.46	0.419	10.91	0	6.55	0.078	24.08	0	10.2	0.411	0.023			0.04
Nielsen et al. 2009	Sarfartoq	Qaarsuup Aasivii, Paternoster	444218			218gdmphl	41.05	0.531	11.15	0.051	7.44	0	23.97	0	10.29	0.397	0.025			0.087
Nielsen et al. 2009	Sarfartoq	Qaarsuup Aasivii, Paternoster	444218			218gdmphl	37.91	2	14.18	0.025	6.72	0.078	22.29	0	10.05	0.428	0.019			0.424
Nielsen et al. 2009	Sarfartoq	Qaarsuup Aasivii, Paternoster	444218			218gdmphl	41.17	0.504	11.09	0.031	6.61	0	24.22	0	10.26	0.428	0			0.06
Nielsen et al. 2009	Sarfartoq	Qaarsuup Aasivii, Paternoster	444218			218gdmphl	37.45	2.13	14.79	0	6.92	0.134	22.07	0.052	9.94	0.459	0.055			0.499
Nielsen et al. 2009	Sarfartoq	Qaarsuup Aasivii, Paternoster	444218			218gdmphl	37.13	2.69	15.26	0.024	6.66	0.125	21.9	0.007	9.29	0.535	0.046			0.608
Nielsen et al. 2009	Sarfartoq	Qaarsuup Aasivii, Paternoster	444218			218gdmphl	37.37	2.61	15.37	0	7.14	0.069	21.65	0.011	9.83	0.451	0.031			0.512
Nielsen et al. 2009	Sarfartoq	Qaarsuup Aasivii, Paternoster	444218			218gdmphl	36.94	2.8	15.9	0.049	6.73	0.069	21.57	0	9.88	0.437	0.029			0.65
Nielsen et al. 2009	Sarfartoq	Qaarsuup Aasivii, Paternoster	444218			218gdmphl	36.87	2.73	15.65	0	7.2	0.129	21.64	0.036	9.12	0.525	0.038			0.56
Nielsen et al. 2009	Sarfartoq	Qaarsuup Aasivii, Paternoster	444218			218gdmphl	36.99	2.65	15.15	0.012	6.98	0.086	21.66	0	9.76	0.445	0.017			0.512
Nielsen et al. 2009	Sarfartoq	Qaarsuup Aasivii, Paternoster	444218			218gdmphl	37.01	2.78	15.63	0.025	7.54	0.06	21.09	0.041	9.79	0.387	0.043			0.669
Nielsen et al. 2009	Sarfartoq	Qaarsuup Aasivii, Paternoster	444218			218gdmphl	37.31	2.71	15.17	0	7.12	0.142	21.14	0.023	9.78	0.463	0			0.608
Nielsen et al. 2009	Sarfartoq	Qaarsuup Aasivii, Paternoster	444218			218gdmphl	37.91	1.91	14.61	0.014	6.84	0.164	22.3	0.033	9.8	0.495	0.038			0.284
Nielsen et al. 2009	Sarfartoq	Qaarsuup Aasivii, Paternoster	444218			218gdmphl	36.8	2.82	15.28	0	6.77	0.095	21.65	0.076	9.62	0.416	0.027			0.61
Nielsen et al. 2009	Sarfartoq	Qaarsuup Aasivii, Paternoster	444218			218gdmphlr	41.09	0.706	9.56	0	8.14	0.086	24.28	0.068	9.81	0.581	0.085			0.051
Nielsen et al. 2009	Sarfartoq	Qaarsuup Aasivii, Paternoster	444218			218gdmphlr	40.89	0.586	8.5	0.045	10.42	0.116	23.86	0.04	9.35	0.696	0.046			0.044
Nielsen et al. 2009	Sarfartoq	Qaarsuup Aasivii, Paternoster	444218			218gdmphlr	40.95	0.541	8.55	0	10.15	0.06	23.88	0	9.33	0.709	0.03			0.02
Nielsen et al. 2009	Sarfartoq	Qaarsuup Aasivii, Paternoster	444218			218gdmphlr	41.24	0.659	8.89	0	10.13	0.052	23.82	0	9.45	0.662	0.04			0.046
Nielsen et al. 2009	Sarfartoq	Qaarsuup Aasivii, Paternoster	444218			218gdmphlr	40.79	0.556	8.94	0.084	9.37	0.116	24.44	0.004	9.17	0.544	0.035			0.034
Nielsen et al. 2009	Sarfartoq	Qaarsuup Aasivii, Paternoster	444218			218gdmphl	40.57	0.625	10.98	0.01	7.02	0.022	23.99	0	10.14	0.415	0.006			0.107
Nielsen et al. 2009	Sarfartoq	Qaarsuup Aasivii, Paternoster	444218			218gdmphl	40.93	0.582	10.62	0	7.24	0	24.11	0.025	9.88	0.404	0.125			0.02
Nielsen et al. 2009	Sarfartoq	Qaarsuup Aasivii, Paternoster	444218			218gdmphl	38.25	1.7	14.34	0	6.47	0	22.42	0.063	9.65	0.531	0.001			0.42
Nielsen et al. 2009	Sarfartoq	Qaarsuup Aasivii, Paternoster	444218			218gdmphl	37.67	1.89	14.3	0.014	6.88	0.069	22.41	0.032	9.68	0.442	0.016			0.342
Nielsen et al. 2009	Sarfartoq	Qaarsuup Aasivii, Paternoster	444218			218gdmphl	40.46	0.6	10.99	0.007	7.19	0	23.83	0	10.07	0.4	0			0.044
Nielsen et al. 2009	Sarfartoq	Qaarsuup Aasivii, Paternoster	444218			218gdmphl	38.03	1.82	13.37	0.044	6.6	0.134	23.47	0.091	9.27	0.394	0.041			0.245
Nielsen et al. 2009	Sarfartoq	Qaarsuup Aasivii, Paternoster	444218			218gdmphl	37.79	1.97	14.61	0	6.62	0.043	21.89	0.026	9.96	0.399	0.014			0.429
Nielsen et al. 2009	Sarfartoq	Qaarsuup Aasivii, Paternoster	444218			218gdmphl	40.07	1.146	11.82	0.036	6.24	0.048	23.94	0	9.62	0.554	0.009			0.167
Nielsen et al. 2009	Sarfartoq	Qaarsuup Aasivii, Paternoster	444218			218gdmphl	39.91	1.216	11.63	0	5.79	0.074	24.03	0.046	10.05	0.604	0.166			0.119
Nielsen et al. 2009	Sarfartoq	Qaarsuup Aasivii, Paternoster	444218			218gdmphl	40.11	1.273	12.07	0	5.82	0.069	23.99	0.044	9.82	0.544	0.014			0.156
Nielsen et al. 2009	Sarfartoq	Qaarsuup Aasivii, Paternoster	444218			218gdmphl	40.14	1.131	11.59	0.027	6.3	0.095	24.22	0.005	9.62	0.582	0.007			0.117
Nielsen et al. 2009	Sarfartoq	Qaarsuup Aasivii, Paternoster	444218			218gdmphl	39.26	1.7	12.14	0.041	7.56	0.091	22.51	0	9.8	0.745	0.016			0.064
Nielsen et al. 2009	Sarfartoq	Qaarsuup Aasivii, Paternoster	444218			218gdmphl	40.59	0.891	10.29	0.027	6.64	0.108	24.35	0.039	10.04	0.539	0.064			0.078
Nielsen et al. 2009	Sarfartoq	Qaarsuup Aasivii, Paternoster	444218			218gdmphlr	40.96	0.475	8.15	0.022	10.29	0.056	23.34	0.003	9.37	0.761	0.112			0.074
Nielsen et al. 2009	Sarfartoq	Qaarsuup Aasivii, Paternoster	444218			218gdmphlr	41.05	0.656	8.98	0.056	8.79	0.06	23.72	0.022	9.61	0.629	0.133			0.012
Nielsen et al. 2009	Sarfartoq	Qaarsuup Aasivii, Paternoster	444218			218gdmphlr	40.68	0.526	8.76	0.005	10.03	0.052	23.86	0.023	8.83	0.689	0.16			0
Nielsen et al. 2009	Sarfartoq	Qaarsuup Aasivii, Paternoster	444206			2061gdmphl	39.46	0.631	12.67	0.007	10.79	0.129	20.31	0	9.01	0.93	0.027			0.108
Nielsen et al. 2009	Sarfartoq	Qaarsuup Aasivii, Paternoster	444206			2061gdmphl	37.13	3.64	13.81	0.047	8.27	0.125	20.35	0.021	9.78	0.339	0.223			0.395
Nielsen et al. 2009	Sarfartoq	Qaarsuup Aasivii, Paternoster	444206			2061gdmphl	36.9	2.47	13.48	0	16.36	0.123	15.09	0	8.69	0.849	0.003			0.461
Nielsen et al. 2009	Sarfartoq	Qaarsuup Aasivii, Paternoster	444206			2061gdmphl	37.38	3.43	14.43	0	7.36	0.06	21.08	0	9.69	0.53	0.079			0.441
Nielsen et al. 2009	Sarfartoq	Qaarsuup Aasivii, Paternoster	444206			2061gdmphl	37.26	3.85	14.28	0.015	7.71	0.125	20.61	0.023	9.5	0.479	0.131			0.345
Nielsen et al. 2009	Sarfartoq	Qaarsuup Aasivii, Paternoster	444206			2061gdmphl	40.08	1.011	11.15	0.037	8.74	0.078	22.61	0	9.69	0.457	0.014			0.181
Nielsen et al. 2009	Sarfartoq	Qaarsuup Aasivii, Paternoster	444206			2061gdmphl	36.6	1.96	16.79	0	6.22	0.099	21.35	0	9.55	0.546	0.059			0.959
Nielsen et al. 2009	Sarfartoq	Qaarsuup Aasivii, Paternoster	444206			2061gdmphl	38.11	0.988	14.42	0	6.1	0.172	23.49	0	9.67	0.428	0.074			0.547
Nielsen et al. 2009	Sarfartoq	Qaarsuup Aasivii, Paternoster	444206			2061gdmphl	38.66	0.651	13.04	0.03	11	0.176	20.05	0.085	9.01	0.886	0.031			0.287
Nielsen et al. 2009	Sarfartoq	Qaarsuup Aasivii, Paternoster	444206			2061gdmphl	38.24	0.903	14.77	0.007	5.62	0.082	23.51	0.005	9.73	0.458	0.056			0.514
Nielsen et al. 2009	Sarfartoq	Qaarsuup Aasivii, Paternoster	444206			2061gdmphl	38.14	1.094	14.7	0.039	6.06	0.112	22.91	0	9.79	0.425	0.125			0.425
Nielsen et al. 2009	Sarfartoq	Qaarsuup Aasivii, Paternoster	444206			2061gdmphl	40.76	0.519	10.86	0.007	7.47	0.069	23.56	0	9.92	0.446	0.015			0.132
Nielsen et al. 2009	Sarfartoq	Qaarsuup Aasivii, Paternoster	444206			2061gdmphl	38.96	0.643	13.14	0	11.15	0.09	19.67	0.014	8.96	0.928	0.069			0.11
Nielsen et al. 2009	Sarfartoq	Qaarsuup Aasivii, Paternoster	444206			2061gdmphl	37.27	3.79	14.08	0	7.32	0.022	20.61	0.049	9.55	0.554	0.006			0.469
Nielsen et al. 2009	Sarfartoq	Qaarsuup Aasivii, Paternoster	444206			2061gdmphl	39.15	0.641	12.77	0	10.92	0.082	19.99	0.007	9.06	0.878	0.044			0.174
Nielsen et al. 2009	Sarfartoq	Qaarsuup Aasivii, Paternoster	444206			2061gdmphl	40	0.756	10.93	0.007	10.39	0.107	21.29	0.052	9.07	0.879	0.036			0.191
Nielsen et al. 2009	Sarfartoq	Qaarsuup Aasivii, Paternoster	444206			2061gdmphl	36.73	4.12	14.32	0.007	7.76	0.043	20.23	0	9.63	0.564	0.009			0.255
Nielsen et al. 2009	Sarfartoq	Qaarsuup Aasivii, Paternoster	444206			2061gdmphl	36.71	4	14.48	0	7.52	0.022	20.32	0.007	9.65	0.524	0.055			0.329
Nielsen et al. 2009	Sarfartoq	Qaarsuup Aasivii, Paternoster	444206			2061gdmphl	37.75	1.434	14.94	0	5.85	0.013	22.64	0.008	9.91	0.43	0.09			0.546
Nielsen et al. 2009	Sarfartoq	Qaarsuup Aasivii, Paternoster	444206			2061gdmphl	36.74	1.81	16.11	0.009	6.17	0.138	21.61	0.04	9.61	0.458	0.045			0.866
Nielsen et al. 2009	Sarfartoq	Qaarsuup Aasivii, Paternoster	444206			2061gdmphl	37.76	0.877	14.57	0.044	5.93	0.138	23.25	0	9.84	0.481	0.193			0.514
Nielsen et al. 2009	Sarfartoq	Qaarsuup Aasivii, Paternoster	444206			2061gdmphl	37.63	1.586	14.73	0.007	6.2	0.147	22.4	0.023	9.8	0.448	0.044			0.569
Nielsen et al. 2009	Sarfartoq	Qaarsuup Aasivii, Paternoster	444206			2061gdmphl	38.27	0.839	14.47	0	5.63	0.112	23.4	0.028	9.86	0.408	0.108			0.412
Nielsen et al. 2009	Sarfartoq	Qaarsuup Aasivii, Paternoster	444206			2061gdmphl	38	0.872	14.19	0	5.83	0.138	23.56	0	9.83	0.481	0.057			0.564
Nielsen et al. 2009	Sarfartoq	Qaarsuup Aasivii, Paternoster	444206			2061gdmphl	37.19	3.87	14.48	0	7.33	0.056	20.15	0.041	9.45	0.541	0.032			0.323
Nielsen et al. 2009	Sarfartoq	Qaarsuup Aasivii, Paternoster	444206			2061gdmphl	36.37	4.05	14.52	0.073	7.38	0.073	20.41	0.097	9.51	0.525	0.046			0.366
Nielsen et al. 2009	Sarfartoq	Qaarsuup Aasivii, Paternoster	444206			2061gdmphl	40.83	0.514	10.96	0.032	7.41	0.004	23.23	0.005	9.92	0.484	0.024			0
Nielsen et al. 2009	Sarfartoq	Qaarsuup Aasivii, Paternoster	444206			2061gdmphl	38.27	0.866	14.08	0.012	5.97	0	23.58	0.037	9.49	0.558	0.108			0.434
Nielsen et al. 2009	Sarfartoq	Qaarsuup Aasivii, Paternoster	444206			2061gdmphl	38.34	0.817	14.4	0	5.43	0.034	23.41	0.076	9.8	0.468	0.174			0.452
Nielsen et al. 2009	Sarfartoq	Qaarsuup Aasivii, Paternoster	444206			2061gdmphl	39.74	0.723	12.19	0.002	8.78	0.271	21.37	0.059	9.36	0.889	0.004			0.011
Nielsen et al. 2009	Sarfartoq	Qaarsuup Aasivii, Paternoster	444206			2061gdmphl	40.43	0.578	10.85	0.02	7.31	0.073	23.39	0.004	10.16	0.457	0.015			0.044
Nielsen et al. 2009	Sarfartoq	Qaarsuup Aasivii, Paternoster	444206			2061gdmphl	38.4	0.816	14.33	0	5.58	0	23.31	0.07	9.72	0.482	0.142			0.482
Nielsen et al. 2009	Sarfartoq	Qaarsuup Aasivii, Paternoster	444206			2061gdmphl	36.84	1.84	15.56	0	6.22	0.039	21.77	0.021	9.65	0.398	0.033			0.942
Nielsen et al. 2009	Sarfartoq	Qaarsuup Aasivii, Paternoster	444206			2061gdmphl	38.32	0.811	14.18	0.019	5.63	0.034	23.28	0	10.02	0.438	0.136			0.422
Nielsen et al. 2009	Sarfartoq	Qaarsuup Aasivii, Paternoster	444206			2061gdmphl	40.52	0.573	10.74	0	7.5	0.03	23.42	0.011	10.02	0.434	0.011			0.025
Nielsen et al. 2009	Sarfartoq	Qaarsuup Aasivii, Paternoster	444206			2061gdmphl	36.48	1.87	16.1	0.043	5.97	0.172	21.93	0	9.41	0.437	0.055			0.811
Nielsen et al. 2009	Sarfartoq	Qaarsuup Aasivii, Paternoster	444206			2061gdmphl	36.46	2.38	13.36	0.046	14.78	0.124	16.05	0	9.1	0.473	0.039			0.454
Nielsen et al. 2009	Sarfartoq	Qaarsuup Aasivii, Paternoster	444206			2061gdmphl	40.44	0.552	10.62	0	7.71	0.043	23.47	0	9.83	0.465	0.056			0.077
Nielsen et al. 2009	Sarfartoq	Qaarsuup Aasivii, Paternoster	444206			2061gdmphl	36.56	3.92	14.43	0.051	6.92	0.034	20.57	0.077	9.79	0.366	0.01			0.405
Nielsen et al. 2009	Sarfartoq	Qaarsuup Aasivii, Paternoster	444206			2061gdmphl	38.63	0.829	14.16	0	5.59	0.078	22.87	0.008	9.78	0.521	0.134			0.512
Nielsen et al. 2009	Sarfartoq	Qaarsuup Aasivii, Paternoster	444206			2061gdmphl	38.2	0.824	14.4	0	5.5	0	23.2	0.073	9.93	0.459	0.105			0.368
Nielsen et al. 2009	Sarfartoq	Panersiiviup Qulaa	472550			472550mPhl	35.51	1.592	17.46	0	6.1	0.085	22.33	0	10.11	0.143	0.117			1.28
Nielsen et al. 2009	Sarfartoq	Panersiiviup Qulaa	472550			472550mPhl	36.16	1.639	16.58	0	6.2	0.093	22.51	0	10.01	0.222	0.17			1.08
Nielsen et al. 2009	Sarfartoq	Panersiiviup Qulaa	472550			472550mPhl	36.43	1.568	17.06	0.01	5.92	0.088	22.69	0.001	10.01	0.185	0.035			1.24
Nielsen et al. 2009	Sarfartoq	Panersiiviup Qulaa	472550			472550mPhl	36.01	1.72	17.13	0	5.86	0.084	22.67	0.022	9.9	0.149	0.125			1.62
Nielsen et al. 2009	Sarfartoq	Panersiiviup Qulaa	472550			472550mPhl	35.97	1.447	17.4	0.017	5.82	0.087	22.45	0	9.84	0.244	0.059			1.25
Nielsen et al. 2009	Sarfartoq	Panersiiviup Qulaa	472550			472550mPhl	37.62	1.232	15.1	0.012	5.81	0.072	23.53	0.058	10.06	0.196	0.23			0.712
Nielsen et al. 2009	Sarfartoq	Panersiiviup Qulaa	472550			472550mPhl	36.25	1.59	17.5	0.01	5.71	0.049	22.43	0	10.17	0.085	0.06			1.2
Nielsen et al. 2009	Sarfartoq	Panersiiviup Qulaa	472550			472550mPhl	36.98	1.305	16.09	0	5.85	0.056	22.93	0	9.91	0.208	0.062			0.923
Nielsen et al. 2009	Sarfartoq	Panersiiviup Qulaa	472550			472550mPhl	36.59	1.397	16	0	6.03	0.067	23.05	0.054	9.52	0.137	0.264			0.964
Nielsen et al. 2009	Sarfartoq	Panersiiviup Qulaa	472550			472550mPhl	37.14	1.359	15.9	0	5.91	0.097	22.85	0	10.18	0.129	0.197			0.978
Nielsen et al. 2009	Sarfartoq	Panersiiviup Qulaa	472550			472550mPhl	37.2	1.459	15.73	0	6.18	0.067	22.84	0.005	9.98	0.201	0.154			0.848
Nielsen et al. 2009	Sarfartoq	Panersiiviup Qulaa	472550			472550mPhl	36.22	1.433	16.27	0.005	5.9	0.055	23	0.011	9.89	0.203	0.094			1.14
Nielsen et al. 2009	Sarfartoq	Panersiiviup Qulaa	472550			472550mPhlc	36.68	1.323	15.63	0.069	5.89	0.077	23.04	0.057	10.2	0.209	0.095			0.879
Nielsen et al. 2009	Sarfartoq	Panersiiviup Qulaa	472550			472550mPhl	35.64	1.612	16.9	0.009	6.29	0.11	22.38	0.011	9.75	0.243	0.083			1.2
Nielsen et al. 2009	Sarfartoq	Panersiiviup Qulaa	472550			472550mPhl	34.85	1.73	17.85	0	6.21	0.071	22.09	0	9.81	0.247	0.088			1.6
Nielsen et al. 2009	Sarfartoq	Panersiiviup Qulaa	472550			472550mPhl	35.76	1.558	17.27	0.048	5.71	0.051	22.38	0.073	9.96	0.215	0.119			1.21
Nielsen et al. 2009	Sarfartoq	Panersiiviup Qulaa	472550			472550mPhl	36.68	1.314	16.73	0	5.72	0.113	22.85	0.011	10.08	0.125	0.108			0.993
Nielsen et al. 2009	Sarfartoq	Panersiiviup Qulaa	472550			472550mPhl	36.84	1.327	16.55	0.012	5.71	0.113	22.81	0	9.99	0.202	0.14			0.841
Nielsen et al. 2009	Sarfartoq	Panersiiviup Qulaa	472550			472550mPhl	37.36	1.279	14.86	0.026	6.12	0.035	23.31	0.022	9.44	0.13	0.131			0.794
Nielsen et al. 2009	Sarfartoq	Panersiiviup Qulaa	472550			472550mPhlr	35.91	1.431	16.89	0.016	5.74	0.064	22.52	0	9.77	0.196	0.177			1.19
Nielsen et al. 2009	Sarfartoq	Kangerlussuup Nunaa (S)	483824			483824gdmphl	38.99	1.522	13.72	0.065	5.94	0.066	23.41	0.055	10.31	0.295	0.033			0.216
Nielsen et al. 2009	Sarfartoq	Kangerlussuup Nunaa (S)	483824			483824gdmphl	38.59	1.668	13.79	0.069	6.18	0.026	23.41	0.066	10.45	0.313	0.034			0.302
Nielsen et al. 2009	Sarfartoq	Kangerlussuup Nunaa (S)	483824			483824gdmphl	39.25	1.232	13.45	0.103	6.25	0.07	23.98	0.007	10.36	0.276	0.038			0.194
Nielsen et al. 2009	Sarfartoq	Kangerlussuup Nunaa (S)	483824			483824gdmphl	38.63	1.425	13.79	0.09	6.01	0.062	23.49	0.012	10.31	0.279	0.04			0.285
Nielsen et al. 2009	Sarfartoq	Kangerlussuup Nunaa (S)	483824			483824gdmphl	37.21	2.12	15.94	0.057	6.33	0.088	22.48	0.097	10.33	0.323	0.016			0.594
Nielsen et al. 2009	Sarfartoq	Kangerlussuup Nunaa (S)	483824			483824gdmphl	36.72	2.22	16.44	0.101	6.25	0.057	21.87	0.09	9.97	0.303	0.098			0.672
Nielsen et al. 2009	Sarfartoq	Kangerlussuup Nunaa (S)	483824			483824gdmphl	39.81	0.892	12.26	0.004	6.07	0.123	24.84	0.085	10.28	0.282	0.174			0.176
Nielsen et al. 2009	Sarfartoq	Kangerlussuup Nunaa (S)	483824			483824gdmphl	40.63	0.137	0.489	0	16.45	0.243	25.35	0.056	10.13	0.194	0.036			0
Nielsen et al. 2009	Sarfartoq	Kangerlussuup Nunaa (S)	483824			483824gdmphl	40.68	0.21	0.515	0	17.05	0.083	25.54	0.076	10.04	0.181	0.029			0.041
Nielsen et al. 2009	Sarfartoq	Kangerlussuup Nunaa (S)	483824			483824gdmphl	40.37	0.158	0.787	0.033	17.01	0.061	25.45	0.001	9.74	0.186	0.042			0.039
Nielsen et al. 2009	Sarfartoq	Kangerlussuup Nunaa (S)	483824			483824gdmphl	40.94	0.184	0.728	0.028	16.59	0.169	25.06	0.049	10.17	0.183	0.014			0.022
Nielsen et al. 2009	Sarfartoq	Kangerlussuup Nunaa (S)	483824			483824gdmphl	40.51	0.201	0.647	0.051	16.62	0.052	25.1	0.004	10.29	0.182	0.005			0.031
Nielsen et al. 2009	Sarfartoq	Kangerlussuup Nunaa (S)	483824			483824gdmphl	40.63	0.095	0.609	0.015	17.16	0.148	24.87	0.08	10.25	0.192	0.023			0.034
Nielsen et al. 2009	Sarfartoq	Kangerlussuup Nunaa (S)	483824			483824gdmphl	39.62	0.105	0.566	0.002	17.29	0.091	26.27	0	9.65	0.127	0.045			0.038
Nielsen et al. 2009	Sarfartoq	Kangerlussuup Nunaa (S)	483824			483824gdmphl	40.69	0.085	0.097	0.032	16.88	0.187	26.16	0.057	9.68	0.265	0.076			0.048
Nielsen et al. 2009	Sarfartoq	Kangerlussuup Nunaa (S)	483824			483824gdmphl	36.57	2.31	16.7	0.019	6.41	0	21.8	0.066	9.92	0.347	0.042			0.86
Nielsen et al. 2009	Sarfartoq	Kangerlussuup Nunaa (S)	483824			483824gdmphl	37.02	2.29	16.69	0.04	6.58	0.044	21.98	0.048	10.15	0.313	0.047			0.696
Nielsen et al. 2009	Sarfartoq	Kangerlussuup Nunaa (S)	483824			483824gdmphl	37.72	1.71	15.43	0.04	5.98	0.07	22.53	0.044	10.08	0.315	0.121			0.395
Nielsen et al. 2009	Sarfartoq	Kangerlussuup Nunaa (S)	483824			483824gdmphl	36.57	2.16	16.92	0.022	6.21	0.044	21.7	0.06	10.18	0.262	0.049			0.759
Nielsen et al. 2009	Sarfartoq	Kangerlussuup Nunaa (S)	483824			483824gdmphl	36.57	2.3	16.51	0.019	5.99	0.092	21.71	0.044	10.04	0.242	0.065			0.69
Nielsen et al. 2009	Sarfartoq	Kangerlussuup Nunaa (S)	483824			483824gdmphl	36.53	2.06	16.62	0.052	5.98	0.088	21.96	0.06	10.2	0.23	0.039			0.744
Nielsen et al. 2009	Sarfartoq	Kangerlussuup Nunaa (S)	483824			483824gdmphl	40.26	0.145	0.773	0.008	17.54	0.083	25.38	0.003	10.13	0.204	0.044			0.065
Nielsen et al. 2009	Sarfartoq	Kangerlussuup Nunaa (S)	483824			483824gdmphl	39.65	0.12	0.615	0.043	17.91	0.108	25.68	0	8.56	0.166	0.117			0.01
Nielsen et al. 2009	Sarfartoq	Kangerlussuup Nunaa (S)	483824			483824gdmphl	41.06	0.13	0.798	0.032	16.48	0.104	25.11	0.102	10.05	0.206	0.023			0.059
Nielsen et al. 2009	Sarfartoq	Kangerlussuup Nunaa (S)	483824			483824gdmphl	39.48	0.144	0.417	0.031	17.95	0.078	26.06	0.022	8.63	0.17	0.18			0.014
Nielsen et al. 2009	Sarfartoq	Kangerlussuup Nunaa (S)	483824			483824gdmphl	41.14	0.136	0.614	0.038	16.54	0.169	25.39	0.004	10.04	0.196	0.134			0
Nielsen et al. 2009	Sarfartoq	Kangerlussuup Nunaa (S)	483824			483824gdmphl	40.55	0.644	11.09	0.046	6.14	0.026	25	0.063	10.55	0.244	0.033			0.101
Nielsen et al. 2009	Sarfartoq	Kangerlussuup Nunaa (S)	483824			483824gdmphl	40.36	0.651	11.47	0.017	5.9	0.088	24.62	0.023	10.69	0.246	0.059			0.107
Nielsen et al. 2009	Sarfartoq	Kangerlussuup Nunaa (S)	483824			483824gdmphl	40.83	0.649	10.99	0.028	6.05	0.044	24.86	0.067	10.52	0.266	0.035			0.013
Nielsen et al. 2009	Sarfartoq	Kangerlussuup Nunaa (S)	483824			483824gdmphl	40.06	0.187	1.536	0.01	16.45	0.135	24.67	0.011	10.16	0.198	0.106			0
Nielsen et al. 2009	Sarfartoq	Kangerlussuup Nunaa (S)	483824			483824gdmphl	40.24	0.189	1.277	0.065	17.25	0.017	24.66	0	10.31	0.248	0.172			0.019
Nielsen et al. 2009	Sarfartoq	Kangerlussuup Nunaa (S)	483824			483824gdmphl	40.39	0.173	1.89	0.005	16.02	0.065	24.58	0.019	10.4	0.195	0.046			0
Nielsen et al. 2009	Sarfartoq	Kangerlussuup Nunaa (S)	483824			483824gdmphl	40.09	0.169	1.237	0.002	17.22	0.052	24.76	0.007	10.05	0.236	0.044			0.004
Nielsen et al. 2009	Sarfartoq	Kangerlussuup Nunaa (S)	483824			483824gdmphl	40.26	0.094	2.18	0	16.03	0.043	25.01	0.036	10.47	0.184	0.038			0.036
Nielsen et al. 2009	Sarfartoq	Kangerlussuup Nunaa (S)	483824			483824gdmphl	40.48	0.131	1.187	0.03	17.04	0.078	24.88	0.033	9.95	0.137	0			0.016
Nielsen et al. 2009	Sarfartoq	Kangerlussuup Nunaa (S)	483824			483824gdmphl	40.27	0.499	10.54	0.014	6.31	0.07	24.92	0.1	10.59	0.464	0.101			0.063
Nielsen et al. 2009	Sarfartoq	Kangerlussuup Nunaa (S)	483824			483824gdmphl	38.61	0.124	0.526	0.016	18.05	0.078	26.3	0.034	7.96	0.182	0.01			0.048
Nielsen et al. 2009	Sisimiut	LML sample	311004			311004 gdm phl	37.27	3.28	15.75	0.116	6.13	0.034	21.94	0.041	9.68	0.331	0.047			0.653
Nielsen et al. 2009	Sisimiut	LML sample	311004			311004 gdm phl	36.7	3.29	15.88	0.048	6.96	0.126	20.99	0.031	9.83	0.304	0.073			0.587
Nielsen et al. 2009	Sisimiut	LML sample	311004			311004 gdm phl	37.25	3.07	16.07	0.118	6.22	0.038	21.5	0.062	9.97	0.3	0.041			0.56
Nielsen et al. 2009	Sisimiut	LML sample	311004			311004 gdm phl	37.22	3.03	16.21	0.051	6.15	0.094	21.45	0.096	10	0.316	0.007			0.527
Nielsen et al. 2009	Sisimiut	LML sample	311004			311004 gdm phl	36.54	3.26	15.66	0.027	7.16	0.081	21.05	0.032	9.92	0.305	0.027			0.525
Nielsen et al. 2009	Sisimiut	LML sample	311004			311004 gdm phl	36.59	2.89	15.7	0.024	6.48	0.106	21.4	0.005	9.85	0.347	0.051			0.51
Nielsen et al. 2009	Sisimiut	LML sample	311004			311004 gdm phl	36.45	3.32	15.72	0	7.03	0.062	21	0.024	9.92	0.318	0.041			0.453
Nielsen et al. 2009	Sisimiut	LML sample	311004			311004 gdm phl	37.1	3.17	15.7	0.019	6.73	0.055	21.27	0.034	9.79	0.343	0.023			0.406
Nielsen et al. 2009	Sisimiut	LML sample	311004			311004 gdm phl	37.82	2.5	14.8	0.012	6.76	0.045	21.85	0.07	10.08	0.335	0.103			0.375
Nielsen et al. 2009	Sisimiut	LML sample	311004			311004 gdm phl	38.24	2.35	14.33	0	6.8	0.1	22.47	0.11	9.74	0.306	0.028			0.264
Nielsen et al. 2009	Sisimiut	LML sample	311004			311004 gdm phl	40.64	0.681	9.86	0	6.26	0.109	26.38	0	9.3	0.217	0.039			0.15
Nielsen et al. 2009	Sisimiut	LML sample	311004			311004 gdm phl	41.97	0.356	2.07	0.052	13.52	0.144	25.52	0.024	9.08	0.395	0.162			0.104
Nielsen et al. 2009	Sisimiut	LML sample	311004			311004 gdm phl	41.32	0.319	1.95	0.045	14.07	0.112	25.51	0.064	9.78	0.352	0.07			0.082
Nielsen et al. 2009	Sisimiut	LML sample	311004			311004 gdm phl	41.22	0.326	1.91	0	14.11	0.078	25.19	0.053	9.84	0.382	0.122			0.062
Nielsen et al. 2009	Sisimiut	LML sample	311004			311004 gdm phl	41.67	0.377	1.96	0	14.13	0.102	25.21	0	9.55	0.389	0.163			0.055
Nielsen et al. 2009	Sisimiut	LML sample	311004			311004 gdm phl	39.18	0.777	9.65	0.036	7.7	0.062	26.18	0.027	7.62	0.266	0.927			0.029
Nielsen et al. 2009	Sisimiut	LML sample	311004			311004 gdm phl	40.63	0.672	10.73	0.033	5.98	0.062	25.59	0.055	9.55	0.252	0.107			0.027
Nielsen et al. 2009	Sisimiut	LML sample	311004			311004 gdm phl	41.22	0.35	1.9	0	13.77	0.089	25.98	0.005	9.6	0.305	0.075			0.025
Nielsen et al. 2009	Sisimiut	LML sample	311004			311004 gdm phl	41.84	0.282	2.55	0	12.37	0.07	26.11	0.019	9.45	0.552	0.062			0.016
Nielsen et al. 2009	Sisimiut	LML sample	311004			311004 gdm phl	41.75	0.331	2.1	0.025	14.12	0.045	25.45	0.021	10.01	0.352	0.083			0
Nielsen et al. 2009	Sisimiut	LML sample	311004			311004 gdm phl	41.76	0.342	2.41	0	12.9	0.093	25.96	0	9.51	0.504	0.08			0
Nielsen et al. 2009	Sisimiut	LML sample	311004			311004 gdm phl	41.37	0.379	1.426	0.048	15.08	0.112	24.83	0.018	9.49	0.368	0.086			0
Nielsen et al. 2009	Sisimiut	LML sample	311004			311004 gdm phl	41.21	0.592	9.59	0.021	5.96	0.122	26.56	0	9.37	0.235	0.036			0
Nielsen et al. 2009	Sisimiut	LML sample	311004			311004 gdm phl	41.08	0.376	2.1	0.033	12.61	0.087	26.09	0.026	9.2	0.436	0.451			0
Nielsen et al. 2009	Sisimiut	LML sample	311004			311004 gdm	41.48	0.382	10.51	0	6.72	0.144	25.62	0.004	10.47	0.146	0.129			0.065
Nielsen et al. 2009	Sisimiut	LML sample	311004			311004 gdm	41.65	0.634	11.61	0	6.08	0.046	24.89	0	10.37	0.181	0.159			0.3
Nielsen et al. 2009	Sisimiut	LML sample	311004			311004 gdm	40.66	0.285	10.03	0.023	6.58	0.131	25.97	0	10.22	0.148	0.399			0.114
Nielsen et al. 2009	Sisimiut	LML sample	311004			311004 gdm	37.37	3.29	16.29	0.033	5.46	0.096	22.24	0.032	10.15	0.266	0.17			0.831
Nielsen et al. 2009	Sisimiut	LML sample	311004			311004 gdm	40.62	0.058	0.649	0	15.8	0.172	22.87	0	10.09	0.042	0.174			0.261
Nielsen et al. 2009	Sisimiut	LML sample	311004			311004 gdm	37.57	3.38	16.41	0	5.59	0.059	22.3	0	10.08	0.343	0.074			0.844
Nielsen et al. 2009	Sisimiut	LML sample	311004			311004 gdm	37.39	3.17	16.47	0	5.13	0.039	22.19	0.009	10.05	0.29	0.075			0.968
Nielsen et al. 2009	Sisimiut	LML sample	311004			311004 gdm	37	3.38	16.25	0.019	5.66	0.063	22.11	0.002	9.95	0.312	0.054			0.911
[truncated: 1,218 more rows]
[truncated: 3 more columns]

[truncated: 1 more sheets: Lit. Data - UML Spinel]
